# Supplementary material for: A genome-wide association study reveals specific transferases as candidate loci for bovine milk oligosaccharides synthesis
Source: BMC Genomics. 2019 May 22;20:404. doi: 10.1186/s12864-019-5786-y (PMC6532250; doi:10.1186/s12864-019-5786-y)
Supplement: Supplementary file 1 — Table S1. Significant SNP markers (FDR < 0.10) for milk oligosaccharides for Danish Holstein. (TXT 317 kb) [file 12864_2019_5786_MOESM1_ESM.txt]

trait	b	SE	Tvalue	Pvalue	MinlogPvalue	MAF	AnimVar	Evar	qobj.qvalues	snp	CHROM	DIST	SNP_GENE	wikigene_name	wikigene_description	PVE
3_1_0_0_0_Lacto_N_tetraose	-0.0940415	0.0234205	-4.0153498	7.45e-05	4.127738502	0.3802	7.73e-08	0.082659718	0.094820678	BovineHD0100001653	1	5783994	NA	NA	NA	4.60496238547484
3_1_0_0_0_Lacto_N_tetraose	-0.0940415	0.0234205	-4.0153498	7.45e-05	4.127738502	0.3802	7.73e-08	0.082659718	0.094820678	BovineHD0100001655	1	5790263	NA	NA	NA	4.60496238547484
3_1_0_0_0_Lacto_N_tetraose	-0.0940415	0.0234205	-4.0153498	7.45e-05	4.127738502	0.3802	7.73e-08	0.082659718	0.094820678	BovineHD0100001660	1	5803981	NA	NA	NA	4.60496238547484
3_1_0_0_0_Lacto_N_tetraose	-0.164086	0.0387306	-4.236598452	3e-05	4.523466279	0.1033	1.55e-07	0.082200849	0.046054175	BovineHD0100018413	1	64544679	100300968	MAATS1	MYCBP associated and testis expressed 1	5.09982365439721
3_1_0_0_0_Lacto_N_tetraose	-0.123105	0.029737	-4.139792178	4.49e-05	4.348220259	0.1692	1.74e-07	0.08240399	0.064452995	BovineHD0100019013	1	66774894	617114	CSTA	cystatin A	4.88066947179296
3_1_0_0_0_Lacto_N_tetraose	-0.133234	0.0275693	-4.832694338	2.12e-06	5.673173367	0.226	1.2e-07	0.080871771	0.006405808	BovineHD0100019313	1	67759246	505740	ADCY5	adenylate cyclase 5	6.5355007868747
3_1_0_0_0_Lacto_N_tetraose	-0.133234	0.0275693	-4.832694338	2.12e-06	5.673173367	0.226	1.2e-07	0.080871771	0.006405808	BovineHD0100019314	1	67760033	505740	ADCY5	adenylate cyclase 5	6.5355007868747
3_1_0_0_0_Lacto_N_tetraose	-0.133234	0.0275693	-4.832694338	2.12e-06	5.673173367	0.226	1.2e-07	0.080871771	0.006405808	BovineHD0100019315	1	67763199	505740	ADCY5	adenylate cyclase 5	6.5355007868747
3_1_0_0_0_Lacto_N_tetraose	-0.139836	0.0288337	-4.849741795	1.96e-06	5.707809774	0.2126	1.05e-07	0.080831924	0.006328508	BovineHD0100019317	1	67764820	505740	ADCY5	adenylate cyclase 5	6.57865176140535
3_1_0_0_0_Lacto_N_tetraose	-0.130909	0.0286216	-4.573783436	6.93e-06	5.15903245	0.2111	1.18e-07	0.081465219	0.016398642	BovineHD0100019321	1	67777988	505740	ADCY5	adenylate cyclase 5	5.89415211656322
3_1_0_0_0_Lacto_N_tetraose	-0.134812	0.0286067	-4.712602292	3.7e-06	5.431908904	0.2081	9.86e-08	0.08115004	0.010770437	BovineHD0100019326	1	67796063	505740	ADCY5	adenylate cyclase 5	6.23472288349226
3_1_0_0_0_Lacto_N_tetraose	-0.130909	0.0286216	-4.573783436	6.93e-06	5.15903245	0.2111	1.18e-07	0.081465219	0.016398642	BovineHD0100019328	1	67799936	505740	ADCY5	adenylate cyclase 5	5.89415211656322
3_1_0_0_0_Lacto_N_tetraose	-0.130909	0.0286216	-4.573783436	6.93e-06	5.15903245	0.2111	1.18e-07	0.081465219	0.016398642	BovineHD0100019329	1	67800727	505740	ADCY5	adenylate cyclase 5	5.89415211656322
3_1_0_0_0_Lacto_N_tetraose	-0.130909	0.0286216	-4.573783436	6.93e-06	5.15903245	0.2111	1.18e-07	0.081465219	0.016398642	Hapmap46988-BTA-34591	1	67805608	505740	ADCY5	adenylate cyclase 5	5.89415211656322
3_1_0_0_0_Lacto_N_tetraose	-0.130909	0.0286216	-4.573783436	6.93e-06	5.15903245	0.2111	1.18e-07	0.081465219	0.016398642	BovineHD0100019334	1	67820003	505740	ADCY5	adenylate cyclase 5	5.89415211656322
3_1_0_0_0_Lacto_N_tetraose	-0.103595	0.0253149	-4.092253969	5.45e-05	4.263355704	0.3099	8.1e-08	0.082502464	0.075396716	BovineHD0100019336	1	-67825631	NA	NA	NA	4.77454244459496
3_1_0_0_0_Lacto_N_tetraose	-0.103595	0.0253149	-4.092253969	5.45e-05	4.263355704	0.3099	8.1e-08	0.082502464	0.075396716	BovineHD0100019342	1	67851507	NA	NA	NA	4.77454244459496
3_1_0_0_0_Lacto_N_tetraose	0.130704	0.0323586	4.039235319	6.77e-05	4.169638016	0.1527	2.67e-07	0.082610945	0.08813929	BovineHD0100019458	1	68233697	NA	NA	NA	4.65735190087846
3_1_0_0_0_Lacto_N_tetraose	0.130704	0.0323586	4.039235319	6.77e-05	4.169638016	0.1527	2.67e-07	0.082610945	0.08813929	BovineHD0100019459	1	68236462	NA	NA	NA	4.65735190087846
3_1_0_0_0_Lacto_N_tetraose	0.130704	0.0323586	4.039235319	6.77e-05	4.169638016	0.1527	2.67e-07	0.082610945	0.08813929	BovineHD0100019460	1	68238481	NA	NA	NA	4.65735190087846
3_1_0_0_0_Lacto_N_tetraose	0.130704	0.0323586	4.039235319	6.77e-05	4.169638016	0.1527	2.67e-07	0.082610945	0.08813929	BovineHD0100019461	1	68241307	NA	NA	NA	4.65735190087846
3_1_0_0_0_Lacto_N_tetraose	0.130704	0.0323586	4.039235319	6.77e-05	4.169638016	0.1527	2.67e-07	0.082610945	0.08813929	BovineHD0100019462	1	68243741	NA	NA	NA	4.65735190087846
3_1_0_0_0_Lacto_N_tetraose	0.13659	0.0320154	4.266384303	2.64e-05	4.57803985	0.1572	2.25e-07	0.082137553	0.042188066	BovineHD0100019463	1	68246679	NA	NA	NA	5.16806639581163
3_1_0_0_0_Lacto_N_tetraose	0.13536	0.0312491	4.331644751	2e-05	4.698679574	0.1647	2.6e-07	0.081997767	0.033354554	BovineHD0100019465	1	68250290	NA	NA	NA	5.31890772928256
3_1_0_0_0_Lacto_N_tetraose	-0.133819	0.0323452	-4.137213559	4.53e-05	4.34359675	0.1497	2.1e-07	0.082409304	0.064452995	BovineHD0100019577	1	68544800	540675	NA	NA	4.87488747299873
3_1_0_0_0_Lacto_N_tetraose	0.161112	0.0359421	4.482542756	1.04e-05	4.983221786	0.1123	2.23e-07	0.081668386	0.020497253	BovineHD0100019694	1	68754309	540675	NA	NA	5.67454843924677
3_1_0_0_0_Lacto_N_tetraose	0.161112	0.0359421	4.482542756	1.04e-05	4.983221786	0.1123	2.23e-07	0.081668386	0.020497253	BTA-104027-NO-RS	1	68757940	540675	NA	NA	5.67454843924677
3_1_0_0_0_Lacto_N_tetraose	-0.107343	0.0242306	-4.430059512	1.31e-05	4.883373796	0.3114	2.2e-07	0.081783976	0.024902561	BovineHD0100019701	1	68778928	540675	NA	NA	5.54977831398125
3_1_0_0_0_Lacto_N_tetraose	0.156252	0.0354121	4.412390115	1.41e-05	4.849969618	0.1138	2.3e-07	0.081822646	0.02668826	BovineHD0100019716	1	68803891	540675	NA	NA	5.50802934769886
3_1_0_0_0_Lacto_N_tetraose	0.156252	0.0354121	4.412390115	1.41e-05	4.849969618	0.1138	2.3e-07	0.081822646	0.02668826	BovineHD0100019717	1	68807010	540675	NA	NA	5.50802934769886
3_1_0_0_0_Lacto_N_tetraose	0.0997307	0.0228087	4.372485061	1.68e-05	4.774921503	0.4611	2.65e-07	0.081909473	0.029162503	BovineHD0100019874	1	69051592	540675	NA	NA	5.41422179920014
3_1_0_0_0_Lacto_N_tetraose	0.0984991	0.0238195	4.135229539	4.57e-05	4.340040944	0.3413	2.22e-07	0.082413432	0.064452995	BovineHD0100019890	1	69073528	540675	NA	NA	4.8704407096597
3_1_0_0_0_Lacto_N_tetraose	0.0984991	0.0238195	4.135229539	4.57e-05	4.340040944	0.3413	2.22e-07	0.082413432	0.064452995	BovineHD0100019895	1	69081779	540675	NA	NA	4.8704407096597
3_1_0_0_0_Lacto_N_tetraose	0.0984991	0.0238195	4.135229539	4.57e-05	4.340040944	0.3413	2.22e-07	0.082413432	0.064452995	Hapmap59820-RS29019798	1	69085458	540675	NA	NA	4.8704407096597
3_1_0_0_0_Lacto_N_tetraose	0.0984991	0.0238195	4.135229539	4.57e-05	4.340040944	0.3413	2.22e-07	0.082413432	0.064452995	BovineHD0100019900	1	69087902	540675	NA	NA	4.8704407096597
3_1_0_0_0_Lacto_N_tetraose	-0.101993	0.0250118	-4.077795281	5.78e-05	4.237700576	0.2979	9.55e-08	0.082532239	0.079101007	BovineHD0100019991	1	69251188	282564	ITGB5	integrin subunit beta 5	4.74246058508997
3_1_0_0_0_Lacto_N_tetraose	-0.0978687	0.0232243	-4.214064579	3.29e-05	4.482383605	0.4072	1.02e-07	0.082248545	0.049849385	BovineHD0100019998	1	69266076	282564	ITGB5	integrin subunit beta 5	5.04844896110678
3_1_0_0_0_Lacto_N_tetraose	-0.108495	0.025199	-4.305527997	2.24e-05	4.650224411	0.2904	1.19e-07	0.082054023	0.036404098	BovineHD0100020000	1	69268228	282564	ITGB5	integrin subunit beta 5	5.2583250244859
3_1_0_0_0_Lacto_N_tetraose	-0.108495	0.025199	-4.305527997	2.24e-05	4.650224411	0.2904	1.19e-07	0.082054023	0.036404098	BovineHD0100020001	1	69271691	282564	ITGB5	integrin subunit beta 5	5.2583250244859
3_1_0_0_0_Lacto_N_tetraose	-0.108495	0.025199	-4.305527997	2.24e-05	4.650224411	0.2904	1.19e-07	0.082054023	0.036404098	BovineHD0100020002	1	69274163	282564	ITGB5	integrin subunit beta 5	5.2583250244859
3_1_0_0_0_Lacto_N_tetraose	-0.0978687	0.0232243	-4.214064579	3.29e-05	4.482383605	0.4072	1.02e-07	0.082248545	0.049849385	BovineHD0100020003	1	69274969	282564	ITGB5	integrin subunit beta 5	5.04844896110678
3_1_0_0_0_Lacto_N_tetraose	-0.128001	0.0272856	-4.691155774	4.08e-06	5.389328988	0.1961	1.97e-07	0.081199062	0.01181044	BovineHD4100000403	1	69466752	511689	HEG1	heart development protein with EGF like domains 1	6.18160487147274
3_1_0_0_0_Lacto_N_tetraose	-0.114833	0.0257338	-4.462341357	1.14e-05	4.944678076	0.3009	2.34e-07	0.081712996	0.022134992	BovineHD0100020188	1	69987972	538576	OSBPL11	oxysterol binding protein like 11	5.62638813919063
3_1_0_0_0_Lacto_N_tetraose	-0.112223	0.0255932	-4.38487567	1.59e-05	4.798165764	0.3024	9.98e-08	0.081882702	0.028024878	BovineHD0100020190	1	70000977	538576	OSBPL11	oxysterol binding protein like 11	5.44327792419119
3_1_0_0_0_Lacto_N_tetraose	-0.112223	0.0255932	-4.38487567	1.59e-05	4.798165764	0.3024	9.98e-08	0.081882702	0.028024878	BovineHD0100020194	1	70017337	538576	OSBPL11	oxysterol binding protein like 11	5.44327792419119
3_1_0_0_0_Lacto_N_tetraose	-0.114833	0.0257338	-4.462341357	1.14e-05	4.944678076	0.3009	2.34e-07	0.081712996	0.022134992	BovineHD0100020202	1	70048504	538576	OSBPL11	oxysterol binding protein like 11	5.62638813919063
3_1_0_0_0_Lacto_N_tetraose	-0.114833	0.0257338	-4.462341357	1.14e-05	4.944678076	0.3009	2.34e-07	0.081712996	0.022134992	BTB-00031796	1	70049185	538576	OSBPL11	oxysterol binding protein like 11	5.62638813919063
3_1_0_0_0_Lacto_N_tetraose	-0.112223	0.0255932	-4.38487567	1.59e-05	4.798165764	0.3024	9.98e-08	0.081882702	0.028024878	BovineHD0100020203	1	70050332	538576	OSBPL11	oxysterol binding protein like 11	5.44327792419119
3_1_0_0_0_Lacto_N_tetraose	-0.113933	0.0256989	-4.433380417	1.29e-05	4.889663903	0.2964	2.85e-07	0.081776611	0.024639251	BovineHD0100020206	1	70062791	NA	NA	NA	5.55763939325989
3_1_0_0_0_Lacto_N_tetraose	-0.113933	0.0256989	-4.433380417	1.29e-05	4.889663903	0.2964	2.85e-07	0.081776611	0.024639251	BovineHD0100020207	1	70065629	NA	NA	NA	5.55763939325989
3_1_0_0_0_Lacto_N_tetraose	0.113883	0.0280977	4.05310755	6.4e-05	4.19406413	0.2305	1.99e-07	0.082582667	0.08468824	BovineHD0100020521	1	70912049	NA	NA	NA	4.68789473814057
3_1_0_0_0_Lacto_N_tetraose	0.113883	0.0280977	4.05310755	6.4e-05	4.19406413	0.2305	1.99e-07	0.082582667	0.08468824	BovineHD0100020527	1	70941429	539940	UBXN7	UBX domain protein 7	4.68789473814057
3_1_0_0_0_Lacto_N_tetraose	0.113883	0.0280977	4.05310755	6.4e-05	4.19406413	0.2305	1.99e-07	0.082582667	0.08468824	BovineHD0100020532	1	70961494	539940	UBXN7	UBX domain protein 7	4.68789473814057
3_1_0_0_0_Lacto_N_tetraose	0.113883	0.0280977	4.05310755	6.4e-05	4.19406413	0.2305	1.99e-07	0.082582667	0.08468824	BovineHD0100020533	1	70964487	539940	UBXN7	UBX domain protein 7	4.68789473814057
3_1_0_0_0_Lacto_N_tetraose	0.113883	0.0280977	4.05310755	6.4e-05	4.19406413	0.2305	1.99e-07	0.082582667	0.08468824	BovineHD0100020534	1	70970704	539940	UBXN7	UBX domain protein 7	4.68789473814057
3_1_0_0_0_Lacto_N_tetraose	0.113883	0.0280977	4.05310755	6.4e-05	4.19406413	0.2305	1.99e-07	0.082582667	0.08468824	BovineHD0100020535	1	70973829	539940	UBXN7	UBX domain protein 7	4.68789473814057
3_1_0_0_0_Lacto_N_tetraose	0.113883	0.0280977	4.05310755	6.4e-05	4.19406413	0.2305	1.99e-07	0.082582667	0.08468824	BovineHD0100020537	1	70982143	539940	UBXN7	UBX domain protein 7	4.68789473814057
3_1_0_0_0_Lacto_N_tetraose	0.113301	0.0276011	4.104945093	5.18e-05	4.285934642	0.235	2.71e-07	0.082476156	0.07238578	Hapmap40324-BTA-34602	1	70995564	NA	NA	NA	4.80277800666552
3_1_0_0_0_Lacto_N_tetraose	-0.149741	0.0314115	-4.767075753	2.88e-06	5.540751153	0.1572	4.06e-07	0.081024178	0.008533428	BovineHD0100020606	1	71222489	NA	NA	NA	6.37045637809655
3_1_0_0_0_Lacto_N_tetraose	-0.149741	0.0314115	-4.767075753	2.88e-06	5.540751153	0.1572	4.06e-07	0.081024178	0.008533428	BovineHD0100020609	1	71238937	100298680	NA	NA	6.37045637809655
3_1_0_0_0_Lacto_N_tetraose	-0.128167	0.029984	-4.274513074	2.55e-05	4.592986583	0.1617	6.61e-08	0.0821204	0.040892729	BovineHD0100020712	1	71771340	785291	NA	NA	5.18675623398815
3_1_0_0_0_Lacto_N_tetraose	-0.10185	0.0243474	-4.183198206	3.75e-05	4.426395011	0.3383	1.62e-07	0.082313374	0.055520029	BovineHD0100020758	1	71946840	NA	NA	NA	4.97843234280955
3_1_0_0_0_Lacto_N_tetraose	-0.10185	0.0243474	-4.183198206	3.75e-05	4.426395011	0.3383	1.62e-07	0.082313374	0.055520029	BovineHD0100020759	1	71950476	NA	NA	NA	4.97843234280955
3_1_0_0_0_Lacto_N_tetraose	-0.10185	0.0243474	-4.183198206	3.75e-05	4.426395011	0.3383	1.62e-07	0.082313374	0.055520029	BovineHD0100020760	1	71952136	NA	NA	NA	4.97843234280955
3_1_0_0_0_Lacto_N_tetraose	-0.0998134	0.0236079	-4.227966062	3.11e-05	4.507707356	0.3578	3.2e-07	0.082219006	0.047461209	ARS-BFGL-NGS-103884	1	72330577	533703	NA	NA	5.08011697721904
3_1_0_0_0_Lacto_N_tetraose	-0.107619	0.0235996	-4.56020441	7.37e-06	5.132688589	0.3593	4.12e-07	0.081495373	0.016398642	BovineHD0100020883	1	72336503	533703	NA	NA	5.86125425994273
3_1_0_0_0_Lacto_N_tetraose	-0.107619	0.0235996	-4.56020441	7.37e-06	5.132688589	0.3593	4.12e-07	0.081495373	0.016398642	BovineHD0100020890	1	72370400	533703	NA	NA	5.86125425994273
3_1_0_0_0_Lacto_N_tetraose	-0.125236	0.030804	-4.065575899	6.08e-05	4.216075753	0.1617	1.27e-07	0.082557244	0.082456053	BovineHD0100021444	1	74087481	509596	NA	NA	4.71541919763167
3_1_0_0_0_Lacto_N_tetraose	-0.125236	0.030804	-4.065575899	6.08e-05	4.216075753	0.1617	1.27e-07	0.082557244	0.082456053	BovineHD0100021446	1	74094195	509596	NA	NA	4.71541919763167
3_1_0_0_0_Lacto_N_tetraose	-0.133157	0.0317107	-4.199118909	3.51e-05	4.45523237	0.1557	1.28e-07	0.082279958	0.052742765	BovineHD0100021456	1	74128264	509596	NA	NA	5.01449513910094
3_1_0_0_0_Lacto_N_tetraose	-0.133157	0.0317107	-4.199118909	3.51e-05	4.45523237	0.1557	1.28e-07	0.082279958	0.052742765	BTA-36593-NO-RS	1	74141004	509596	NA	NA	5.01449513910094
3_1_0_0_0_Lacto_N_tetraose	-0.16807	0.0387838	-4.333510383	1.99e-05	4.702149909	0.1003	8.35e-08	0.081993888	0.033200876	BovineHD0100021928	1	75586073	NA	NA	NA	5.32324645739635
3_1_0_0_0_Lacto_N_tetraose	-0.16807	0.0387838	-4.333510383	1.99e-05	4.702149909	0.1003	8.35e-08	0.081993888	0.033200876	BovineHD0100021929	1	75592224	NA	NA	NA	5.32324645739635
3_1_0_0_0_Lacto_N_tetraose	-0.165616	0.0330704	-5.00798297	9.25e-07	6.03388691	0.1287	7.34e-08	0.080456755	0.003632066	BovineHD0100022208	1	76427293	NA	NA	NA	6.9844883781354
3_1_0_0_0_Lacto_N_tetraose	-0.13599	0.0319079	-4.261953936	2.69e-05	4.569903141	0.1572	5.65e-08	0.082147181	0.042438338	BovineHD0100022323	1	76854277	282184	CLDN16	claudin 16	5.15789188829243
3_1_0_0_0_Lacto_N_tetraose	-0.0993533	0.0234051	-4.244942342	2.89e-05	4.538723024	0.3353	1.17e-07	0.082183213	0.045308643	BovineHD0100022531	1	77623057	615335	TP63	tumor protein p63	5.11890212540926
3_1_0_0_0_Lacto_N_tetraose	-0.151102	0.0258943	-5.835338279	1.35e-08	7.869218582	0.2231	2.47e-07	0.07836476	0.000104518	BovineHD0100022548	1	77697633	NA	NA	NA	9.25174957855984
3_1_0_0_0_Lacto_N_tetraose	-0.0953267	0.0231627	-4.115526256	4.96e-05	4.304802663	0.4072	9.8e-08	0.082454412	0.069504639	BovineHD0100022554	1	77727505	NA	NA	NA	4.82637325454391
3_1_0_0_0_Lacto_N_tetraose	-0.120347	0.0247012	-4.872111476	1.76e-06	5.753405445	0.2769	2.11e-07	0.080779315	0.005861374	BovineHD0100022559	1	77765184	NA	NA	NA	6.63544420502875
3_1_0_0_0_Lacto_N_tetraose	-0.120347	0.0247012	-4.872111476	1.76e-06	5.753405445	0.2769	2.11e-07	0.080779315	0.005861374	BovineHD0100022560	1	77766050	NA	NA	NA	6.63544420502875
3_1_0_0_0_Lacto_N_tetraose	-0.120347	0.0247012	-4.872111476	1.76e-06	5.753405445	0.2769	2.11e-07	0.080779315	0.005861374	BovineHD0100022561	1	77766857	NA	NA	NA	6.63544420502875
3_1_0_0_0_Lacto_N_tetraose	-0.13927	0.0305197	-4.563282077	7.27e-06	5.138653925	0.1722	2.09e-07	0.081488675	0.016398642	BovineHD0100022595	1	77900971	NA	NA	NA	5.86870395302408
3_1_0_0_0_Lacto_N_tetraose	-0.13927	0.0305197	-4.563282077	7.27e-06	5.138653925	0.1722	2.09e-07	0.081488675	0.016398642	BovineHD0100022596	1	77902005	NA	NA	NA	5.86870395302408
3_1_0_0_0_Lacto_N_tetraose	-0.13927	0.0305197	-4.563282077	7.27e-06	5.138653925	0.1722	2.09e-07	0.081488675	0.016398642	BovineHD0100022597	1	77902883	NA	NA	NA	5.86870395302408
3_1_0_0_0_Lacto_N_tetraose	-0.140006	0.0306923	-4.561600141	7.32e-06	5.135393489	0.1677	2.16e-07	0.081492436	0.016398642	BovineHD0100022599	1	77916166	NA	NA	NA	5.86463224013303
3_1_0_0_0_Lacto_N_tetraose	-0.13927	0.0305197	-4.563282077	7.27e-06	5.138653925	0.1722	2.09e-07	0.081488675	0.016398642	BovineHD0100022601	1	77919130	NA	NA	NA	5.86870395302408
3_1_0_0_0_Lacto_N_tetraose	-0.13927	0.0305197	-4.563282077	7.27e-06	5.138653925	0.1722	2.09e-07	0.081488675	0.016398642	BovineHD0100022602	1	77920555	NA	NA	NA	5.86870395302408
3_1_0_0_0_Lacto_N_tetraose	-0.13927	0.0305197	-4.563282077	7.27e-06	5.138653925	0.1722	2.09e-07	0.081488675	0.016398642	Hapmap47180-BTA-112104	1	77922160	NA	NA	NA	5.86870395302408
3_1_0_0_0_Lacto_N_tetraose	-0.13927	0.0305197	-4.563282077	7.27e-06	5.138653925	0.1722	2.09e-07	0.081488675	0.016398642	BovineHD0100022603	1	77923522	NA	NA	NA	5.86870395302408
3_1_0_0_0_Lacto_N_tetraose	-0.13927	0.0305197	-4.563282077	7.27e-06	5.138653925	0.1722	2.09e-07	0.081488675	0.016398642	BovineHD0100022604	1	77925509	NA	NA	NA	5.86870395302408
3_1_0_0_0_Lacto_N_tetraose	-0.13927	0.0305197	-4.563282077	7.27e-06	5.138653925	0.1722	2.09e-07	0.081488675	0.016398642	BovineHD0100022605	1	77928540	NA	NA	NA	5.86870395302408
3_1_0_0_0_Lacto_N_tetraose	-0.13927	0.0305197	-4.563282077	7.27e-06	5.138653925	0.1722	2.09e-07	0.081488675	0.016398642	BovineHD0100022606	1	77930147	NA	NA	NA	5.86870395302408
3_1_0_0_0_Lacto_N_tetraose	-0.140006	0.0306923	-4.561600141	7.32e-06	5.135393489	0.1677	2.16e-07	0.081492436	0.016398642	BovineHD0100022608	1	77933414	NA	NA	NA	5.86463224013303
3_1_0_0_0_Lacto_N_tetraose	-0.160872	0.038866	-4.139144754	4.5e-05	4.347059198	0.1003	3.66e-07	0.082405163	0.064452995	BovineHD0100022849	1	78807975	524132	LPP	LIM domain containing preferred translocation partner in lipoma	4.87921748950204
3_1_0_0_0_Lacto_N_tetraose	-0.211657	0.0456542	-4.636090436	5.24e-06	5.280708233	0.0734	4.02e-07	0.081324363	0.014625121	BovineHD0100022878	1	78899690	524132	LPP	LIM domain containing preferred translocation partner in lipoma	6.04605837753338
3_1_0_0_0_Lacto_N_tetraose	-0.102054	0.0237856	-4.290579174	2.38e-05	4.622595076	0.3353	2.22e-08	0.082086112	0.038321753	BTA-37567-NO-RS	1	79513248	NA	NA	NA	5.22377862361973
3_1_0_0_0_Lacto_N_tetraose	-0.124346	0.0268723	-4.627292788	5.45e-06	5.263448522	0.226	4.24e-07	0.081344268	0.014625121	BovineHD0100023055	1	79558377	NA	NA	NA	6.0245147257044
3_1_0_0_0_Lacto_N_tetraose	-0.125339	0.0243434	-5.148787762	4.67e-07	6.330908398	0.3144	1.62e-07	0.080115796	0.002119611	BovineHD0100023071	1	79617970	NA	NA	NA	7.35347543263965
3_1_0_0_0_Lacto_N_tetraose	-0.125339	0.0243434	-5.148787762	4.67e-07	6.330908398	0.3144	1.62e-07	0.080115796	0.002119611	BovineHD0100023072	1	79622337	NA	NA	NA	7.35347543263965
3_1_0_0_0_Lacto_N_tetraose	-0.125339	0.0243434	-5.148787762	4.67e-07	6.330908398	0.3144	1.62e-07	0.080115796	0.002119611	BovineHD0100023073	1	79623665	NA	NA	NA	7.35347543263965
3_1_0_0_0_Lacto_N_tetraose	-0.145105	0.0254726	-5.696513116	2.84e-08	7.546364079	0.265	1.48e-07	0.078730095	0.000190106	BovineHD0100023083	1	79659004	280932	SST	somatostatin	8.8552977237581
3_1_0_0_0_Lacto_N_tetraose	-0.166611	0.0360384	-4.623151971	5.55e-06	5.255333851	0.1168	7.67e-08	0.081353977	0.014625121	BovineHD0100023172	1	80020507	522347	MASP1	mannan binding lectin serine peptidase 1	6.01438545508769
3_1_0_0_0_Lacto_N_tetraose	-0.166611	0.0360384	-4.623151971	5.55e-06	5.255333851	0.1168	7.67e-08	0.081353977	0.014625121	ARS-BFGL-NGS-1514	1	80021446	522347	MASP1	mannan binding lectin serine peptidase 1	6.01438545508769
3_1_0_0_0_Lacto_N_tetraose	-0.166611	0.0360384	-4.623151971	5.55e-06	5.255333851	0.1168	7.67e-08	0.081353977	0.014625121	BovineHD0100023173	1	80022113	522347	MASP1	mannan binding lectin serine peptidase 1	6.01438545508769
3_1_0_0_0_Lacto_N_tetraose	-0.166611	0.0360384	-4.623151971	5.55e-06	5.255333851	0.1168	7.67e-08	0.081353977	0.014625121	BovineHD0100023174	1	80023012	522347	MASP1	mannan binding lectin serine peptidase 1	6.01438545508769
3_1_0_0_0_Lacto_N_tetraose	-0.166611	0.0360384	-4.623151971	5.55e-06	5.255333851	0.1168	7.67e-08	0.081353977	0.014625121	BovineHD0100023176	1	80024324	522347	MASP1	mannan binding lectin serine peptidase 1	6.01438545508769
3_1_0_0_0_Lacto_N_tetraose	-0.166611	0.0360384	-4.623151971	5.55e-06	5.255333851	0.1168	7.67e-08	0.081353977	0.014625121	BovineHD0100023177	1	80025066	522347	MASP1	mannan binding lectin serine peptidase 1	6.01438545508769
3_1_0_0_0_Lacto_N_tetraose	-0.166611	0.0360384	-4.623151971	5.55e-06	5.255333851	0.1168	7.67e-08	0.081353977	0.014625121	BovineHD0100023178	1	80026880	522347	MASP1	mannan binding lectin serine peptidase 1	6.01438545508769
3_1_0_0_0_Lacto_N_tetraose	-0.166611	0.0360384	-4.623151971	5.55e-06	5.255333851	0.1168	7.67e-08	0.081353977	0.014625121	BovineHD0100023179	1	80029739	522347	MASP1	mannan binding lectin serine peptidase 1	6.01438545508769
3_1_0_0_0_Lacto_N_tetraose	-0.166611	0.0360384	-4.623151971	5.55e-06	5.255333851	0.1168	7.67e-08	0.081353977	0.014625121	BovineHD0100023180	1	80032852	522347	MASP1	mannan binding lectin serine peptidase 1	6.01438545508769
3_1_0_0_0_Lacto_N_tetraose	-0.166611	0.0360384	-4.623151971	5.55e-06	5.255333851	0.1168	7.67e-08	0.081353977	0.014625121	BovineHD0100023181	1	80036839	522347	MASP1	mannan binding lectin serine peptidase 1	6.01438545508769
3_1_0_0_0_Lacto_N_tetraose	-0.13648	0.0281473	-4.84877768	1.97e-06	5.705848355	0.2021	5.54e-08	0.080834211	0.006328508	BovineHD0100023186	1	80051299	522347	MASP1	mannan binding lectin serine peptidase 1	6.57620837925244
3_1_0_0_0_Lacto_N_tetraose	-0.133543	0.028604	-4.668682702	4.52e-06	5.344876197	0.1961	1.68e-08	0.081250609	0.012711661	BovineHD0100023188	1	80059195	NA	NA	NA	6.12614012654666
3_1_0_0_0_Lacto_N_tetraose	-0.172644	0.0334293	-5.164451544	4.32e-07	6.364347007	0.1287	2.01e-08	0.08007754	0.00201808	BovineHD0100023189	1	80062566	NA	NA	NA	7.3949716935911
3_1_0_0_0_Lacto_N_tetraose	-0.172394	0.0324711	-5.30915183	2.1e-07	6.676970595	0.1347	3.71e-08	0.079719764	0.001096218	BovineHD0100023192	1	80067991	NA	NA	NA	7.78246759497145
3_1_0_0_0_Lacto_N_tetraose	-0.183404	0.0347469	-5.278283818	2.46e-07	6.609719213	0.1228	2.96e-08	0.079796644	0.001266487	ARS-BFGL-NGS-79990	1	80070890	NA	NA	NA	7.69918159011491
3_1_0_0_0_Lacto_N_tetraose	-0.208674	0.0263413	-7.921932479	4.23e-14	13.37377407	0.1931	6.24e-10	0.072346331	5.81e-10	BovineHD0100023206	1	80093240	NA	NA	NA	15.8174933147649
3_1_0_0_0_Lacto_N_tetraose	-0.167398	0.0377481	-4.434607305	1.28e-05	4.891988696	0.0943000000000001	3.63e-07	0.081773873	0.024639251	BovineHD0100023207	1	80094245	NA	NA	NA	5.56054477851404
3_1_0_0_0_Lacto_N_tetraose	-0.149044	0.0360401	-4.135504618	4.57e-05	4.340533866	0.1138	2.59e-07	0.082412842	0.064452995	BovineHD0100023208	1	80105078	NA	NA	NA	4.8710571402792
3_1_0_0_0_Lacto_N_tetraose	-0.167398	0.0377481	-4.434607305	1.28e-05	4.891988696	0.0943000000000001	3.63e-07	0.081773873	0.024639251	BovineHD0100023209	1	80107230	NA	NA	NA	5.56054477851404
3_1_0_0_0_Lacto_N_tetraose	-0.149044	0.0360401	-4.135504618	4.57e-05	4.340533866	0.1138	2.59e-07	0.082412842	0.064452995	BovineHD0100023211	1	80109388	NA	NA	NA	4.8710571402792
3_1_0_0_0_Lacto_N_tetraose	-0.164469	0.0405931	-4.051649172	6.43e-05	4.191493062	0.0868	8.55e-08	0.082585805	0.084931116	BovineHD0100023213	1	80119834	NA	NA	NA	4.68467978725889
3_1_0_0_0_Lacto_N_tetraose	-0.173735	0.0403571	-4.304942625	2.24e-05	4.649141041	0.0913	1.38e-07	0.082055293	0.036404098	ARS-BFGL-NGS-26946	1	80384212	NA	NA	NA	5.25697045587019
3_1_0_0_0_Lacto_N_tetraose	-0.173735	0.0403571	-4.304942625	2.24e-05	4.649141041	0.0913	1.38e-07	0.082055293	0.036404098	BovineHD0100023270	1	80388586	NA	NA	NA	5.25697045587019
3_1_0_0_0_Lacto_N_tetraose	-0.173735	0.0403571	-4.304942625	2.24e-05	4.649141041	0.0913	1.38e-07	0.082055293	0.036404098	BovineHD0100023274	1	80413261	NA	NA	NA	5.25697045587019
3_1_0_0_0_Lacto_N_tetraose	-0.189401	0.0419665	-4.513147391	9.08e-06	5.041878903	0.0868	1.15e-07	0.081600666	0.01819765	BovineHD0100023275	1	80416932	282865	ADIPOQ	adiponectin, C1Q and collagen domain containing	5.74783012939848
3_1_0_0_0_Lacto_N_tetraose	-0.189401	0.0419665	-4.513147391	9.08e-06	5.041878903	0.0868	1.15e-07	0.081600666	0.01819765	BovineHD0100023276	1	80419150	282865	ADIPOQ	adiponectin, C1Q and collagen domain containing	5.74783012939848
3_1_0_0_0_Lacto_N_tetraose	-0.189401	0.0419665	-4.513147391	9.08e-06	5.041878903	0.0868	1.15e-07	0.081600666	0.01819765	BovineHD0100023277	1	80424959	282865	ADIPOQ	adiponectin, C1Q and collagen domain containing	5.74783012939848
3_1_0_0_0_Lacto_N_tetraose	-0.189401	0.0419665	-4.513147391	9.08e-06	5.041878903	0.0868	1.15e-07	0.081600666	0.01819765	Hapmap43250-BTA-37524	1	80428133	NA	NA	NA	5.74783012939848
3_1_0_0_0_Lacto_N_tetraose	-0.189401	0.0419665	-4.513147391	9.08e-06	5.041878903	0.0868	1.15e-07	0.081600666	0.01819765	BTB-00035080	1	80454120	504637	RFC4	replication factor C subunit 4	5.74783012939848
3_1_0_0_0_Lacto_N_tetraose	-0.189401	0.0419665	-4.513147391	9.08e-06	5.041878903	0.0868	1.15e-07	0.081600666	0.01819765	BovineHD0100023283	1	80458377	504637	RFC4	replication factor C subunit 4	5.74783012939848
3_1_0_0_0_Lacto_N_tetraose	-0.189401	0.0419665	-4.513147391	9.08e-06	5.041878903	0.0868	1.15e-07	0.081600666	0.01819765	BovineHD0100023284	1	80462617	504637	RFC4	replication factor C subunit 4	5.74783012939848
3_1_0_0_0_Lacto_N_tetraose	-0.189401	0.0419665	-4.513147391	9.08e-06	5.041878903	0.0868	1.15e-07	0.081600666	0.01819765	BovineHD0100023286	1	80466823	504637	RFC4	replication factor C subunit 4	5.74783012939848
3_1_0_0_0_Lacto_N_tetraose	-0.189401	0.0419665	-4.513147391	9.08e-06	5.041878903	0.0868	1.15e-07	0.081600666	0.01819765	BovineHD0100023287	1	80469910	286819	EIF4A2	eukaryotic translation initiation factor 4A2	5.74783012939848
3_1_0_0_0_Lacto_N_tetraose	-0.189401	0.0419665	-4.513147391	9.08e-06	5.041878903	0.0868	1.15e-07	0.081600666	0.01819765	BovineHD0100023288	1	80475805	NA	NA	NA	5.74783012939848
3_1_0_0_0_Lacto_N_tetraose	-0.213161	0.0516687	-4.125534414	4.76e-05	4.322684828	0.0508999999999999	1.65e-07	0.082433596	0.066890381	BovineHD0100023316	1	80574931	504615	FETUB	fetuin B	4.84873584021613
3_1_0_0_0_Lacto_N_tetraose	-0.155327	0.0356486	-4.357169707	1.79e-05	4.746263262	0.1093	2.27e-07	0.08194268	0.030301231	BovineHD0100023362	1	80719213	NA	NA	NA	5.37839617317655
3_1_0_0_0_Lacto_N_tetraose	-0.155327	0.0356486	-4.357169707	1.79e-05	4.746263262	0.1093	2.27e-07	0.08194268	0.030301231	BovineHD0100023363	1	80723455	NA	NA	NA	5.37839617317655
3_1_0_0_0_Lacto_N_tetraose	-0.155327	0.0356486	-4.357169707	1.79e-05	4.746263262	0.1093	2.27e-07	0.08194268	0.030301231	BovineHD0100023365	1	80727150	NA	NA	NA	5.37839617317655
3_1_0_0_0_Lacto_N_tetraose	-0.155327	0.0356486	-4.357169707	1.79e-05	4.746263262	0.1093	2.27e-07	0.08194268	0.030301231	BovineHD0100023366	1	80730923	NA	NA	NA	5.37839617317655
3_1_0_0_0_Lacto_N_tetraose	-0.155327	0.0356486	-4.357169707	1.79e-05	4.746263262	0.1093	2.27e-07	0.08194268	0.030301231	BovineHD0100023367	1	80733133	NA	NA	NA	5.37839617317655
3_1_0_0_0_Lacto_N_tetraose	-0.160578	0.0371335	-4.324343248	2.06e-05	4.685109261	0.0973000000000001	2.43e-07	0.082013519	0.03429775	ARS-BFGL-NGS-78633	1	80782925	NA	NA	NA	5.30194144252365
3_1_0_0_0_Lacto_N_tetraose	-0.155327	0.0356486	-4.357169707	1.79e-05	4.746263262	0.1093	2.27e-07	0.08194268	0.030301231	BovineHD0100023376	1	80789987	NA	NA	NA	5.37839617317655
3_1_0_0_0_Lacto_N_tetraose	-0.155327	0.0356486	-4.357169707	1.79e-05	4.746263262	0.1093	2.27e-07	0.08194268	0.030301231	BovineHD0100023378	1	80800004	NA	NA	NA	5.37839617317655
3_1_0_0_0_Lacto_N_tetraose	-0.102852	0.0234796	-4.380483484	1.62e-05	4.78992019	0.4027	1.13e-07	0.081892231	0.028371646	BovineHD0100023401	1	80853467	NA	NA	NA	5.43297083148345
3_1_0_0_0_Lacto_N_tetraose	-0.150332	0.0310652	-4.839241338	2.06e-06	5.68646395	0.1662	1.17e-07	0.08085647	0.006328508	Hapmap41856-BTA-39501	1	80896554	NA	NA	NA	6.55205946612134
3_1_0_0_0_Lacto_N_tetraose	-0.150332	0.0310652	-4.839241338	2.06e-06	5.68646395	0.1662	1.17e-07	0.08085647	0.006328508	Hapmap53238-RS29021199	1	80925787	NA	NA	NA	6.55205946612134
3_1_0_0_0_Lacto_N_tetraose	-0.151432	0.0290512	-5.212590186	3.41e-07	6.467606029	0.1841	1.34e-07	0.079959183	0.001686495	BovineHD0100023430	1	80968105	518523	DGKG	diacylglycerol kinase gamma	7.52305395161456
3_1_0_0_0_Lacto_N_tetraose	-0.150332	0.0310652	-4.839241338	2.06e-06	5.68646395	0.1662	1.17e-07	0.08085647	0.006328508	ARS-BFGL-NGS-17054	1	80971401	518523	DGKG	diacylglycerol kinase gamma	6.55205946612134
3_1_0_0_0_Lacto_N_tetraose	-0.150332	0.0310652	-4.839241338	2.06e-06	5.68646395	0.1662	1.17e-07	0.08085647	0.006328508	BovineHD0100023434	1	80984040	518523	DGKG	diacylglycerol kinase gamma	6.55205946612134
3_1_0_0_0_Lacto_N_tetraose	-0.150332	0.0310652	-4.839241338	2.06e-06	5.68646395	0.1662	1.17e-07	0.08085647	0.006328508	BovineHD4100000468	1	80989866	518523	DGKG	diacylglycerol kinase gamma	6.55205946612134
3_1_0_0_0_Lacto_N_tetraose	-0.150332	0.0310652	-4.839241338	2.06e-06	5.68646395	0.1662	1.17e-07	0.08085647	0.006328508	BovineHD0100023436	1	80990882	518523	DGKG	diacylglycerol kinase gamma	6.55205946612134
3_1_0_0_0_Lacto_N_tetraose	-0.151432	0.0290512	-5.212590186	3.41e-07	6.467606029	0.1841	1.34e-07	0.079959183	0.001686495	BovineHD0100023438	1	80994448	518523	DGKG	diacylglycerol kinase gamma	7.52305395161456
3_1_0_0_0_Lacto_N_tetraose	-0.150332	0.0310652	-4.839241338	2.06e-06	5.68646395	0.1662	1.17e-07	0.08085647	0.006328508	BTA-39510-NO-RS	1	80999135	518523	DGKG	diacylglycerol kinase gamma	6.55205946612134
3_1_0_0_0_Lacto_N_tetraose	-0.150332	0.0310652	-4.839241338	2.06e-06	5.68646395	0.1662	1.17e-07	0.08085647	0.006328508	BovineHD4100000470	1	81006213	518523	DGKG	diacylglycerol kinase gamma	6.55205946612134
3_1_0_0_0_Lacto_N_tetraose	-0.150332	0.0310652	-4.839241338	2.06e-06	5.68646395	0.1662	1.17e-07	0.08085647	0.006328508	BovineHD4100000471	1	81007776	518523	DGKG	diacylglycerol kinase gamma	6.55205946612134
3_1_0_0_0_Lacto_N_tetraose	-0.150332	0.0310652	-4.839241338	2.06e-06	5.68646395	0.1662	1.17e-07	0.08085647	0.006328508	BovineHD0100023447	1	81023837	518523	DGKG	diacylglycerol kinase gamma	6.55205946612134
3_1_0_0_0_Lacto_N_tetraose	-0.142577	0.0275038	-5.183901861	3.93e-07	6.405978946	0.2126	1.86e-07	0.080029656	0.00192438	ARS-BFGL-NGS-71379	1	81111863	NA	NA	NA	7.44662264254911
3_1_0_0_0_Lacto_N_tetraose	-0.134369	0.0257142	-5.225478529	3.2e-07	6.49537818	0.268	1.39e-07	0.079927397	0.001627957	BovineHD0100023533	1	81343507	NA	NA	NA	7.55748704323984
3_1_0_0_0_Lacto_N_tetraose	-0.174344	0.0379188	-4.597824826	6.23e-06	5.20582645	0.1003	9.88e-08	0.081411125	0.015485015	BovineHD0100023534	1	81348584	NA	NA	NA	5.95258026038275
3_1_0_0_0_Lacto_N_tetraose	-0.133954	0.0258755	-5.176866148	4.07e-07	6.390905483	0.271	1.29e-07	0.080047055	0.001927059	BovineHD0100023535	1	81354017	NA	NA	NA	7.42792331903445
3_1_0_0_0_Lacto_N_tetraose	-0.133954	0.0258755	-5.176866148	4.07e-07	6.390905483	0.271	1.29e-07	0.080047055	0.001927059	BovineHD0100023537	1	81361988	NA	NA	NA	7.42792331903445
3_1_0_0_0_Lacto_N_tetraose	-0.133954	0.0258755	-5.176866148	4.07e-07	6.390905483	0.271	1.29e-07	0.080047055	0.001927059	BovineHD0100023539	1	81374172	NA	NA	NA	7.42792331903445
3_1_0_0_0_Lacto_N_tetraose	-0.142045	0.0254836	-5.573976989	5.42e-08	7.266292171	0.2844	1.18e-07	0.079048008	0.000311746	BovineHD0100023540	1	81376881	NA	NA	NA	8.51050097291787
3_1_0_0_0_Lacto_N_tetraose	-0.142045	0.0254836	-5.573976989	5.42e-08	7.266292171	0.2844	1.18e-07	0.079048008	0.000311746	BovineHD0100023542	1	81381998	NA	NA	NA	8.51050097291787
3_1_0_0_0_Lacto_N_tetraose	-0.142045	0.0254836	-5.573976989	5.42e-08	7.266292171	0.2844	1.18e-07	0.079048008	0.000311746	BovineHD0100023543	1	81383593	NA	NA	NA	8.51050097291787
3_1_0_0_0_Lacto_N_tetraose	-0.142045	0.0254836	-5.573976989	5.42e-08	7.266292171	0.2844	1.18e-07	0.079048008	0.000311746	BovineHD0100023544	1	81386348	NA	NA	NA	8.51050097291787
3_1_0_0_0_Lacto_N_tetraose	-0.140676	0.0326104	-4.31383853	2.16e-05	4.665617727	0.1497	1.5e-07	0.082036153	0.035752157	BovineHD0100023565	1	81480565	519028	IGF2BP2	insulin like growth factor 2 mRNA binding protein 2	5.27757151887786
3_1_0_0_0_Lacto_N_tetraose	-0.112831	0.0225947	-4.993693211	9.91e-07	6.004103654	0.4087	1.21e-07	0.080490985	0.003632066	BovineHD0100023620	1	81676800	512028	LIPH	lipase H	6.9474514583482
3_1_0_0_0_Lacto_N_tetraose	-0.112831	0.0225947	-4.993693211	9.91e-07	6.004103654	0.4087	1.21e-07	0.080490985	0.003632066	BovineHD0100023621	1	81681070	512028	LIPH	lipase H	6.9474514583482
3_1_0_0_0_Lacto_N_tetraose	-0.099279	0.0225271	-4.407091903	1.45e-05	4.83997408	0.4551	1.23e-07	0.081834307	0.026881005	BovineHD0100023622	1	81682998	512028	LIPH	lipase H	5.49553616122162
3_1_0_0_0_Lacto_N_tetraose	-0.112831	0.0225947	-4.993693211	9.91e-07	6.004103654	0.4087	1.21e-07	0.080490985	0.003632066	BovineHD0100023623	1	81684574	512028	LIPH	lipase H	6.9474514583482
3_1_0_0_0_Lacto_N_tetraose	-0.112831	0.0225947	-4.993693211	9.91e-07	6.004103654	0.4087	1.21e-07	0.080490985	0.003632066	BovineHD0100023625	1	81690466	NA	NA	NA	6.9474514583482
3_1_0_0_0_Lacto_N_tetraose	-0.112831	0.0225947	-4.993693211	9.91e-07	6.004103654	0.4087	1.21e-07	0.080490985	0.003632066	BovineHD0100023626	1	81692493	NA	NA	NA	6.9474514583482
3_1_0_0_0_Lacto_N_tetraose	-0.112831	0.0225947	-4.993693211	9.91e-07	6.004103654	0.4087	1.21e-07	0.080490985	0.003632066	BovineHD0100023627	1	81697232	505368	TMEM41A	transmembrane protein 41A	6.9474514583482
3_1_0_0_0_Lacto_N_tetraose	-0.112831	0.0225947	-4.993693211	9.91e-07	6.004103654	0.4087	1.21e-07	0.080490985	0.003632066	BovineHD0100023628	1	81698153	505368	TMEM41A	transmembrane protein 41A	6.9474514583482
3_1_0_0_0_Lacto_N_tetraose	-0.112831	0.0225947	-4.993693211	9.91e-07	6.004103654	0.4087	1.21e-07	0.080490985	0.003632066	BovineHD0100023629	1	81699547	505368	TMEM41A	transmembrane protein 41A	6.9474514583482
3_1_0_0_0_Lacto_N_tetraose	-0.112831	0.0225947	-4.993693211	9.91e-07	6.004103654	0.4087	1.21e-07	0.080490985	0.003632066	BovineHD0100023630	1	81701061	505368	TMEM41A	transmembrane protein 41A	6.9474514583482
3_1_0_0_0_Lacto_N_tetraose	-0.112831	0.0225947	-4.993693211	9.91e-07	6.004103654	0.4087	1.21e-07	0.080490985	0.003632066	ARS-BFGL-NGS-50379	1	81702924	505368	TMEM41A	transmembrane protein 41A	6.9474514583482
3_1_0_0_0_Lacto_N_tetraose	-0.112831	0.0225947	-4.993693211	9.91e-07	6.004103654	0.4087	1.21e-07	0.080490985	0.003632066	BovineHD0100023631	1	81704044	505368	TMEM41A	transmembrane protein 41A	6.9474514583482
3_1_0_0_0_Lacto_N_tetraose	-0.112831	0.0225947	-4.993693211	9.91e-07	6.004103654	0.4087	1.21e-07	0.080490985	0.003632066	BovineHD0100023632	1	81705002	505368	TMEM41A	transmembrane protein 41A	6.9474514583482
3_1_0_0_0_Lacto_N_tetraose	-0.104661	0.0238726	-4.384147516	1.6e-05	4.796798324	0.3413	1.14e-07	0.081884278	0.028024878	BovineHD0100023633	1	81706040	NA	NA	NA	5.44156861558191
3_1_0_0_0_Lacto_N_tetraose	-0.096907	0.0230894	-4.197034137	3.54e-05	4.451451194	0.3937	1.48e-07	0.082284335	0.053042749	BovineHD0100023635	1	81709431	NA	NA	NA	5.00976657977363
3_1_0_0_0_Lacto_N_tetraose	-0.202562	0.0395582	-5.120607105	5.36e-07	6.270948373	0.0958	2.06e-07	0.080184467	0.002368235	BovineHD0100023654	1	81784112	505369	MAP3K13	mitogen-activated protein kinase kinase kinase 13	7.27904397524391
3_1_0_0_0_Lacto_N_tetraose	-0.202562	0.0395582	-5.120607105	5.36e-07	6.270948373	0.0958	2.06e-07	0.080184467	0.002368235	BovineHD0100023656	1	81786227	505369	MAP3K13	mitogen-activated protein kinase kinase kinase 13	7.27904397524391
3_1_0_0_0_Lacto_N_tetraose	-0.103132	0.0236301	-4.364433498	1.74e-05	4.759845313	0.3668	1.66e-07	0.081927072	0.030087064	BovineHD0100023657	1	81791993	505369	MAP3K13	mitogen-activated protein kinase kinase kinase 13	5.39537532122106
3_1_0_0_0_Lacto_N_tetraose	-0.103547	0.0235935	-4.388793524	1.56e-05	4.805526433	0.3653	1.33e-07	0.081874172	0.02786249	BovineHD0100023658	1	81794079	505369	MAP3K13	mitogen-activated protein kinase kinase kinase 13	5.4524787231569
3_1_0_0_0_Lacto_N_tetraose	-0.10553	0.0240081	-4.395599818	1.52e-05	4.818326255	0.3443	1.08e-07	0.081859338	0.027150957	BovineHD0100023662	1	81810029	505369	MAP3K13	mitogen-activated protein kinase kinase kinase 13	5.46847809225625
3_1_0_0_0_Lacto_N_tetraose	-0.10553	0.0240081	-4.395599818	1.52e-05	4.818326255	0.3443	1.08e-07	0.081859338	0.027150957	BovineHD0100023663	1	81811911	505369	MAP3K13	mitogen-activated protein kinase kinase kinase 13	5.46847809225625
3_1_0_0_0_Lacto_N_tetraose	-0.10553	0.0240081	-4.395599818	1.52e-05	4.818326255	0.3443	1.08e-07	0.081859338	0.027150957	BovineHD0100023665	1	81827453	505369	MAP3K13	mitogen-activated protein kinase kinase kinase 13	5.46847809225625
3_1_0_0_0_Lacto_N_tetraose	-0.10553	0.0240081	-4.395599818	1.52e-05	4.818326255	0.3443	1.08e-07	0.081859338	0.027150957	BovineHD0100023666	1	81830650	505369	MAP3K13	mitogen-activated protein kinase kinase kinase 13	5.46847809225625
3_1_0_0_0_Lacto_N_tetraose	-0.10553	0.0240081	-4.395599818	1.52e-05	4.818326255	0.3443	1.08e-07	0.081859338	0.027150957	BovineHD0100023667	1	81834000	505369	MAP3K13	mitogen-activated protein kinase kinase kinase 13	5.46847809225625
3_1_0_0_0_Lacto_N_tetraose	-0.10553	0.0240081	-4.395599818	1.52e-05	4.818326255	0.3443	1.08e-07	0.081859338	0.027150957	BovineHD0100023668	1	81836824	505369	MAP3K13	mitogen-activated protein kinase kinase kinase 13	5.46847809225625
3_1_0_0_0_Lacto_N_tetraose	-0.10553	0.0240081	-4.395599818	1.52e-05	4.818326255	0.3443	1.08e-07	0.081859338	0.027150957	BovineHD0100023669	1	81843883	NA	NA	NA	5.46847809225625
3_1_0_0_0_Lacto_N_tetraose	-0.10553	0.0240081	-4.395599818	1.52e-05	4.818326255	0.3443	1.08e-07	0.081859338	0.027150957	BovineHD0100023670	1	81845077	NA	NA	NA	5.46847809225625
3_1_0_0_0_Lacto_N_tetraose	-0.10553	0.0240081	-4.395599818	1.52e-05	4.818326255	0.3443	1.08e-07	0.081859338	0.027150957	BTB-01187109	1	81846168	NA	NA	NA	5.46847809225625
3_1_0_0_0_Lacto_N_tetraose	-0.10553	0.0240081	-4.395599818	1.52e-05	4.818326255	0.3443	1.08e-07	0.081859338	0.027150957	BovineHD0100023671	1	81848009	NA	NA	NA	5.46847809225625
3_1_0_0_0_Lacto_N_tetraose	-0.202562	0.0395582	-5.120607105	5.36e-07	6.270948373	0.0958	2.06e-07	0.080184467	0.002368235	BovineHD0100023673	1	81854577	NA	NA	NA	7.27904397524391
3_1_0_0_0_Lacto_N_tetraose	-0.11515	0.0273224	-4.214490674	3.29e-05	4.483158812	0.241	5.15e-08	0.082247696	0.049849385	BovineHD4100000478	1	81867620	NA	NA	NA	5.04941838387952
3_1_0_0_0_Lacto_N_tetraose	-0.102653	0.0234689	-4.374001338	1.67e-05	4.777763151	0.4177	1.02e-07	0.081906311	0.029074327	BovineHD0100023679	1	81896978	518852	EHHADH	enoyl-CoA hydratase and 3-hydroxyacyl CoA dehydrogenase	5.41777403017431
3_1_0_0_0_Lacto_N_tetraose	-0.0989964	0.0236209	-4.191051145	3.63e-05	4.440608145	0.4521	9.11e-08	0.082296991	0.054219439	BovineHD0100023680	1	81899868	518852	EHHADH	enoyl-CoA hydratase and 3-hydroxyacyl CoA dehydrogenase	4.99620673691573
3_1_0_0_0_Lacto_N_tetraose	-0.172585	0.0308146	-5.600754188	4.71e-08	7.327099437	0.1542	1.23e-07	0.078978888	0.000291341	BovineHD0100023731	1	82116801	615672	VPS8	VPS8, CORVET complex subunit	8.58542867911004
3_1_0_0_0_Lacto_N_tetraose	-0.167305	0.0292794	-5.714085671	2.59e-08	7.586906654	0.1766	2.64e-07	0.078684096	0.000177972	BovineHD0100023732	1	82119664	615672	VPS8	VPS8, CORVET complex subunit	8.90514278939974
3_1_0_0_0_Lacto_N_tetraose	-0.167305	0.0292794	-5.714085671	2.59e-08	7.586906654	0.1766	2.64e-07	0.078684096	0.000177972	BovineHD0100023733	1	82120748	615672	VPS8	VPS8, CORVET complex subunit	8.90514278939974
3_1_0_0_0_Lacto_N_tetraose	-0.167305	0.0292794	-5.714085671	2.59e-08	7.586906654	0.1766	2.64e-07	0.078684096	0.000177972	BovineHD0100023738	1	82132029	615672	VPS8	VPS8, CORVET complex subunit	8.90514278939974
3_1_0_0_0_Lacto_N_tetraose	-0.167305	0.0292794	-5.714085671	2.59e-08	7.586906654	0.1766	2.64e-07	0.078684096	0.000177972	BovineHD0100023739	1	82134906	615672	VPS8	VPS8, CORVET complex subunit	8.90514278939974
3_1_0_0_0_Lacto_N_tetraose	-0.167305	0.0292794	-5.714085671	2.59e-08	7.586906654	0.1766	2.64e-07	0.078684096	0.000177972	ARS-BFGL-NGS-111849	1	82135846	615672	VPS8	VPS8, CORVET complex subunit	8.90514278939974
3_1_0_0_0_Lacto_N_tetraose	-0.167305	0.0292794	-5.714085671	2.59e-08	7.586906654	0.1766	2.64e-07	0.078684096	0.000177972	BovineHD4100000482	1	82140446	615672	VPS8	VPS8, CORVET complex subunit	8.90514278939974
3_1_0_0_0_Lacto_N_tetraose	-0.166725	0.0295007	-5.65156081	3.61e-08	7.443082934	0.1692	2.75e-07	0.078847168	0.000225882	BovineHD0100023742	1	82145458	615672	VPS8	VPS8, CORVET complex subunit	8.72824162698786
3_1_0_0_0_Lacto_N_tetraose	-0.166725	0.0295007	-5.65156081	3.61e-08	7.443082934	0.1692	2.75e-07	0.078847168	0.000225882	BovineHD0100023743	1	82146457	615672	VPS8	VPS8, CORVET complex subunit	8.72824162698786
3_1_0_0_0_Lacto_N_tetraose	-0.092904	0.0227632	-4.081324243	5.7e-05	4.243955542	0.4566	1.17e-07	0.082524953	0.078185896	BovineHD0100023781	1	82325122	615672	VPS8	VPS8, CORVET complex subunit	4.7502823879772
3_1_0_0_0_Lacto_N_tetraose	-0.112313	0.0244081	-4.601464268	6.12e-06	5.21292723	0.3129	1.36e-07	0.081402904	0.01531083	BovineHD0100023786	1	82343797	615672	VPS8	VPS8, CORVET complex subunit	5.96144560191835
3_1_0_0_0_Lacto_N_tetraose	-0.112313	0.0244081	-4.601464268	6.12e-06	5.21292723	0.3129	1.36e-07	0.081402904	0.01531083	BovineHD0100023791	1	82361814	615672	VPS8	VPS8, CORVET complex subunit	5.96144560191835
3_1_0_0_0_Lacto_N_tetraose	-0.112313	0.0244081	-4.601464268	6.12e-06	5.21292723	0.3129	1.36e-07	0.081402904	0.01531083	BovineHD0100023793	1	82373630	615672	VPS8	VPS8, CORVET complex subunit	5.96144560191835
3_1_0_0_0_Lacto_N_tetraose	-0.111494	0.0272716	-4.088282316	5.54e-05	4.256301233	0.2275	1.06e-07	0.08251066	0.076205695	BovineHD0100023794	1	82374575	615672	VPS8	VPS8, CORVET complex subunit	4.76572072985179
3_1_0_0_0_Lacto_N_tetraose	-0.112313	0.0244081	-4.601464268	6.12e-06	5.21292723	0.3129	1.36e-07	0.081402904	0.01531083	BovineHD0100023796	1	82378827	615672	VPS8	VPS8, CORVET complex subunit	5.96144560191835
3_1_0_0_0_Lacto_N_tetraose	-0.112313	0.0244081	-4.601464268	6.12e-06	5.21292723	0.3129	1.36e-07	0.081402904	0.01531083	BovineHD0100023798	1	82390785	615672	VPS8	VPS8, CORVET complex subunit	5.96144560191835
3_1_0_0_0_Lacto_N_tetraose	-0.112313	0.0244081	-4.601464268	6.12e-06	5.21292723	0.3129	1.36e-07	0.081402904	0.01531083	BovineHD0100023801	1	82405576	NA	NA	NA	5.96144560191835
3_1_0_0_0_Lacto_N_tetraose	-0.111494	0.0272716	-4.088282316	5.54e-05	4.256301233	0.2275	1.06e-07	0.08251066	0.076205695	ARS-BFGL-NGS-68869	1	82415674	NA	NA	NA	4.76572072985179
3_1_0_0_0_Lacto_N_tetraose	-0.117892	0.0271736	-4.338475579	1.94e-05	4.711391694	0.229	1.45e-07	0.081983184	0.032722926	BovineHD0100023808	1	82430786	NA	NA	NA	5.33480071937913
3_1_0_0_0_Lacto_N_tetraose	-0.111488	0.0238093	-4.682540016	4.24e-06	5.372266609	0.3757	1.12e-07	0.081218871	0.012002909	BovineHD0100023906	1	82817533	538672	THPO	thrombopoietin	6.16031699007387
3_1_0_0_0_Lacto_N_tetraose	-0.117948	0.0239812	-4.91835271	1.42e-06	5.848181283	0.3518	1.46e-07	0.080670245	0.004842191	BovineHD0100023909	1	82828971	505599	POLR2H	RNA polymerase II subunit H	6.75344937510375
3_1_0_0_0_Lacto_N_tetraose	-0.111488	0.0238093	-4.682540016	4.24e-06	5.372266609	0.3757	1.12e-07	0.081218871	0.012002909	BovineHD0100023911	1	82838702	505569	CLCN2	chloride voltage-gated channel 2	6.16031699007387
3_1_0_0_0_Lacto_N_tetraose	-0.111488	0.0238093	-4.682540016	4.24e-06	5.372266609	0.3757	1.12e-07	0.081218871	0.012002909	BovineHD0100023914	1	82852415	NA	NA	NA	6.16031699007387
3_1_0_0_0_Lacto_N_tetraose	-0.111488	0.0238093	-4.682540016	4.24e-06	5.372266609	0.3757	1.12e-07	0.081218871	0.012002909	BovineHD0100023916	1	82858059	444858	EIF4G1	eukaryotic translation initiation factor 4 gamma 1	6.16031699007387
3_1_0_0_0_Lacto_N_tetraose	-0.117948	0.0239812	-4.91835271	1.42e-06	5.848181283	0.3518	1.46e-07	0.080670245	0.004842191	BovineHD0100023919	1	82868145	444858	EIF4G1	eukaryotic translation initiation factor 4 gamma 1	6.75344937510375
3_1_0_0_0_Lacto_N_tetraose	-0.105158	0.0232672	-4.519581213	8.83e-06	5.054250476	0.3757	3.05e-07	0.081586115	0.01819765	BovineHD0100023936	1	82932504	614624	ALG3	ALG3, alpha-1,3- mannosyltransferase	5.76328456010921
3_1_0_0_0_Lacto_N_tetraose	-0.105158	0.0232672	-4.519581213	8.83e-06	5.054250476	0.3757	3.05e-07	0.081586115	0.01819765	BovineHD0100023939	1	82946154	NA	NA	NA	5.76328456010921
3_1_0_0_0_Lacto_N_tetraose	-0.105158	0.0232672	-4.519581213	8.83e-06	5.054250476	0.3757	3.05e-07	0.081586115	0.01819765	BovineHD0100023940	1	82949680	NA	NA	NA	5.76328456010921
3_1_0_0_0_Lacto_N_tetraose	-0.105158	0.0232672	-4.519581213	8.83e-06	5.054250476	0.3757	3.05e-07	0.081586115	0.01819765	BovineHD0100023955	1	83035478	616094	LOC616094	5-hydroxytryptamine receptor 3E	5.76328456010921
3_1_0_0_0_Lacto_N_tetraose	-0.200478	0.0276843	-7.241577356	3.53e-12	11.45279778	0.2051	4.29e-08	0.074399888	4.06e-08	Hapmap52416-RS29016842	1	83562226	527363	KLHL6	kelch like family member 6	13.5701227985348
3_1_0_0_0_Lacto_N_tetraose	-0.196936	0.0291813	-6.748705507	7.34e-11	10.13447481	0.1931	9.44e-09	0.075838702	6.6e-07	BovineHD0100024111	1	83597297	527363	KLHL6	kelch like family member 6	11.9999006423914
3_1_0_0_0_Lacto_N_tetraose	-0.196936	0.0291813	-6.748705507	7.34e-11	10.13447481	0.1931	9.44e-09	0.075838702	6.6e-07	BovineHD0100024116	1	83602356	NA	NA	NA	11.9999006423914
3_1_0_0_0_Lacto_N_tetraose	-0.196936	0.0291813	-6.748705507	7.34e-11	10.13447481	0.1931	9.44e-09	0.075838702	6.6e-07	BovineHD0100024118	1	83604167	NA	NA	NA	11.9999006423914
3_1_0_0_0_Lacto_N_tetraose	-0.196936	0.0291813	-6.748705507	7.34e-11	10.13447481	0.1931	9.44e-09	0.075838702	6.6e-07	BovineHD0100024119	1	83605588	NA	NA	NA	11.9999006423914
3_1_0_0_0_Lacto_N_tetraose	-0.196936	0.0291813	-6.748705507	7.34e-11	10.13447481	0.1931	9.44e-09	0.075838702	6.6e-07	BovineHD0100024120	1	83606582	NA	NA	NA	11.9999006423914
3_1_0_0_0_Lacto_N_tetraose	-0.196936	0.0291813	-6.748705507	7.34e-11	10.13447481	0.1931	9.44e-09	0.075838702	6.6e-07	BTB-01915967	1	83613729	NA	NA	NA	11.9999006423914
3_1_0_0_0_Lacto_N_tetraose	-0.198159	0.029299	-6.763336633	6.72e-11	10.17267714	0.1901	4.08e-07	0.075796393	6.6e-07	BovineHD0100024128	1	83622690	NA	NA	NA	12.0457140341373
3_1_0_0_0_Lacto_N_tetraose	-0.261501	0.0262541	-9.96038714	1.86e-20	19.73113203	0.2036	3.05e-07	0.065917107	1.53e-15	BovineHD0100024154	1	83694900	NA	NA	NA	22.9010109497323
3_1_0_0_0_Lacto_N_tetraose	-0.261501	0.0262541	-9.96038714	1.86e-20	19.73113203	0.2036	3.05e-07	0.065917107	1.53e-15	BovineHD0100024156	1	83702207	NA	NA	NA	22.9010109497323
3_1_0_0_0_Lacto_N_tetraose	-0.236497	0.0272512	-8.678406822	2.31e-16	15.63553605	0.1931	7.73e-07	0.069993755	3.47e-12	ARS-BFGL-NGS-104692	1	83707085	NA	NA	NA	18.4002032422259
3_1_0_0_0_Lacto_N_tetraose	-0.249603	0.0245895	-10.15079607	4.32e-21	20.36418442	0.2365	3.83e-09	0.065307678	5.35e-16	BovineHD0100024179	1	83786080	767899	B3GNT5	UDP-GlcNAc:betaGal beta-1,3-N-acetylglucosaminyltransferase 5	23.5765551442041
3_1_0_0_0_Lacto_N_tetraose	-0.249603	0.0245895	-10.15079607	4.32e-21	20.36418442	0.2365	3.83e-09	0.065307678	5.35e-16	BovineHD0100024181	1	83794520	767899	B3GNT5	UDP-GlcNAc:betaGal beta-1,3-N-acetylglucosaminyltransferase 5	23.5765551442041
3_1_0_0_0_Lacto_N_tetraose	-0.263946	0.0256889	-10.27471009	1.66e-21	20.77926756	0.2081	2.26e-08	0.064910891	5.35e-16	BovineHD0100024184	1	83804242	767899	B3GNT5	UDP-GlcNAc:betaGal beta-1,3-N-acetylglucosaminyltransferase 5	24.0165951465849
3_1_0_0_0_Lacto_N_tetraose	-0.234568	0.024325	-9.643083248	2.04e-19	18.68957499	0.262	0.001007825	0.06598813	1.45e-14	BTB-01702174	1	83810343	767899	B3GNT5	UDP-GlcNAc:betaGal beta-1,3-N-acetylglucosaminyltransferase 5	21.7778543822317
3_1_0_0_0_Lacto_N_tetraose	-0.249603	0.0245895	-10.15079607	4.32e-21	20.36418442	0.2365	3.83e-09	0.065307678	5.35e-16	BovineHD0100024190	1	83829932	100139125	MCF2L2	MCF.2 cell line derived transforming sequence-like 2	23.5765551442041
3_1_0_0_0_Lacto_N_tetraose	-0.233105	0.0242943	-9.595049044	2.93e-19	18.53341128	0.247	1.44e-07	0.067085657	1.81e-14	BovineHD0100024191	1	83836324	100139125	MCF2L2	MCF.2 cell line derived transforming sequence-like 2	21.6081990954639
3_1_0_0_0_Lacto_N_tetraose	-0.221781	0.0265317	-8.359094969	2.16e-15	14.66555545	0.2216	1.86e-07	0.070994081	3.05e-11	BovineHD0100024193	1	83844992	100139125	MCF2L2	MCF.2 cell line derived transforming sequence-like 2	17.3010363668855
3_1_0_0_0_Lacto_N_tetraose	-0.221781	0.0265317	-8.359094969	2.16e-15	14.66555545	0.2216	1.86e-07	0.070994081	3.05e-11	BovineHD0100024194	1	83845625	100139125	MCF2L2	MCF.2 cell line derived transforming sequence-like 2	17.3010363668855
3_1_0_0_0_Lacto_N_tetraose	-0.221109	0.0241118	-9.17015735	6.76e-18	17.17018992	0.2725	2.58e-07	0.068439286	1.76e-13	BovineHD0100024196	1	83849985	100139125	MCF2L2	MCF.2 cell line derived transforming sequence-like 2	20.113235581297
3_1_0_0_0_Lacto_N_tetraose	-0.284739	0.0550141	-5.175745854	4.09e-07	6.388506811	0.0419	2.68e-07	0.08004964	0.001927059	BovineHD0100024200	1	83861749	100139125	MCF2L2	MCF.2 cell line derived transforming sequence-like 2	7.42494748181559
3_1_0_0_0_Lacto_N_tetraose	-0.222692	0.0237165	-9.389749752	1.35e-18	17.87059745	0.2575	2.79e-08	0.067740869	4.17e-14	BovineHD0100024201	1	83864949	100139125	MCF2L2	MCF.2 cell line derived transforming sequence-like 2	20.8844643913187
3_1_0_0_0_Lacto_N_tetraose	-0.222692	0.0237165	-9.389749752	1.35e-18	17.87059745	0.2575	2.79e-08	0.067740869	4.17e-14	BovineHD0100024202	1	83866057	100139125	MCF2L2	MCF.2 cell line derived transforming sequence-like 2	20.8844643913187
3_1_0_0_0_Lacto_N_tetraose	-0.222692	0.0237165	-9.389749752	1.35e-18	17.87059745	0.2575	2.79e-08	0.067740869	4.17e-14	BovineHD0100024204	1	83881350	100139125	MCF2L2	MCF.2 cell line derived transforming sequence-like 2	20.8844643913187
3_1_0_0_0_Lacto_N_tetraose	-0.222692	0.0237165	-9.389749752	1.35e-18	17.87059745	0.2575	2.79e-08	0.067740869	4.17e-14	BovineHD0100024206	1	83890411	100139125	MCF2L2	MCF.2 cell line derived transforming sequence-like 2	20.8844643913187
3_1_0_0_0_Lacto_N_tetraose	-0.220282	0.0237686	-9.267773449	3.31e-18	17.48043165	0.259	1.76e-07	0.068129	9.63e-14	BovineHD0100024207	1	83891384	100139125	MCF2L2	MCF.2 cell line derived transforming sequence-like 2	20.4556651405016
3_1_0_0_0_Lacto_N_tetraose	-0.222692	0.0237165	-9.389749752	1.35e-18	17.87059745	0.2575	2.79e-08	0.067740869	4.17e-14	BovineHD0100024208	1	83894750	100139125	MCF2L2	MCF.2 cell line derived transforming sequence-like 2	20.8844643913187
3_1_0_0_0_Lacto_N_tetraose	-0.222692	0.0237165	-9.389749752	1.35e-18	17.87059745	0.2575	2.79e-08	0.067740869	4.17e-14	BovineHD0100024209	1	83895619	100139125	MCF2L2	MCF.2 cell line derived transforming sequence-like 2	20.8844643913187
3_1_0_0_0_Lacto_N_tetraose	-0.222692	0.0237165	-9.389749752	1.35e-18	17.87059745	0.2575	2.79e-08	0.067740869	4.17e-14	BovineHD0100024210	1	83896747	100139125	MCF2L2	MCF.2 cell line derived transforming sequence-like 2	20.8844643913187
3_1_0_0_0_Lacto_N_tetraose	-0.222692	0.0237165	-9.389749752	1.35e-18	17.87059745	0.2575	2.79e-08	0.067740869	4.17e-14	BovineHD0100024211	1	83897362	100139125	MCF2L2	MCF.2 cell line derived transforming sequence-like 2	20.8844643913187
3_1_0_0_0_Lacto_N_tetraose	-0.220762	0.02466	-8.952230333	3.28e-17	16.48416929	0.241	4.11e-07	0.069130224	5.07e-13	BovineHD0100024215	1	83913250	NA	NA	NA	19.3514169334878
3_1_0_0_0_Lacto_N_tetraose	-0.188485	0.0294564	-6.398779213	5.78e-10	9.238409682	0.1826	3.19e-08	0.076830057	4.69e-06	BTB-01431374	1	83966655	513504	MCCC1	methylcrotonoyl-CoA carboxylase 1	10.9201199157653
3_1_0_0_0_Lacto_N_tetraose	-0.207543	0.0270198	-7.681144938	2.08e-13	12.68105638	0.2051	2.66e-07	0.073080592	2.52e-09	BovineHD0100024233	1	83974373	513504	MCCC1	methylcrotonoyl-CoA carboxylase 1	15.0127199563369
3_1_0_0_0_Lacto_N_tetraose	-0.123207	0.0228299	-5.396738488	1.35e-07	6.869439277	0.4671	3.22e-07	0.079499697	0.000711253	ARS-BFGL-NGS-4047	1	84000147	513504	MCCC1	methylcrotonoyl-CoA carboxylase 1	8.0205999157659
3_1_0_0_0_Lacto_N_tetraose	-0.132081	0.0233511	-5.656307412	3.52e-08	7.45395929	0.3623	1.24e-07	0.078834915	0.000225882	BovineHD0100024246	1	84022505	NA	NA	NA	8.74162686685409
3_1_0_0_0_Lacto_N_tetraose	-0.132081	0.0233511	-5.656307412	3.52e-08	7.45395929	0.3623	1.24e-07	0.078834915	0.000225882	BovineHD0100047086	1	84030572	NA	NA	NA	8.74162686685409
3_1_0_0_0_Lacto_N_tetraose	-0.128142	0.0236143	-5.426457697	1.16e-07	6.935296715	0.3608	1.36e-07	0.079424818	0.000617748	BovineHD0100024249	1	84046023	539869	DCUN1D1	defective in cullin neddylation 1 domain containing 1	8.10200338888042
3_1_0_0_0_Lacto_N_tetraose	-0.229613	0.0249152	-9.215779926	4.84e-18	17.31496285	0.238	1.43e-07	0.068294431	1.33e-13	Hapmap47779-BTA-92798	1	84090944	NA	NA	NA	20.2731907646047
3_1_0_0_0_Lacto_N_tetraose	-0.134236	0.0236402	-5.678293754	3.13e-08	7.504429062	0.3488	2.6e-08	0.078777777	0.000206586	BovineHD0100024257	1	84095560	NA	NA	NA	8.80372271915943
3_1_0_0_0_Lacto_N_tetraose	-0.200356	0.0344804	-5.810721453	1.54e-08	7.811542441	0.1257	1.39e-07	0.078430004	0.000115746	BovineHD0100024262	1	84114484	614392	ATP11B	ATPase phospholipid transporting 11B (putative)	9.18100721927879
3_1_0_0_0_Lacto_N_tetraose	-0.222558	0.0309688	-7.18652321	4.98e-12	11.30238456	0.1482	2.86e-07	0.074562553	5.25e-08	BovineHD0100024263	1	84118866	614392	ATP11B	ATPase phospholipid transporting 11B (putative)	13.3921006153556
3_1_0_0_0_Lacto_N_tetraose	-0.222558	0.0309688	-7.18652321	4.98e-12	11.30238456	0.1482	2.86e-07	0.074562553	5.25e-08	BovineHD0100024266	1	84130064	614392	ATP11B	ATPase phospholipid transporting 11B (putative)	13.3921006153556
3_1_0_0_0_Lacto_N_tetraose	-0.222558	0.0309688	-7.18652321	4.98e-12	11.30238456	0.1482	2.86e-07	0.074562553	5.25e-08	BovineHD0100024267	1	84132914	614392	ATP11B	ATPase phospholipid transporting 11B (putative)	13.3921006153556
3_1_0_0_0_Lacto_N_tetraose	-0.131255	0.0235066	-5.583750947	5.15e-08	7.288461735	0.3503	1.4e-07	0.079022795	0.000310682	BovineHD0100024270	1	84149390	614392	ATP11B	ATPase phospholipid transporting 11B (putative)	8.53782297546278
3_1_0_0_0_Lacto_N_tetraose	-0.131255	0.0235066	-5.583750947	5.15e-08	7.288461735	0.3503	1.4e-07	0.079022795	0.000310682	BovineHD0100024272	1	84160531	614392	ATP11B	ATPase phospholipid transporting 11B (putative)	8.53782297546278
3_1_0_0_0_Lacto_N_tetraose	-0.200356	0.0344804	-5.810721453	1.54e-08	7.811542441	0.1257	1.39e-07	0.078430004	0.000115746	BovineHD0100024273	1	84170791	614392	ATP11B	ATPase phospholipid transporting 11B (putative)	9.18100721927879
3_1_0_0_0_Lacto_N_tetraose	-0.222558	0.0309688	-7.18652321	4.98e-12	11.30238456	0.1482	2.86e-07	0.074562553	5.25e-08	Hapmap38311-BTA-39536	1	84176862	614392	ATP11B	ATPase phospholipid transporting 11B (putative)	13.3921006153556
3_1_0_0_0_Lacto_N_tetraose	-0.20907	0.0274192	-7.624948941	3.01e-13	12.52137785	0.2126	5.57e-07	0.073250629	3.55e-09	BovineHD0100024277	1	84189637	614392	ATP11B	ATPase phospholipid transporting 11B (putative)	14.826304159636
3_1_0_0_0_Lacto_N_tetraose	-0.227442	0.0253429	-8.974584598	2.79e-17	16.554113	0.235	1.06e-07	0.069059761	4.46e-13	BovineHD0100024278	1	84192115	614392	ATP11B	ATPase phospholipid transporting 11B (putative)	19.4293802869816
3_1_0_0_0_Lacto_N_tetraose	-0.227442	0.0253429	-8.974584598	2.79e-17	16.554113	0.235	1.06e-07	0.069059761	4.46e-13	BovineHD0100024279	1	84194063	614392	ATP11B	ATPase phospholipid transporting 11B (putative)	19.4293802869816
3_1_0_0_0_Lacto_N_tetraose	-0.227442	0.0253429	-8.974584598	2.79e-17	16.554113	0.235	1.06e-07	0.069059761	4.46e-13	BovineHD0100024280	1	84194674	614392	ATP11B	ATPase phospholipid transporting 11B (putative)	19.4293802869816
3_1_0_0_0_Lacto_N_tetraose	-0.227442	0.0253429	-8.974584598	2.79e-17	16.554113	0.235	1.06e-07	0.069059761	4.46e-13	BovineHD0100024281	1	84197246	614392	ATP11B	ATPase phospholipid transporting 11B (putative)	19.4293802869816
3_1_0_0_0_Lacto_N_tetraose	-0.210695	0.0274269	-7.682056667	2.07e-13	12.6836533	0.2111	6.34e-07	0.073077568	2.52e-09	BovineHD0100024282	1	84203807	614392	ATP11B	ATPase phospholipid transporting 11B (putative)	15.0157489149309
3_1_0_0_0_Lacto_N_tetraose	-0.219788	0.0281655	-7.80344748	9.31e-14	13.03119268	0.2006	4.26e-07	0.07270834	1.18e-09	BovineHD0100024284	1	84212199	614392	ATP11B	ATPase phospholipid transporting 11B (putative)	15.420296221245
3_1_0_0_0_Lacto_N_tetraose	-0.228634	0.0253279	-9.026962362	1.91e-17	16.71838111	0.2335	2.49e-08	0.068893856	3.51e-13	BovineHD0100024285	1	84218035	NA	NA	NA	19.6122227403553
3_1_0_0_0_Lacto_N_tetraose	-0.228634	0.0253279	-9.026962362	1.91e-17	16.71838111	0.2335	2.49e-08	0.068893856	3.51e-13	Hapmap44071-BTA-39540	1	84235226	NA	NA	NA	19.6122227403553
3_1_0_0_0_Lacto_N_tetraose	-0.222599	0.0281829	-7.898370998	4.95e-14	13.30538787	0.1991	2.7e-07	0.072418268	6.45e-10	BovineHD0100024293	1	84242441	NA	NA	NA	15.738330206732
3_1_0_0_0_Lacto_N_tetraose	-0.230619	0.0253101	-9.111738002	1.03e-17	16.98538828	0.232	9.87e-08	0.068625096	2.33e-13	BovineHD0100024296	1	84263752	NA	NA	NA	19.9086420255112
3_1_0_0_0_Lacto_N_tetraose	-0.230619	0.0253101	-9.111738002	1.03e-17	16.98538828	0.232	9.87e-08	0.068625096	2.33e-13	BovineHD0100024297	1	84264452	NA	NA	NA	19.9086420255112
3_1_0_0_0_Lacto_N_tetraose	-0.228634	0.0253279	-9.026962362	1.91e-17	16.71838111	0.2335	2.49e-08	0.068893856	3.51e-13	BovineHD0100024298	1	84266160	NA	NA	NA	19.6122227403553
3_1_0_0_0_Lacto_N_tetraose	-0.230619	0.0253101	-9.111738002	1.03e-17	16.98538828	0.232	9.87e-08	0.068625096	2.33e-13	BovineHD0100024300	1	84268319	NA	NA	NA	19.9086420255112
3_1_0_0_0_Lacto_N_tetraose	-0.228634	0.0253279	-9.026962362	1.91e-17	16.71838111	0.2335	2.49e-08	0.068893856	3.51e-13	BovineHD0100024303	1	84251887	NA	NA	NA	19.6122227403553
3_1_0_0_0_Lacto_N_tetraose	-0.222599	0.0281829	-7.898370998	4.95e-14	13.30538787	0.1991	2.7e-07	0.072418268	6.45e-10	BovineHD0100024304	1	84253600	NA	NA	NA	15.738330206732
3_1_0_0_0_Lacto_N_tetraose	-0.228634	0.0253279	-9.026962362	1.91e-17	16.71838111	0.2335	2.49e-08	0.068893856	3.51e-13	BovineHD0100024306	1	84277451	NA	NA	NA	19.6122227403553
3_1_0_0_0_Lacto_N_tetraose	-0.183043	0.0328754	-5.567780164	5.59e-08	7.252251693	0.1377	2.13e-07	0.079063891	0.000314671	BovineHD0100024309	1	84282933	NA	NA	NA	8.49319479708413
3_1_0_0_0_Lacto_N_tetraose	-0.183043	0.0328754	-5.567780164	5.59e-08	7.252251693	0.1377	2.13e-07	0.079063891	0.000314671	BovineHD0100024310	1	84287269	NA	NA	NA	8.49319479708413
3_1_0_0_0_Lacto_N_tetraose	-0.217749	0.0318555	-6.835522908	4.35e-11	10.3620074	0.1452	2.65e-07	0.075588417	4.48e-07	BovineHD0100024313	1	84301758	NA	NA	NA	12.2724933544302
3_1_0_0_0_Lacto_N_tetraose	-0.201879	0.0306543	-6.585666611	1.94e-10	9.712742409	0.1572	3.22e-07	0.076303772	1.6e-06	BovineHD0100024318	1	84315370	NA	NA	NA	11.49293511484
3_1_0_0_0_Lacto_N_tetraose	-0.201879	0.0306543	-6.585666611	1.94e-10	9.712742409	0.1572	3.22e-07	0.076303772	1.6e-06	BovineHD0100024319	1	84316332	NA	NA	NA	11.49293511484
3_1_0_0_0_Lacto_N_tetraose	-0.207219	0.0343219	-6.037515406	4.47e-09	8.34978962	0.1213	7.21e-07	0.077822919	3.51e-05	ARS-BFGL-NGS-118640	1	84330371	NA	NA	NA	9.83977206019923
3_1_0_0_0_Lacto_N_tetraose	-0.189094	0.0284722	-6.641355427	1.39e-10	9.855969751	0.1961	3.31e-07	0.076145494	1.19e-06	BovineHD0100024323	1	84340734	100138913	NA	NA	11.6653570808635
3_1_0_0_0_Lacto_N_tetraose	-0.189094	0.0284722	-6.641355427	1.39e-10	9.855969751	0.1961	3.31e-07	0.076145494	1.19e-06	BovineHD0100024338	1	84390151	100138913	NA	NA	11.6653570808635
3_1_0_0_0_Lacto_N_tetraose	-0.189094	0.0284722	-6.641355427	1.39e-10	9.855969751	0.1961	3.31e-07	0.076145494	1.19e-06	BovineHD0100024340	1	84402860	100138913	NA	NA	11.6653570808635
3_1_0_0_0_Lacto_N_tetraose	-0.187714	0.0373987	-5.019265376	8.76e-07	6.057449214	0.1078	1.06e-07	0.080429633	0.003554529	BovineHD0100024371	1	84565215	NA	NA	NA	7.01378455674316
3_1_0_0_0_Lacto_N_tetraose	-0.187714	0.0373987	-5.019265376	8.76e-07	6.057449214	0.1078	1.06e-07	0.080429633	0.003554529	BovineHD0100024372	1	84565987	NA	NA	NA	7.01378455674316
3_1_0_0_0_Lacto_N_tetraose	-0.122116	0.0292325	-4.177405285	3.84e-05	4.415924047	0.1901	1.61e-07	0.082325541	0.056705124	BovineHD0100024387	1	84599323	NA	NA	NA	4.96533772055448
3_1_0_0_0_Lacto_N_tetraose	-0.139405	0.033403	-4.173427536	3.9e-05	4.408740834	0.1422	2.69e-07	0.08233372	0.057190942	BovineHD0100024407	1	84688049	NA	NA	NA	4.95635462968005
3_1_0_0_0_Lacto_N_tetraose	-0.139405	0.033403	-4.173427536	3.9e-05	4.408740834	0.1422	2.69e-07	0.08233372	0.057190942	BovineHD0100024420	1	84757464	NA	NA	NA	4.95635462968005
3_1_0_0_0_Lacto_N_tetraose	-0.193278	0.0383558	-5.039081443	7.96e-07	6.098933753	0.1018	9.02e-08	0.080382035	0.003336476	BovineHD0100024515	1	85137379	NA	NA	NA	7.0653541641945
3_1_0_0_0_Lacto_N_tetraose	-0.193278	0.0383558	-5.039081443	7.96e-07	6.098933753	0.1018	9.02e-08	0.080382035	0.003336476	BovineHD0100024521	1	85146433	NA	NA	NA	7.0653541641945
3_1_0_0_0_Lacto_N_tetraose	-0.193278	0.0383558	-5.039081443	7.96e-07	6.098933753	0.1018	9.02e-08	0.080382035	0.003336476	BovineHD0100046517	1	85152454	NA	NA	NA	7.0653541641945
3_1_0_0_0_Lacto_N_tetraose	-0.193278	0.0383558	-5.039081443	7.96e-07	6.098933753	0.1018	9.02e-08	0.080382035	0.003336476	BovineHD0100024523	1	85156121	NA	NA	NA	7.0653541641945
3_1_0_0_0_Lacto_N_tetraose	-0.193278	0.0383558	-5.039081443	7.96e-07	6.098933753	0.1018	9.02e-08	0.080382035	0.003336476	BovineHD0100024526	1	85169557	NA	NA	NA	7.0653541641945
3_1_0_0_0_Lacto_N_tetraose	-0.193278	0.0383558	-5.039081443	7.96e-07	6.098933753	0.1018	9.02e-08	0.080382035	0.003336476	BovineHD0100024528	1	85181432	NA	NA	NA	7.0653541641945
3_1_0_0_0_Lacto_N_tetraose	-0.153448	0.0309205	-4.962662311	1.15e-06	5.939657751	0.1662	2.37e-08	0.080565169	0.004033799	BovineHD0100024637	1	85773941	NA	NA	NA	6.86728756113753
3_1_0_0_0_Lacto_N_tetraose	-0.162125	0.0390945	-4.147002775	4.35e-05	4.361161263	0.0973000000000001	8.88e-08	0.08238909	0.063009175	BovineHD0100024638	1	85777080	NA	NA	NA	4.89685306809135
3_1_0_0_0_Lacto_N_tetraose	-0.153448	0.0309205	-4.962662311	1.15e-06	5.939657751	0.1662	2.37e-08	0.080565169	0.004033799	BovineHD0100024639	1	85784344	NA	NA	NA	6.86728756113753
3_1_0_0_0_Lacto_N_tetraose	-0.153448	0.0309205	-4.962662311	1.15e-06	5.939657751	0.1662	2.37e-08	0.080565169	0.004033799	BovineHD0100024645	1	85812175	NA	NA	NA	6.86728756113753
3_1_0_0_0_Lacto_N_tetraose	-0.153448	0.0309205	-4.962662311	1.15e-06	5.939657751	0.1662	2.37e-08	0.080565169	0.004033799	BTA-38487-NO-RS	1	85817698	784173	NA	NA	6.86728756113753
3_1_0_0_0_Lacto_N_tetraose	-0.153448	0.0309205	-4.962662311	1.15e-06	5.939657751	0.1662	2.37e-08	0.080565169	0.004033799	BovineHD0100024648	1	85825658	NA	NA	NA	6.86728756113753
3_1_0_0_0_Lacto_N_tetraose	-0.136467	0.0321793	-4.240831839	2.94e-05	4.53120399	0.1557	1.21e-07	0.08219195	0.045381844	BovineHD0100024652	1	85850721	NA	NA	NA	5.10949964665436
3_1_0_0_0_Lacto_N_tetraose	-0.136467	0.0321793	-4.240831839	2.94e-05	4.53120399	0.1557	1.21e-07	0.08219195	0.045381844	BovineHD0100024654	1	85861585	NA	NA	NA	5.10949964665436
3_1_0_0_0_Lacto_N_tetraose	-0.132731	0.0325719	-4.075015581	5.85e-05	4.232776715	0.1497	1.1e-07	0.082537927	0.079782533	BTB-00036975	1	85880331	NA	NA	NA	4.73630335232589
3_1_0_0_0_Lacto_N_tetraose	-0.126557	0.0251313	-5.035831811	8.09e-07	6.092121947	0.3249	1.92e-08	0.080389896	0.003336476	BovineHD0100024737	1	86250269	NA	NA	NA	7.05688727630432
3_1_0_0_0_Lacto_N_tetraose	-0.125556	0.0251549	-4.99131382	1e-06	5.999150913	0.3368	1.06e-07	0.080496696	0.003646711	BovineHD0100024738	1	86253610	NA	NA	NA	6.94129184947718
3_1_0_0_0_Lacto_N_tetraose	-0.126557	0.0251313	-5.035831811	8.09e-07	6.092121947	0.3249	1.92e-08	0.080389896	0.003336476	BovineHD0100024739	1	86254868	NA	NA	NA	7.05688727630432
3_1_0_0_0_Lacto_N_tetraose	-0.148035	0.0259549	-5.703547307	2.74e-08	7.562581695	0.274	1.25e-07	0.078711729	0.000185646	BovineHD0100024743	1	86275067	NA	NA	NA	8.87523852838657
3_1_0_0_0_Lacto_N_tetraose	-0.14113	0.025906	-5.447772717	1.04e-07	6.982701586	0.2829	1.01e-07	0.079370717	0.000559889	BovineHD0100024744	1	86278771	NA	NA	NA	8.16057308993845
3_1_0_0_0_Lacto_N_tetraose	-0.179523	0.0295685	-6.071427364	3.7e-09	8.431587816	0.1707	3.64e-08	0.077731696	2.96e-05	BovineHD0100024905	1	86930423	NA	NA	NA	9.93960215583
3_1_0_0_0_Lacto_N_tetraose	-0.112551	0.02339	-4.811928174	2.34e-06	5.631111449	0.3772	1.11e-07	0.08092028	0.007014485	BovineHD0100024912	1	86960610	NA	NA	NA	6.48308865003975
3_1_0_0_0_Lacto_N_tetraose	-0.108252	0.023733	-4.561243838	7.33e-06	5.134702918	0.3743	1.32e-07	0.081493378	0.016398642	BovineHD0100024913	1	86964516	NA	NA	NA	5.863769831777
3_1_0_0_0_Lacto_N_tetraose	-0.105219	0.0232921	-4.51736855	8.91e-06	5.04999417	0.3757	3.63e-08	0.081591364	0.01819765	BovineHD0100024919	1	86992461	NA	NA	NA	5.75796769680146
3_1_0_0_0_Lacto_N_tetraose	-0.117441	0.0266408	-4.408313564	1.44e-05	4.842277999	0.2171	1.9e-07	0.081831565	0.026881005	BovineHD0100025079	1	87595794	NA	NA	NA	5.4984158007758
3_1_0_0_0_Lacto_N_tetraose	-0.235728	0.0522218	-4.513976922	9.05e-06	5.043473215	0.0538999999999999	1.8e-07	0.081598764	0.01819765	BovineHD0100028735	1	99918485	NA	NA	NA	5.74982175942905
3_1_0_0_0_Lacto_N_tetraose	-0.235728	0.0522218	-4.513976922	9.05e-06	5.043473215	0.0538999999999999	1.8e-07	0.081598764	0.01819765	BovineHD0100028742	1	99937348	NA	NA	NA	5.74982175942905
3_1_0_0_0_Lacto_N_tetraose	-0.235728	0.0522218	-4.513976922	9.05e-06	5.043473215	0.0538999999999999	1.8e-07	0.081598764	0.01819765	BovineHD0100028744	1	99940525	NA	NA	NA	5.74982175942905
3_1_0_0_0_Lacto_N_tetraose	-0.310171	0.0728122	-4.259876779	2.72e-05	4.566090615	0.0225	8.17e-08	0.082151537	0.042676618	BovineHD0100040511	1	140082125	NA	NA	NA	5.15312450526899
3_1_0_0_0_Lacto_N_tetraose	-0.311138	0.0691859	-4.497130196	9.75e-06	5.011140516	0.0254	6.53e-08	0.081636266	0.019375428	BovineHD0100040512	1	140091323	NA	NA	NA	5.7094295472502
3_1_0_0_0_Lacto_N_tetraose	-0.311138	0.0691859	-4.497130196	9.75e-06	5.011140516	0.0254	6.53e-08	0.081636266	0.019375428	BovineHD0100040514	1	140101332	NA	NA	NA	5.7094295472502
3_1_0_0_0_Lacto_N_tetraose	-0.273	0.0666666	-4.095004095	5.39e-05	4.268243719	0.0254	1.45e-07	0.082496753	0.074971715	BovineHD0100043434	1	148153475	NA	NA	NA	4.78065500075425
3_1_0_0_0_Lacto_N_tetraose	-0.12462	0.0293817	-4.241415575	2.94e-05	4.532271419	0.1811	6.53e-08	0.082190778	0.045381844	BovineHD0500024847	5	87182492	NA	NA	NA	5.11083445906571
3_1_0_0_0_Lacto_N_tetraose	-0.12462	0.0293817	-4.241415575	2.94e-05	4.532271419	0.1811	6.53e-08	0.082190778	0.045381844	BovineHD0500024848	5	87183486	NA	NA	NA	5.11083445906571
3_1_0_0_0_Lacto_N_tetraose	-0.12462	0.0293817	-4.241415575	2.94e-05	4.532271419	0.1811	6.53e-08	0.082190778	0.045381844	BovineHD0500024850	5	87189623	NA	NA	NA	5.11083445906571
3_1_0_0_0_Lacto_N_tetraose	0.0902604	0.022246	4.057376607	6.29e-05	4.201594603	0.4446	7.1e-08	0.082574089	0.08468824	BovineHD0500024864	5	87215746	NA	NA	NA	4.69731115148211
3_1_0_0_0_Lacto_N_tetraose	-0.122464	0.0270483	-4.527604323	8.52e-06	5.069697755	0.268	1.18e-07	0.081568513	0.01819765	ARS-BFGL-NGS-83066	6	91223593	513376	STBD1	starch binding domain 1	5.78258028514226
3_1_0_0_0_Lacto_N_tetraose	-0.140516	0.0309314	-4.54282703	7.96e-06	5.099066731	0.1647	8.75e-08	0.081534555	0.017281824	BovineHD0600025751	6	91434948	100139141	SHROOM3	shroom family member 3	5.81926343884427
3_1_0_0_0_Lacto_N_tetraose	-0.159104	0.0394458	-4.03348392	6.93e-05	4.159530753	0.0928	2.03e-07	0.082622736	0.089742269	BovineHD0800021564	8	70752073	NA	NA	NA	4.64471388489259
3_1_0_0_0_Lacto_N_tetraose	0.118231	0.0279422	4.231270265	3.06e-05	4.513736323	0.2665	1.1e-07	0.08221221	0.046951807	BovineHD1100003351	11	9548316	407133	TACR1	tachykinin receptor 1	5.08765628170739
3_1_0_0_0_Lacto_N_tetraose	0.106804	0.025683	4.158548456	4.15e-05	4.38192019	0.3308	5.96e-08	0.082365038	0.060244387	BovineHD1100003519	11	10258629	511045	DCTN1	dynactin subunit 1	4.92281355013814
3_1_0_0_0_Lacto_N_tetraose	0.106804	0.025683	4.158548456	4.15e-05	4.38192019	0.3308	5.96e-08	0.082365038	0.060244387	BovineHD1100003521	11	10266536	511045	DCTN1	dynactin subunit 1	4.92281355013814
3_1_0_0_0_Lacto_N_tetraose	0.0944453	0.0233945	4.037072816	6.83e-05	4.165836367	0.494	7.85e-08	0.082615558	0.088680844	BovineHD1100005113	11	16005813	NA	NA	NA	4.65259833854332
3_1_0_0_0_Lacto_N_tetraose	-0.269435	0.0491745	-5.479160947	8.86e-08	7.052768816	0.0554	1.83e-07	0.079290882	0.000487057	BovineHD1900010325	19	34857014	NA	NA	NA	8.2471032729164
3_1_0_0_0_Lacto_N_tetraose	-0.27797	0.0508705	-5.46426711	9.56e-08	7.019483165	0.0508999999999999	1.74e-07	0.07932877	0.000520076	BovineHD1900010333	19	34881075	616992	NT5M	5',3'-nucleotidase, mitochondrial	8.20600272597242
3_1_0_0_0_Lacto_N_tetraose	-0.269435	0.0491745	-5.479160947	8.86e-08	7.052768816	0.0554	1.83e-07	0.079290882	0.000487057	BovineHD1900010343	19	34929256	526652	FLCN	folliculin	8.2471032729164
3_1_0_0_0_Lacto_N_tetraose	-0.269869	0.0516616	-5.223783236	3.22e-07	6.491722075	0.0494	1.88e-07	0.079931518	0.001627957	BovineHD1900010375	19	35055625	NA	NA	NA	7.55295442742939
3_1_0_0_0_Lacto_N_tetraose	-0.210788	0.0523183	-4.02895354	7.05e-05	4.151577415	0.0508999999999999	3.28e-07	0.082631844	0.090453722	BovineHD2100002091	21	8866850	NA	NA	NA	4.63476923912685
3_1_0_0_0_Lacto_N_tetraose	-0.229699	0.0534205	-4.299828717	2.29e-05	4.639681573	0.0479000000000001	2.82e-08	0.082066351	0.037084136	BovineHD2100002093	21	8878250	NA	NA	NA	5.24514291478109
3_1_0_0_0_Lacto_N_tetraose	-0.210788	0.0523183	-4.02895354	7.05e-05	4.151577415	0.0508999999999999	3.28e-07	0.082631844	0.090453722	BovineHD2100002094	21	8879179	NA	NA	NA	4.63476923912685
3_1_0_0_0_Lacto_N_tetraose	-0.210788	0.0523183	-4.02895354	7.05e-05	4.151577415	0.0508999999999999	3.28e-07	0.082631844	0.090453722	BovineHD2100002095	21	8879927	NA	NA	NA	4.63476923912685
3_1_0_0_0_Lacto_N_tetraose	-0.210788	0.0523183	-4.02895354	7.05e-05	4.151577415	0.0508999999999999	3.28e-07	0.082631844	0.090453722	BovineHD2100002096	21	8880969	NA	NA	NA	4.63476923912685
3_1_0_0_0_Lacto_N_tetraose	0.122937	0.0306913	4.005597678	7.75e-05	4.110689012	0.1602	8.72e-08	0.082679487	0.098364308	ARS-BFGL-NGS-112175	24	31865797	NA	NA	NA	4.58364534183371
3_1_0_0_0_Lacto_N_tetraose	-0.136386	0.0332529	-4.101476864	5.25e-05	4.279758693	0.1302	1.24e-07	0.082483421	0.073215682	Hapmap44186-BTA-106650	25	14741165	NA	NA	NA	4.79505477722698
3_1_0_0_0_Lacto_N_tetraose	-0.132045	0.0307487	-4.29432789	2.35e-05	4.629516452	0.1617	1.87e-09	0.082078095	0.037838711	BovineHD2500004320	25	15244396	NA	NA	NA	5.23243290139767
3_1_0_0_0_Lacto_N_tetraose	-0.14156	0.0331991	-4.263971011	2.67e-05	4.573606814	0.1347	7.96e-08	0.08214283	0.042212397	BovineHD2500004356	25	15357326	NA	NA	NA	5.16252313902855
3_1_0_0_0_Lacto_N_tetraose	-0.139313	0.0333827	-4.173209477	3.91e-05	4.40834721	0.1302	1.33e-07	0.082334353	0.057190942	BovineHD2500004360	25	15365569	NA	NA	NA	4.95586237612876
3_1_0_0_0_Lacto_N_tetraose	-0.154902	0.0339971	-4.556329805	7.5e-06	5.125183129	0.1257	1.31e-07	0.081504333	0.016398642	BovineHD2500004361	25	15366685	NA	NA	NA	5.85188099567942
3_1_0_0_0_Lacto_N_tetraose	-0.14156	0.0331991	-4.263971011	2.67e-05	4.573606814	0.1347	7.96e-08	0.08214283	0.042212397	BovineHD2500004362	25	15368400	NA	NA	NA	5.16252313902855
3_1_0_0_0_Lacto_N_tetraose	-0.154902	0.0339971	-4.556329805	7.5e-06	5.125183129	0.1257	1.31e-07	0.081504333	0.016398642	BovineHD2500004363	25	15371751	NA	NA	NA	5.85188099567942
3_1_0_0_0_Lacto_N_tetraose	-0.154902	0.0339971	-4.556329805	7.5e-06	5.125183129	0.1257	1.31e-07	0.081504333	0.016398642	BovineHD2500004364	25	15373010	NA	NA	NA	5.85188099567942
3_1_0_0_0_Lacto_N_tetraose	-0.14156	0.0331991	-4.263971011	2.67e-05	4.573606814	0.1347	7.96e-08	0.08214283	0.042212397	BovineHD2500004366	25	15375497	NA	NA	NA	5.16252313902855
3_1_0_0_0_Lacto_N_tetraose	-0.154902	0.0339971	-4.556329805	7.5e-06	5.125183129	0.1257	1.31e-07	0.081504333	0.016398642	BovineHD2500004367	25	15378589	NA	NA	NA	5.85188099567942
3_1_0_0_0_Lacto_N_tetraose	-0.154902	0.0339971	-4.556329805	7.5e-06	5.125183129	0.1257	1.31e-07	0.081504333	0.016398642	BovineHD2500004368	25	15382458	NA	NA	NA	5.85188099567942
3_1_0_0_0_Lacto_N_tetraose	-0.154902	0.0339971	-4.556329805	7.5e-06	5.125183129	0.1257	1.31e-07	0.081504333	0.016398642	BovineHD2500004370	25	15385067	NA	NA	NA	5.85188099567942
3_1_0_0_0_Lacto_N_tetraose	-0.154902	0.0339971	-4.556329805	7.5e-06	5.125183129	0.1257	1.31e-07	0.081504333	0.016398642	BovineHD2500004371	25	15386903	NA	NA	NA	5.85188099567942
3_1_0_0_0_Lacto_N_tetraose	-0.161065	0.0340579	-4.729152414	3.43e-06	5.464872635	0.1243	1.34e-07	0.081111961	0.010042268	BovineHD2500004378	25	15391420	NA	NA	NA	6.27583795415073
3_1_0_0_0_Lacto_N_tetraose	-0.161065	0.0340579	-4.729152414	3.43e-06	5.464872635	0.1243	1.34e-07	0.081111961	0.010042268	BovineHD2500004381	25	15398403	NA	NA	NA	6.27583795415073
3_1_0_0_0_Lacto_N_tetraose	-0.152073	0.0333816	-4.555593501	7.52e-06	5.123757415	0.1287	1.57e-07	0.081505922	0.016398642	BovineHD2500004382	25	15400135	NA	NA	NA	5.85010045356114
3_1_0_0_0_Lacto_N_tetraose	-0.149567	0.0335391	-4.45948162	1.15e-05	4.939233003	0.1243	1.36e-07	0.08171939	0.022326363	BovineHD2500004385	25	15410283	NA	NA	NA	5.61958411853165
3_1_0_0_0_Lacto_N_tetraose	-0.106638	0.0263108	-4.053012451	6.4e-05	4.193896452	0.271	4.5e-08	0.082583008	0.08468824	BovineHD2500004418	25	15518584	NA	NA	NA	4.68768506750234
3_1_0_0_0_Lacto_N_tetraose	-0.160097	0.0347535	-4.606643935	5.98e-06	5.223040786	0.1153	1.18e-07	0.081391218	0.01531083	BovineHD2500004440	25	15622795	541295	XYLT1	xylosyltransferase 1	5.97407199690583
3_1_0_0_0_Lacto_N_tetraose	-0.160097	0.0347535	-4.606643935	5.98e-06	5.223040786	0.1153	1.18e-07	0.081391218	0.01531083	BovineHD2500004475	25	15704638	541295	XYLT1	xylosyltransferase 1	5.97407199690583
3_1_0_0_0_Lacto_N_tetraose	-0.160097	0.0347535	-4.606643935	5.98e-06	5.223040786	0.1153	1.18e-07	0.081391218	0.01531083	BovineHD2500004476	25	15706016	541295	XYLT1	xylosyltransferase 1	5.97407199690583
3_1_0_0_0_Lacto_N_tetraose	-0.160097	0.0347535	-4.606643935	5.98e-06	5.223040786	0.1153	1.18e-07	0.081391218	0.01531083	BovineHD2500004477	25	15707725	541295	XYLT1	xylosyltransferase 1	5.97407199690583
3_1_0_0_0_Lacto_N_tetraose	-0.161001	0.0328556	-4.900260534	1.55e-06	5.811015757	0.1257	1.1e-07	0.080713098	0.005238688	BovineHD2500004478	25	15711293	541295	XYLT1	xylosyltransferase 1	6.70718193522011
3_1_0_0_0_Lacto_N_tetraose	-0.159861	0.0322484	-4.95717617	1.18e-06	5.928296762	0.1332	1.29e-07	0.080578102	0.004082802	BovineHD2500004480	25	15713671	541295	XYLT1	xylosyltransferase 1	6.8531525698258
3_1_0_0_0_Lacto_N_tetraose	-0.159861	0.0322484	-4.95717617	1.18e-06	5.928296762	0.1332	1.29e-07	0.080578102	0.004082802	BovineHD2500004481	25	15715009	541295	XYLT1	xylosyltransferase 1	6.8531525698258
3_1_0_0_0_Lacto_N_tetraose	-0.151524	0.0343874	-4.406381407	1.45e-05	4.838634398	0.1302	2.3e-07	0.081835711	0.026881005	BovineHD2700006683	27	24704659	NA	NA	NA	5.49386170307235
3_1_0_0_0_Lacto_N_tetraose	-0.151524	0.0343874	-4.406381407	1.45e-05	4.838634398	0.1302	2.3e-07	0.081835711	0.026881005	BovineHD2700006686	27	24707653	NA	NA	NA	5.49386170307235
3_1_0_0_0_Lacto_N_tetraose	-0.151524	0.0343874	-4.406381407	1.45e-05	4.838634398	0.1302	2.3e-07	0.081835711	0.026881005	BovineHD2700006687	27	24708253	NA	NA	NA	5.49386170307235
3_1_0_0_0_Lacto_N_tetraose	-0.0989905	0.023788	-4.161362872	4.1e-05	4.386987484	0.4461	2.1e-08	0.082359181	0.059896849	BovineHD2800010763	28	38646803	NA	NA	NA	4.92915055727153
4_1_0_0_0	-0.999212	0.160402	-6.229423573	1.52e-09	8.817130367	0.021	0.06762995	0.24727463	0.000754155	BovineHD0100014437	1	50982921	NA	NA	NA	10.4090994788575
4_1_0_0_0	-0.823285	0.147936	-5.565143035	5.67e-08	7.246280221	0.0254	0.055201522	0.2657512	0.004010633	BovineHD0100014440	1	51002957	NA	NA	NA	8.48583381345654
4_1_0_0_0	-1.10911	0.195001	-5.687714422	2.98e-08	7.526099659	0.0135	0.039706097	0.2790489	0.002947959	BovineHD0100025425	1	88952218	NA	NA	NA	8.8303772148383
4_1_0_0_0	-1.10911	0.195001	-5.687714422	2.98e-08	7.526099659	0.0135	0.039706097	0.2790489	0.002947959	BovineHD0100025426	1	88953930	NA	NA	NA	8.8303772148383
4_1_0_0_0	-0.897941	0.200944	-4.468613146	1.11e-05	4.956629609	0.0135	0.03930555	0.29129071	0.077037681	BovineHD0100025529	1	89285700	NA	NA	NA	5.64132211020045
4_1_0_0_0	-0.897941	0.200944	-4.468613146	1.11e-05	4.956629609	0.0135	0.03930555	0.29129071	0.077037681	BovineHD0100025530	1	89287399	NA	NA	NA	5.64132211020045
4_1_0_0_0	-0.897941	0.200944	-4.468613146	1.11e-05	4.956629609	0.0135	0.03930555	0.29129071	0.077037681	BovineHD0100025535	1	89313457	NA	NA	NA	5.64132211020045
4_1_0_0_0	-0.897941	0.200944	-4.468613146	1.11e-05	4.956629609	0.0135	0.03930555	0.29129071	0.077037681	BovineHD0100025536	1	89314428	NA	NA	NA	5.64132211020045
4_1_0_0_0	-1.10911	0.195001	-5.687714422	2.98e-08	7.526099659	0.0135	0.039706097	0.2790489	0.002947959	BovineHD0100025544	1	89345484	NA	NA	NA	8.8303772148383
4_1_0_0_0	-0.618804	0.136337	-4.538782576	8.1e-06	5.091256158	0.0299	0.070450812	0.26165889	0.069168285	BovineHD0100044949	1	152391326	NA	NA	NA	5.8095080299938
4_1_0_0_0	-0.765874	0.175262	-4.369880522	1.7e-05	4.77004219	0.018	0.044978195	0.28675635	0.08490119	BTB-01197267	2	57991488	NA	NA	NA	5.40812231634724
4_1_0_0_0	-0.996861	0.199299	-5.001836437	9.53e-07	6.021067901	0.0135	0.002684075	0.32276179	0.013868974	BovineHD0300011545	3	37068086	NA	NA	NA	6.96854812669422
4_1_0_0_0	-0.936332	0.212634	-4.403491445	1.47e-05	4.833186982	0.012	0.060485473	0.2719681	0.079326162	BTB-01476057	4	32667619	525116	RUNDC3B	RUN domain containing 3B	5.48705296557302
4_1_0_0_0	-0.936332	0.212634	-4.403491445	1.47e-05	4.833186982	0.012	0.060485473	0.2719681	0.079326162	BovineHD0400009333	4	32691734	525116	RUNDC3B	RUN domain containing 3B	5.48705296557302
4_1_0_0_0	-0.936332	0.212634	-4.403491445	1.47e-05	4.833186982	0.012	0.060485473	0.2719681	0.079326162	BovineHD0400009338	4	32703979	525116	RUNDC3B	RUN domain containing 3B	5.48705296557302
4_1_0_0_0	-0.936332	0.212634	-4.403491445	1.47e-05	4.833186982	0.012	0.060485473	0.2719681	0.079326162	BovineHD0400009356	4	32787916	100296627	NA	NA	5.48705296557302
4_1_0_0_0	-0.936332	0.212634	-4.403491445	1.47e-05	4.833186982	0.012	0.060485473	0.2719681	0.079326162	BTB-01437296	4	32791032	NA	NA	NA	5.48705296557302
4_1_0_0_0	-0.358414	0.0773933	-4.631072716	5.36e-06	5.270861001	0.0958	0.053978565	0.27597185	0.059168337	BovineHD0400034112	4	116403135	281123	NA	NA	6.03376719544752
4_1_0_0_0	-0.823006	0.15573	-5.284826302	2.38e-07	6.62394783	0.0225	0.019906907	0.30247529	0.007644158	BovineHD0500034688	5	117865385	NA	NA	NA	7.71680606417701
4_1_0_0_0	-0.251602	0.0573256	-4.388998981	1.56e-05	4.805912582	0.2186	0.032657806	0.29839993	0.079326162	BovineHD0700009295	7	31214651	NA	NA	NA	5.45296140300827
4_1_0_0_0	-0.335333	0.0732431	-4.578356186	6.79e-06	5.167917794	0.0973000000000001	0.006354405	0.32294957	0.065933054	BovineHD0700009561	7	32066245	NA	NA	NA	5.90524733001044
4_1_0_0_0	-0.882247	0.179512	-4.914696511	1.44e-06	5.840661919	0.0165	0.065901595	0.26234442	0.019307566	BovineHD0700031228	7	104472704	NA	NA	NA	6.74408927001501
4_1_0_0_0	-0.882247	0.179512	-4.914696511	1.44e-06	5.840661919	0.0165	0.065901595	0.26234442	0.019307566	BovineHD0700031230	7	104486704	NA	NA	NA	6.74408927001501
4_1_0_0_0	-0.677694	0.14924	-4.540967569	8.03e-06	5.095475087	0.024	0.077468772	0.25530741	0.069168285	BTB-00328969	7	104488544	NA	NA	NA	5.81477750575345
4_1_0_0_0	-0.97609	0.187914	-5.194344221	3.73e-07	6.428380211	0.015	0.062326643	0.26291702	0.008344396	BovineHD0700031231	7	104497452	NA	NA	NA	7.47440891675907
4_1_0_0_0	-0.97609	0.187914	-5.194344221	3.73e-07	6.428380211	0.015	0.062326643	0.26291702	0.008344396	BovineHD0700031232	7	104507071	NA	NA	NA	7.47440891675907
4_1_0_0_0	-1.28	0.222187	-5.760913105	2.02e-08	7.695405148	0.0105	0.008444569	0.30910371	0.002947959	BovineHD0800006423	8	20879569	NA	NA	NA	9.03845141239149
4_1_0_0_0	-0.789533	0.149615	-5.277097885	2.47e-07	6.607141501	0.024	0.034575839	0.28818449	0.007644158	BovineHD0900004910	9	17917290	NA	NA	NA	7.69598847952077
4_1_0_0_0	-0.789533	0.149615	-5.277097885	2.47e-07	6.607141501	0.024	0.034575839	0.28818449	0.007644158	BovineHD0900004911	9	17923196	NA	NA	NA	7.69598847952077
4_1_0_0_0	-0.269815	0.061222	-4.407157558	1.45e-05	4.840097885	0.1497	0.049911814	0.2817762	0.079326162	BovineHD0900014026	9	50199387	510505	PRDM13	PR/SET domain 13	5.49569090431175
4_1_0_0_0	-0.998743	0.178427	-5.597488048	4.79e-08	7.319670611	0.0135	0.01236833	0.30683557	0.003951567	BovineHD0900015711	9	56610343	NA	NA	NA	8.57627675379415
4_1_0_0_0	-0.781237	0.168861	-4.626509378	5.47e-06	5.261912846	0.0165	0.010125679	0.31865142	0.059168337	BovineHD0900015713	9	56620517	NA	NA	NA	6.02259781715782
4_1_0_0_0	-1.03202	0.208657	-4.946011876	1.24e-06	5.905207625	0.012	0.035642699	0.29039975	0.017592011	BovineHD0900016930	9	60714251	100140683	NA	NA	6.82442293693334
4_1_0_0_0	0.243134	0.053704	4.52729778	8.53e-06	5.069107154	0.271	0.075092724	0.25756515	0.070556775	Hapmap35453-SCAFFOLD669_15136	10	6006602	NA	NA	NA	5.78184256202634
4_1_0_0_0	0.206852	0.0471099	4.390839293	1.55e-05	4.809372011	0.4536	0.051395484	0.28052741	0.079326162	BovineHD1000001838	10	6133685	NA	NA	NA	5.45728561918749
4_1_0_0_0	0.206852	0.0471099	4.390839293	1.55e-05	4.809372011	0.4536	0.051395484	0.28052741	0.079326162	BovineHD1000001843	10	6138243	NA	NA	NA	5.45728561918749
4_1_0_0_0	0.206852	0.0471099	4.390839293	1.55e-05	4.809372011	0.4536	0.051395484	0.28052741	0.079326162	BovineHD1000001848	10	6148483	NA	NA	NA	5.45728561918749
4_1_0_0_0	0.206852	0.0471099	4.390839293	1.55e-05	4.809372011	0.4536	0.051395484	0.28052741	0.079326162	BovineHD1000001850	10	6145444	NA	NA	NA	5.45728561918749
4_1_0_0_0	0.206852	0.0471099	4.390839293	1.55e-05	4.809372011	0.4536	0.051395484	0.28052741	0.079326162	BovineHD1000001852	10	6142768	NA	NA	NA	5.45728561918749
4_1_0_0_0	0.206852	0.0471099	4.390839293	1.55e-05	4.809372011	0.4536	0.051395484	0.28052741	0.079326162	BovineHD1000001855	10	6154081	NA	NA	NA	5.45728561918749
4_1_0_0_0	0.206852	0.0471099	4.390839293	1.55e-05	4.809372011	0.4536	0.051395484	0.28052741	0.079326162	BovineHD1000001857	10	6159808	NA	NA	NA	5.45728561918749
4_1_0_0_0	0.206852	0.0471099	4.390839293	1.55e-05	4.809372011	0.4536	0.051395484	0.28052741	0.079326162	BovineHD1000001858	10	6161183	NA	NA	NA	5.45728561918749
4_1_0_0_0	0.206852	0.0471099	4.390839293	1.55e-05	4.809372011	0.4536	0.051395484	0.28052741	0.079326162	BovineHD1000001860	10	6165285	NA	NA	NA	5.45728561918749
4_1_0_0_0	0.206852	0.0471099	4.390839293	1.55e-05	4.809372011	0.4536	0.051395484	0.28052741	0.079326162	BovineHD1000001861	10	6166056	NA	NA	NA	5.45728561918749
4_1_0_0_0	-0.525471	0.113393	-4.634069122	5.29e-06	5.276740404	0.0449000000000001	0.038306795	0.29075751	0.059168337	BovineHD1000002051	10	6546420	515838	NA	NA	6.04110584412471
4_1_0_0_0	0.233491	0.0435746	5.358419813	1.64e-07	6.784936567	0.4805	0.053951013	0.26902006	0.006982605	ARS-BFGL-NGS-4488	10	6547552	515838	NA	NA	7.91609056797614
4_1_0_0_0	-0.531205	0.115506	-4.598938583	6.19e-06	5.207998986	0.0434	0.038827722	0.29057803	0.062574314	BovineHD1000002052	10	6548461	515838	NA	NA	5.95529270244681
4_1_0_0_0	0.236337	0.0441565	5.352258444	1.69e-07	6.771392444	0.494	0.058927428	0.26447335	0.006982605	BovineHD1000002054	10	6555165	515838	NA	NA	7.89933364605954
4_1_0_0_0	0.233491	0.0435746	5.358419813	1.64e-07	6.784936567	0.4805	0.053951013	0.26902006	0.006982605	BovineHD1000002065	10	6603460	515838	NA	NA	7.91609056797614
4_1_0_0_0	-0.223154	0.0514019	-4.341357032	1.92e-05	4.716758863	0.2874	0.049960559	0.28230393	0.090498837	BovineHD1100005616	11	18275246	NA	NA	NA	5.34151077687607
4_1_0_0_0	-0.698731	0.161533	-4.325623866	2.05e-05	4.687488047	0.021	0.030964779	0.30059811	0.093255964	BovineHD1100022792	11	79399483	NA	NA	NA	5.30491554693483
4_1_0_0_0	-0.69498	0.161419	-4.305441119	2.24e-05	4.650063615	0.021	0.030081142	0.30163394	0.098925789	BovineHD1100022800	11	79447472	NA	NA	NA	5.25812397694953
4_1_0_0_0	-0.69498	0.161419	-4.305441119	2.24e-05	4.650063615	0.021	0.030081142	0.30163394	0.098925789	BovineHD1100022801	11	79448177	NA	NA	NA	5.25812397694953
4_1_0_0_0	-0.69498	0.161419	-4.305441119	2.24e-05	4.650063615	0.021	0.030081142	0.30163394	0.098925789	BovineHD1100022802	11	79449614	NA	NA	NA	5.25812397694953
4_1_0_0_0	-0.355306	0.0821095	-4.327221576	2.04e-05	4.69045663	0.0898	0.075605782	0.2588504	0.093255964	BovineHD1100029512	11	101471434	NA	NA	NA	5.30862703621374
4_1_0_0_0	-0.355306	0.0821095	-4.327221576	2.04e-05	4.69045663	0.0898	0.075605782	0.2588504	0.093255964	BovineHD1100029513	11	101473364	NA	NA	NA	5.30862703621374
4_1_0_0_0	-0.355306	0.0821095	-4.327221576	2.04e-05	4.69045663	0.0898	0.075605782	0.2588504	0.093255964	BovineHD1100029516	11	101482239	768245	PLPP7	phospholipid phosphatase 7 (inactive)	5.30862703621374
4_1_0_0_0	-0.214698	0.0485119	-4.425676999	1.33e-05	4.875078666	0.4476	0.056536784	0.27542768	0.079326162	BovineHD1100030066	11	103256826	280838	PAEP	progestagen-associated endometrial protein	5.53941126784889
4_1_0_0_0	-0.214698	0.0485119	-4.425676999	1.33e-05	4.875078666	0.4476	0.056536784	0.27542768	0.079326162	BovineHD1100030069	11	103259118	280838	PAEP	progestagen-associated endometrial protein	5.53941126784889
4_1_0_0_0	-0.214698	0.0485119	-4.425676999	1.33e-05	4.875078666	0.4476	0.056536784	0.27542768	0.079326162	BovineHD1100030070	11	103262804	NA	NA	NA	5.53941126784889
4_1_0_0_0	-0.232663	0.0510728	-4.555516831	7.52e-06	5.12360897	0.2859	0.059370418	0.2716515	0.066495792	BovineHD1100030076	11	103276929	529958	GLT6D1	glycosyltransferase 6 domain containing 1	5.84991506225042
4_1_0_0_0	-0.232663	0.0510728	-4.555516831	7.52e-06	5.12360897	0.2859	0.059370418	0.2716515	0.066495792	BovineHD1100030077	11	103278940	529958	GLT6D1	glycosyltransferase 6 domain containing 1	5.84991506225042
4_1_0_0_0	-0.232663	0.0510728	-4.555516831	7.52e-06	5.12360897	0.2859	0.059370418	0.2716515	0.066495792	BovineHD1100030081	11	103283402	788658	NA	NA	5.84991506225042
4_1_0_0_0	-0.232663	0.0510728	-4.555516831	7.52e-06	5.12360897	0.2859	0.059370418	0.2716515	0.066495792	BovineHD1100030082	11	103284832	NA	NA	NA	5.84991506225042
4_1_0_0_0	-0.238681	0.0543946	-4.387953951	1.57e-05	4.803948644	0.2275	0.067179226	0.2659635	0.079326162	BovineHD1300011110	13	38235471	514423	SNX5	sorting nexin 5	5.45050650657152
4_1_0_0_0	-0.390347	0.0894889	-4.361959975	1.76e-05	4.755218215	0.0749	0.062678435	0.27031051	0.086391185	BovineHD1300014753	13	51379232	618505	AP5S1	adaptor related protein complex 5 subunit sigma 1	5.38959095781395
4_1_0_0_0	-0.415904	0.0944446	-4.403682159	1.47e-05	4.833546377	0.0659	0.056824165	0.27535375	0.079326162	BovineHD1300014759	13	51398756	505847	CDC25B	cell division cycle 25B	5.48750217772508
4_1_0_0_0	-0.415904	0.0944446	-4.403682159	1.47e-05	4.833546377	0.0659	0.056824165	0.27535375	0.079326162	BovineHD1300014777	13	51475144	NA	NA	NA	5.48750217772508
4_1_0_0_0	-0.246524	0.0565563	-4.358913154	1.78e-05	4.74952156	0.2126	0.032979578	0.2983511	0.086391185	Hapmap39823-BTA-35254	14	64061208	540195	RNF19A	ring finger protein 19A, RBR E3 ubiquitin protein ligase	5.3824694658363
4_1_0_0_0	-0.246524	0.0565563	-4.358913154	1.78e-05	4.74952156	0.2126	0.032979578	0.2983511	0.086391185	BovineHD1400018538	14	64068331	540195	RNF19A	ring finger protein 19A, RBR E3 ubiquitin protein ligase	5.3824694658363
4_1_0_0_0	-0.965551	0.213896	-4.514114336	9.04e-06	5.04373734	0.012	0.053256137	0.27769899	0.070556775	BovineHD1600010027	16	34216764	NA	NA	NA	5.7501517067706
4_1_0_0_0	-1.06866	0.198241	-5.390711306	1.39e-07	6.856117044	0.0135	0.061681623	0.26155241	0.006982605	BTB-00635702	16	34221715	NA	NA	NA	8.00412794656216
4_1_0_0_0	-0.965551	0.213896	-4.514114336	9.04e-06	5.04373734	0.012	0.053256137	0.27769899	0.070556775	BovineHD1600010031	16	34222276	NA	NA	NA	5.7501517067706
4_1_0_0_0	-1.06866	0.198241	-5.390711306	1.39e-07	6.856117044	0.0135	0.061681623	0.26155241	0.006982605	BovineHD1600010032	16	34223029	NA	NA	NA	8.00412794656216
4_1_0_0_0	-0.564792	0.126704	-4.4575704	1.16e-05	4.935595504	0.0314	0.052890146	0.27854272	0.079326162	BTB-00710926	18	37170970	NA	NA	NA	5.6150387392765
4_1_0_0_0	-0.645709	0.127972	-5.045705311	7.71e-07	6.112829202	0.0299	0.058240144	0.26812856	0.011567727	BovineHD2000004862	20	16201230	NA	NA	NA	7.08262472708424
4_1_0_0_0	-0.679667	0.132599	-5.125732472	5.23e-07	6.281834543	0.0314	0.042288078	0.28229908	0.008344396	BovineHD2000013277	20	47297390	NA	NA	NA	7.29255971004669
4_1_0_0_0	-0.679667	0.132599	-5.125732472	5.23e-07	6.281834543	0.0314	0.042288078	0.28229908	0.008344396	BovineHD2000013282	20	47306018	NA	NA	NA	7.29255971004669
4_1_0_0_0	-0.679667	0.132599	-5.125732472	5.23e-07	6.281834543	0.0314	0.042288078	0.28229908	0.008344396	BovineHD2000013285	20	47311717	NA	NA	NA	7.29255971004669
4_1_0_0_0	-0.679667	0.132599	-5.125732472	5.23e-07	6.281834543	0.0314	0.042288078	0.28229908	0.008344396	BovineHD2000013286	20	47312877	NA	NA	NA	7.29255971004669
4_1_0_0_0	-0.679667	0.132599	-5.125732472	5.23e-07	6.281834543	0.0314	0.042288078	0.28229908	0.008344396	BovineHD2000013287	20	47314205	NA	NA	NA	7.29255971004669
4_1_0_0_0	-0.679667	0.132599	-5.125732472	5.23e-07	6.281834543	0.0314	0.042288078	0.28229908	0.008344396	BovineHD2000013288	20	47315642	NA	NA	NA	7.29255971004669
4_1_0_0_0	-0.679667	0.132599	-5.125732472	5.23e-07	6.281834543	0.0314	0.042288078	0.28229908	0.008344396	BovineHD2000013290	20	47318164	NA	NA	NA	7.29255971004669
4_1_0_0_0	-0.679667	0.132599	-5.125732472	5.23e-07	6.281834543	0.0314	0.042288078	0.28229908	0.008344396	BovineHD2000013291	20	47319624	NA	NA	NA	7.29255971004669
4_1_0_0_0	-0.679667	0.132599	-5.125732472	5.23e-07	6.281834543	0.0314	0.042288078	0.28229908	0.008344396	BovineHD2000013294	20	47325767	NA	NA	NA	7.29255971004669
4_1_0_0_0	-0.679667	0.132599	-5.125732472	5.23e-07	6.281834543	0.0314	0.042288078	0.28229908	0.008344396	BovineHD2000013295	20	47327950	NA	NA	NA	7.29255971004669
4_1_0_0_0	-0.679667	0.132599	-5.125732472	5.23e-07	6.281834543	0.0314	0.042288078	0.28229908	0.008344396	BovineHD2000013296	20	47328877	NA	NA	NA	7.29255971004669
4_1_0_0_0	-0.679667	0.132599	-5.125732472	5.23e-07	6.281834543	0.0314	0.042288078	0.28229908	0.008344396	BovineHD2000013297	20	47330351	NA	NA	NA	7.29255971004669
4_1_0_0_0	-0.679667	0.132599	-5.125732472	5.23e-07	6.281834543	0.0314	0.042288078	0.28229908	0.008344396	BovineHD2000013300	20	47333828	NA	NA	NA	7.29255971004669
4_1_0_0_0	-0.722371	0.135372	-5.336192122	1.84e-07	6.736131468	0.0299	0.043907689	0.27867075	0.00699063	BovineHD2000013307	20	47348194	NA	NA	NA	7.85570055338124
4_1_0_0_0	-0.551527	0.120078	-4.593072836	6.36e-06	5.196561742	0.0389	0.041094545	0.28846405	0.062959231	BovineHD2000013308	20	47357445	NA	NA	NA	5.94101290347691
4_1_0_0_0	-0.326551	0.069029	-4.730634951	3.41e-06	5.467829944	0.1213	0.06231418	0.26734807	0.04214065	BovineHD2200014876	22	51844106	281295	MAP4	microtubule associated protein 4	6.27952625516911
4_1_0_0_0	-0.328232	0.06893	-4.761816335	2.95e-06	5.530199279	0.1198	0.064818342	0.26476461	0.037439262	BovineHD2200014877	22	51845381	281295	MAP4	microtubule associated protein 4	6.35730048343951
4_1_0_0_0	-0.328232	0.06893	-4.761816335	2.95e-06	5.530199279	0.1198	0.064818342	0.26476461	0.037439262	BovineHD2200014878	22	51846719	281295	MAP4	microtubule associated protein 4	6.35730048343951
4_1_0_0_0	-0.266146	0.0597354	-4.455415047	1.17e-05	4.931494855	0.1811	0.056162551	0.27551345	0.079326162	BovineHD2200014880	22	51852260	281295	MAP4	microtubule associated protein 4	5.60991455928562
4_1_0_0_0	-0.239277	0.0470334	-5.08738471	6.3e-07	6.200590756	0.3398	0.06682787	0.25984685	0.009746539	BovineHD2200017331	22	59009983	NA	NA	NA	7.19166847775179
4_1_0_0_0	-0.448952	0.0996532	-4.505143839	9.41e-06	5.026508504	0.0569	0.047301846	0.28336632	0.070556775	BovineHD2400008534	24	31097195	NA	NA	NA	5.728628779096
4_1_0_0_0	-0.448952	0.0996532	-4.505143839	9.41e-06	5.026508504	0.0569	0.047301846	0.28336632	0.070556775	BovineHD2400008536	24	31106328	NA	NA	NA	5.728628779096
4_1_0_0_0	-0.448952	0.0996532	-4.505143839	9.41e-06	5.026508504	0.0569	0.047301846	0.28336632	0.070556775	BTB-00885964	24	31112327	NA	NA	NA	5.728628779096
4_1_0_0_0	-0.448952	0.0996532	-4.505143839	9.41e-06	5.026508504	0.0569	0.047301846	0.28336632	0.070556775	BovineHD2400008537	24	31115401	NA	NA	NA	5.728628779096
4_1_0_0_0	-0.448952	0.0996532	-4.505143839	9.41e-06	5.026508504	0.0569	0.047301846	0.28336632	0.070556775	BovineHD2400008538	24	31117950	NA	NA	NA	5.728628779096
4_1_0_0_0	-0.446557	0.0996642	-4.480615908	1.05e-05	4.979539422	0.0584	0.03887967	0.2915918	0.077037681	BovineHD2400009263	24	33128230	NA	NA	NA	5.66994755768715
4_1_0_0_0	-0.453247	0.0981912	-4.615963549	5.74e-06	5.241260558	0.0599	0.039738194	0.28955171	0.059168337	BovineHD2400009264	24	33131220	NA	NA	NA	5.99681748951724
4_1_0_0_0	-0.453247	0.0981912	-4.615963549	5.74e-06	5.241260558	0.0599	0.039738194	0.28955171	0.059168337	BovineHD2400009268	24	33149860	522917	RIOK3	RIO kinase 3	5.99681748951724
4_1_0_0_0	-0.453247	0.0981912	-4.615963549	5.74e-06	5.241260558	0.0599	0.039738194	0.28955171	0.059168337	BovineHD2400009271	24	33164596	522917	RIOK3	RIO kinase 3	5.99681748951724
4_1_0_0_0	-0.414656	0.0890037	-4.658862497	4.73e-06	5.325504539	0.0719	0.037718216	0.29109546	0.055697709	BovineHD2400009706	24	34863889	NA	NA	NA	6.10196645474532
4_1_0_0_0	-0.414656	0.0890037	-4.658862497	4.73e-06	5.325504539	0.0719	0.037718216	0.29109546	0.055697709	BovineHD2400009708	24	34878584	NA	NA	NA	6.10196645474532
4_1_0_0_0	-0.304511	0.066666	-4.567710677	7.12e-06	5.147243348	0.1392	0.029367608	0.30000909	0.066495792	BovineHD4100016639	24	40863861	536092	PTPRM	protein tyrosine phosphatase, receptor type M	5.87943041752795
4_1_0_0_0	-0.290124	0.065534	-4.427076022	1.33e-05	4.877725995	0.1347	0.049098897	0.28236524	0.079326162	BovineHD2400012355	24	44590142	NA	NA	NA	5.54271985628668
4_1_0_0_0	-0.290124	0.065534	-4.427076022	1.33e-05	4.877725995	0.1347	0.049098897	0.28236524	0.079326162	Hapmap47332-BTA-58247	24	44591773	NA	NA	NA	5.54271985628668
4_1_0_0_0	-0.340866	0.0783655	-4.3496947	1.85e-05	4.732305173	0.0928	0.052002245	0.28031759	0.088156157	BovineHD2700002712	27	9777345	NA	NA	NA	5.36094648810915
4_1_0_0_0	-0.340866	0.0783655	-4.3496947	1.85e-05	4.732305173	0.0928	0.052002245	0.28031759	0.088156157	BovineHD2700002714	27	9781063	NA	NA	NA	5.36094648810915
4_2_0_0_0_Lacto_N_hexaose	-0.118745	0.0290914	-4.081790495	5.69e-05	4.244782283	0.0719	7.97e-08	0.037365125	0.050306123	BovineHD0100001016	1	3730527	NA	NA	NA	4.75131622709202
4_2_0_0_0_Lacto_N_hexaose	-0.0634254	0.0157575	-4.025092813	7.16e-05	4.144805365	0.3802	2.46e-07	0.037417457	0.05980412	BovineHD0100001653	1	5783994	NA	NA	NA	4.62630173412366
4_2_0_0_0_Lacto_N_hexaose	-0.0634254	0.0157575	-4.025092813	7.16e-05	4.144805365	0.3802	2.46e-07	0.037417457	0.05980412	BovineHD0100001655	1	5790263	NA	NA	NA	4.62630173412366
4_2_0_0_0_Lacto_N_hexaose	-0.0634254	0.0157575	-4.025092813	7.16e-05	4.144805365	0.3802	2.46e-07	0.037417457	0.05980412	BovineHD0100001660	1	5803981	NA	NA	NA	4.62630173412366
4_2_0_0_0_Lacto_N_hexaose	-0.123498	0.0275662	-4.480051657	1.05e-05	4.978461332	0.0808	1.49e-07	0.036980209	0.016054058	BTB-00025135	1	53112780	NA	NA	NA	5.66860054278251
4_2_0_0_0_Lacto_N_hexaose	-0.0823094	0.0213918	-3.847708	0.000144774	3.839309216	0.1572	2.31e-07	0.037577852	0.097763777	BovineHD0100020606	1	71222489	NA	NA	NA	4.24445261134112
4_2_0_0_0_Lacto_N_hexaose	-0.0823094	0.0213918	-3.847708	0.000144774	3.839309216	0.1572	2.31e-07	0.037577852	0.097763777	BovineHD0100020609	1	71238937	100298680	NA	NA	4.24445261134112
4_2_0_0_0_Lacto_N_hexaose	-0.0682533	0.0163868	-4.165139014	4.04e-05	4.39379067	0.3383	2.1e-07	0.037286793	0.040250377	BovineHD0100020758	1	71946840	NA	NA	NA	4.93765841758651
4_2_0_0_0_Lacto_N_hexaose	-0.0682533	0.0163868	-4.165139014	4.04e-05	4.39379067	0.3383	2.1e-07	0.037286793	0.040250377	BovineHD0100020759	1	71950476	NA	NA	NA	4.93765841758651
4_2_0_0_0_Lacto_N_hexaose	-0.0682533	0.0163868	-4.165139014	4.04e-05	4.39379067	0.3383	2.1e-07	0.037286793	0.040250377	BovineHD0100020760	1	71952136	NA	NA	NA	4.93765841758651
4_2_0_0_0_Lacto_N_hexaose	-0.0642281	0.0159928	-4.016063479	7.43e-05	4.128987525	0.3593	4.26e-08	0.037425933	0.061606893	BovineHD0100020883	1	72336503	533703	NA	NA	4.60652406667365
4_2_0_0_0_Lacto_N_hexaose	-0.0642281	0.0159928	-4.016063479	7.43e-05	4.128987525	0.3593	4.26e-08	0.037425933	0.061606893	BovineHD0100020890	1	72370400	533703	NA	NA	4.60652406667365
4_2_0_0_0_Lacto_N_hexaose	-0.0846504	0.0207227	-4.084911715	5.62e-05	4.250318674	0.1617	7.89e-09	0.037362275	0.049757744	BovineHD0100021444	1	74087481	509596	NA	NA	4.75823949416622
4_2_0_0_0_Lacto_N_hexaose	-0.0846504	0.0207227	-4.084911715	5.62e-05	4.250318674	0.1617	7.89e-09	0.037362275	0.049757744	BovineHD0100021446	1	74094195	509596	NA	NA	4.75823949416622
4_2_0_0_0_Lacto_N_hexaose	-0.085984	0.0213856	-4.020649409	7.29e-05	4.137017714	0.1557	6.38e-08	0.037421701	0.060681524	BovineHD0100021456	1	74128264	509596	NA	NA	4.61656446814879
4_2_0_0_0_Lacto_N_hexaose	-0.085984	0.0213856	-4.020649409	7.29e-05	4.137017714	0.1557	6.38e-08	0.037421701	0.060681524	BTA-36593-NO-RS	1	74141004	509596	NA	NA	4.61656446814879
4_2_0_0_0_Lacto_N_hexaose	-0.0796303	0.0194164	-4.101187656	5.26e-05	4.279243884	0.1916	4.78e-07	0.037346654	0.048451713	BovineHD4100000439	1	75672764	NA	NA	NA	4.79441099267631
4_2_0_0_0_Lacto_N_hexaose	-0.0796303	0.0194164	-4.101187656	5.26e-05	4.279243884	0.1916	4.78e-07	0.037346654	0.048451713	BovineHD0100021950	1	75675900	NA	NA	NA	4.79441099267631
4_2_0_0_0_Lacto_N_hexaose	-0.0796303	0.0194164	-4.101187656	5.26e-05	4.279243884	0.1916	4.78e-07	0.037346654	0.048451713	BovineHD0100021952	1	75677695	NA	NA	NA	4.79441099267631
4_2_0_0_0_Lacto_N_hexaose	-0.0788318	0.01971	-3.999583968	7.94e-05	4.100191964	0.1886	4.12e-07	0.037440731	0.064865513	BovineHD0100021954	1	75680226	NA	NA	NA	4.57052114977776
4_2_0_0_0_Lacto_N_hexaose	-0.0788318	0.01971	-3.999583968	7.94e-05	4.100191964	0.1886	4.12e-07	0.037440731	0.064865513	BovineHD0100021956	1	75683467	NA	NA	NA	4.57052114977776
4_2_0_0_0_Lacto_N_hexaose	-0.0796303	0.0194164	-4.101187656	5.26e-05	4.279243884	0.1916	4.78e-07	0.037346654	0.048451713	BovineHD0100021957	1	75688768	NA	NA	NA	4.79441099267631
4_2_0_0_0_Lacto_N_hexaose	-0.0950837	0.0224954	-4.226806369	3.12e-05	4.505592235	0.1287	7.49e-09	0.037228294	0.035180249	BovineHD0100022208	1	76427293	NA	NA	NA	5.07747198166339
4_2_0_0_0_Lacto_N_hexaose	-0.0824852	0.0213595	-3.861757064	0.000137057	3.863100127	0.1257	4.73e-07	0.037565145	0.093187928	BovineHD0100022314	1	76845079	NA	NA	NA	4.27417736053829
4_2_0_0_0_Lacto_N_hexaose	-0.0871163	0.0215291	-4.046444115	6.57e-05	4.182322801	0.1572	2.05e-07	0.037397795	0.055987648	BovineHD0100022323	1	76854277	282184	CLDN16	claudin 16	4.67321306107505
4_2_0_0_0_Lacto_N_hexaose	-0.0935916	0.017569	-5.327087484	1.92e-07	6.716185711	0.2231	4.4e-07	0.036074786	0.000857201	BovineHD0100022548	1	77697633	NA	NA	NA	7.8310140071566
4_2_0_0_0_Lacto_N_hexaose	-0.0790579	0.0166509	-4.747965575	3.14e-06	5.502454829	0.2769	5.97e-08	0.03670619	0.006079899	BovineHD0100022559	1	77765184	NA	NA	NA	6.32270607125898
4_2_0_0_0_Lacto_N_hexaose	-0.0790579	0.0166509	-4.747965575	3.14e-06	5.502454829	0.2769	5.97e-08	0.03670619	0.006079899	BovineHD0100022560	1	77766050	NA	NA	NA	6.32270607125898
4_2_0_0_0_Lacto_N_hexaose	-0.0790579	0.0166509	-4.747965575	3.14e-06	5.502454829	0.2769	5.97e-08	0.03670619	0.006079899	BovineHD0100022561	1	77766857	NA	NA	NA	6.32270607125898
4_2_0_0_0_Lacto_N_hexaose	-0.0826411	0.0157913	-5.233331011	3.07e-07	6.512325001	0.3353	5.93e-07	0.036180185	0.001188656	BTA-37567-NO-RS	1	79513248	NA	NA	NA	7.57849517902605
4_2_0_0_0_Lacto_N_hexaose	-0.0987231	0.0219555	-4.496508847	9.77e-06	5.009949851	0.1407	2.64e-07	0.036963604	0.015070799	BovineHD0100023047	1	79531434	NA	NA	NA	5.70794201160165
4_2_0_0_0_Lacto_N_hexaose	-0.0987231	0.0219555	-4.496508847	9.77e-06	5.009949851	0.1407	2.64e-07	0.036963604	0.015070799	BovineHD0100023050	1	79542106	NA	NA	NA	5.70794201160165
4_2_0_0_0_Lacto_N_hexaose	-0.0912651	0.0179635	-5.080585632	6.51e-07	6.186235897	0.226	1.91e-08	0.036349956	0.001696687	BovineHD0100023055	1	79558377	NA	NA	NA	7.17383667840727
4_2_0_0_0_Lacto_N_hexaose	-0.0775395	0.0164881	-4.702755321	3.87e-06	5.41233962	0.3144	4.46e-07	0.036752914	0.00720062	BovineHD0100023071	1	79617970	NA	NA	NA	6.21031162390185
4_2_0_0_0_Lacto_N_hexaose	-0.0775395	0.0164881	-4.702755321	3.87e-06	5.41233962	0.3144	4.46e-07	0.036752914	0.00720062	BovineHD0100023072	1	79622337	NA	NA	NA	6.21031162390185
4_2_0_0_0_Lacto_N_hexaose	-0.0775395	0.0164881	-4.702755321	3.87e-06	5.41233962	0.3144	4.46e-07	0.036752914	0.00720062	BovineHD0100023073	1	79623665	NA	NA	NA	6.21031162390185
4_2_0_0_0_Lacto_N_hexaose	-0.0915479	0.017248	-5.307740028	2.12e-07	6.67388812	0.265	2.01e-07	0.036096881	0.000936451	BovineHD0100023083	1	79659004	280932	SST	somatostatin	7.77865105459066
4_2_0_0_0_Lacto_N_hexaose	0.0685189	0.0161062	4.254194037	2.78e-05	4.555667819	0.3728	1.84e-07	0.037201848	0.03180061	BovineHD0100023165	1	79990596	NA	NA	NA	5.14009120359738
4_2_0_0_0_Lacto_N_hexaose	-0.106129	0.0243362	-4.360951997	1.76e-05	4.753333243	0.1168	1.77e-07	0.037098179	0.021837249	BovineHD0100023172	1	80020507	522347	MASP1	mannan binding lectin serine peptidase 1	5.38723452797839
4_2_0_0_0_Lacto_N_hexaose	-0.106129	0.0243362	-4.360951997	1.76e-05	4.753333243	0.1168	1.77e-07	0.037098179	0.021837249	ARS-BFGL-NGS-1514	1	80021446	522347	MASP1	mannan binding lectin serine peptidase 1	5.38723452797839
4_2_0_0_0_Lacto_N_hexaose	-0.106129	0.0243362	-4.360951997	1.76e-05	4.753333243	0.1168	1.77e-07	0.037098179	0.021837249	BovineHD0100023173	1	80022113	522347	MASP1	mannan binding lectin serine peptidase 1	5.38723452797839
4_2_0_0_0_Lacto_N_hexaose	-0.106129	0.0243362	-4.360951997	1.76e-05	4.753333243	0.1168	1.77e-07	0.037098179	0.021837249	BovineHD0100023174	1	80023012	522347	MASP1	mannan binding lectin serine peptidase 1	5.38723452797839
4_2_0_0_0_Lacto_N_hexaose	-0.106129	0.0243362	-4.360951997	1.76e-05	4.753333243	0.1168	1.77e-07	0.037098179	0.021837249	BovineHD0100023176	1	80024324	522347	MASP1	mannan binding lectin serine peptidase 1	5.38723452797839
4_2_0_0_0_Lacto_N_hexaose	-0.106129	0.0243362	-4.360951997	1.76e-05	4.753333243	0.1168	1.77e-07	0.037098179	0.021837249	BovineHD0100023177	1	80025066	522347	MASP1	mannan binding lectin serine peptidase 1	5.38723452797839
4_2_0_0_0_Lacto_N_hexaose	-0.106129	0.0243362	-4.360951997	1.76e-05	4.753333243	0.1168	1.77e-07	0.037098179	0.021837249	BovineHD0100023178	1	80026880	522347	MASP1	mannan binding lectin serine peptidase 1	5.38723452797839
4_2_0_0_0_Lacto_N_hexaose	-0.106129	0.0243362	-4.360951997	1.76e-05	4.753333243	0.1168	1.77e-07	0.037098179	0.021837249	BovineHD0100023179	1	80029739	522347	MASP1	mannan binding lectin serine peptidase 1	5.38723452797839
4_2_0_0_0_Lacto_N_hexaose	-0.106129	0.0243362	-4.360951997	1.76e-05	4.753333243	0.1168	1.77e-07	0.037098179	0.021837249	BovineHD0100023180	1	80032852	522347	MASP1	mannan binding lectin serine peptidase 1	5.38723452797839
4_2_0_0_0_Lacto_N_hexaose	-0.106129	0.0243362	-4.360951997	1.76e-05	4.753333243	0.1168	1.77e-07	0.037098179	0.021837249	BovineHD0100023181	1	80036839	522347	MASP1	mannan binding lectin serine peptidase 1	5.38723452797839
4_2_0_0_0_Lacto_N_hexaose	-0.107663	0.0226299	-4.75755527	3.01e-06	5.521657134	0.1287	3.18e-09	0.036696209	0.005909265	BovineHD0100023189	1	80062566	NA	NA	NA	6.34664980486729
4_2_0_0_0_Lacto_N_hexaose	-0.107499	0.0219888	-4.888807029	1.63e-06	5.78754331	0.1347	3.05e-08	0.036557461	0.00346491	BovineHD0100023192	1	80067991	NA	NA	NA	6.67795618151214
4_2_0_0_0_Lacto_N_hexaose	-0.11303	0.023549	-4.799779184	2.47e-06	5.606569938	0.1228	6.65e-08	0.036651795	0.00493821	ARS-BFGL-NGS-79990	1	80070890	NA	NA	NA	6.45250307887361
4_2_0_0_0_Lacto_N_hexaose	-0.138517	0.0177727	-7.793807356	9.92e-14	13.00346501	0.1931	2.77e-07	0.032934109	1.82e-09	BovineHD0100023206	1	80093240	NA	NA	NA	15.3880794489768
4_2_0_0_0_Lacto_N_hexaose	-0.126008	0.0251976	-5.000793726	9.57e-07	6.018894482	0.0943000000000001	1.93e-07	0.036436804	0.002393489	BovineHD0100023207	1	80094245	NA	NA	NA	6.96584539065567
4_2_0_0_0_Lacto_N_hexaose	-0.103404	0.0242089	-4.271321704	2.59e-05	4.587115751	0.1138	1.48e-07	0.037185367	0.030494823	BovineHD0100023208	1	80105078	NA	NA	NA	5.17941520788074
4_2_0_0_0_Lacto_N_hexaose	-0.126008	0.0251976	-5.000793726	9.57e-07	6.018894482	0.0943000000000001	1.93e-07	0.036436804	0.002393489	BovineHD0100023209	1	80107230	NA	NA	NA	6.96584539065567
4_2_0_0_0_Lacto_N_hexaose	-0.103404	0.0242089	-4.271321704	2.59e-05	4.587115751	0.1138	1.48e-07	0.037185367	0.030494823	BovineHD0100023211	1	80109388	NA	NA	NA	5.17941520788074
4_2_0_0_0_Lacto_N_hexaose	-0.135685	0.0268735	-5.049025992	7.59e-07	6.119800649	0.0913	1.08e-08	0.03638448	0.001936372	ARS-BFGL-NGS-26946	1	80384212	NA	NA	NA	7.09128893573673
4_2_0_0_0_Lacto_N_hexaose	-0.135685	0.0268735	-5.049025992	7.59e-07	6.119800649	0.0913	1.08e-08	0.03638448	0.001936372	BovineHD0100023270	1	80388586	NA	NA	NA	7.09128893573673
4_2_0_0_0_Lacto_N_hexaose	-0.135685	0.0268735	-5.049025992	7.59e-07	6.119800649	0.0913	1.08e-08	0.03638448	0.001936372	BovineHD0100023274	1	80413261	NA	NA	NA	7.09128893573673
4_2_0_0_0_Lacto_N_hexaose	-0.138479	0.0280712	-4.933134316	1.32e-06	5.878626029	0.0868	2.84e-08	0.036509987	0.003027969	BovineHD0100023275	1	80416932	282865	ADIPOQ	adiponectin, C1Q and collagen domain containing	6.79134298415154
4_2_0_0_0_Lacto_N_hexaose	-0.138479	0.0280712	-4.933134316	1.32e-06	5.878626029	0.0868	2.84e-08	0.036509987	0.003027969	BovineHD0100023276	1	80419150	282865	ADIPOQ	adiponectin, C1Q and collagen domain containing	6.79134298415154
4_2_0_0_0_Lacto_N_hexaose	-0.138479	0.0280712	-4.933134316	1.32e-06	5.878626029	0.0868	2.84e-08	0.036509987	0.003027969	BovineHD0100023277	1	80424959	282865	ADIPOQ	adiponectin, C1Q and collagen domain containing	6.79134298415154
4_2_0_0_0_Lacto_N_hexaose	-0.138479	0.0280712	-4.933134316	1.32e-06	5.878626029	0.0868	2.84e-08	0.036509987	0.003027969	Hapmap43250-BTA-37524	1	80428133	NA	NA	NA	6.79134298415154
4_2_0_0_0_Lacto_N_hexaose	-0.138479	0.0280712	-4.933134316	1.32e-06	5.878626029	0.0868	2.84e-08	0.036509987	0.003027969	BTB-00035080	1	80454120	504637	RFC4	replication factor C subunit 4	6.79134298415154
4_2_0_0_0_Lacto_N_hexaose	-0.138479	0.0280712	-4.933134316	1.32e-06	5.878626029	0.0868	2.84e-08	0.036509987	0.003027969	BovineHD0100023283	1	80458377	504637	RFC4	replication factor C subunit 4	6.79134298415154
4_2_0_0_0_Lacto_N_hexaose	-0.138479	0.0280712	-4.933134316	1.32e-06	5.878626029	0.0868	2.84e-08	0.036509987	0.003027969	BovineHD0100023284	1	80462617	504637	RFC4	replication factor C subunit 4	6.79134298415154
4_2_0_0_0_Lacto_N_hexaose	-0.138479	0.0280712	-4.933134316	1.32e-06	5.878626029	0.0868	2.84e-08	0.036509987	0.003027969	BovineHD0100023286	1	80466823	504637	RFC4	replication factor C subunit 4	6.79134298415154
4_2_0_0_0_Lacto_N_hexaose	-0.138479	0.0280712	-4.933134316	1.32e-06	5.878626029	0.0868	2.84e-08	0.036509987	0.003027969	BovineHD0100023287	1	80469910	286819	EIF4A2	eukaryotic translation initiation factor 4A2	6.79134298415154
4_2_0_0_0_Lacto_N_hexaose	-0.138479	0.0280712	-4.933134316	1.32e-06	5.878626029	0.0868	2.84e-08	0.036509987	0.003027969	BovineHD0100023288	1	80475805	NA	NA	NA	6.79134298415154
4_2_0_0_0_Lacto_N_hexaose	-0.138517	0.0348314	-3.976785314	8.7e-05	4.060511776	0.0508999999999999	3.8e-07	0.037461594	0.068677084	BovineHD0100023316	1	80574931	504615	FETUB	fetuin B	4.52091234209903
4_2_0_0_0_Lacto_N_hexaose	-0.0790914	0.0156493	-5.053989635	7.41e-07	6.13022802	0.4027	4.13e-07	0.036378702	0.001920126	BovineHD0100023401	1	80853467	NA	NA	NA	7.10424751540801
4_2_0_0_0_Lacto_N_hexaose	-0.110899	0.0286039	-3.877058723	0.000129095	3.88909163	0.0704	1.66e-07	0.037551787	0.090509638	BovineHD0100023403	1	80863890	NA	NA	NA	4.30665447316944
4_2_0_0_0_Lacto_N_hexaose	-0.110899	0.0286039	-3.877058723	0.000129095	3.88909163	0.0704	1.66e-07	0.037551787	0.090509638	BovineHD0100023405	1	80872379	NA	NA	NA	4.30665447316944
4_2_0_0_0_Lacto_N_hexaose	-0.102797	0.0208777	-4.923770339	1.38e-06	5.859331297	0.1662	2.07e-07	0.036519896	0.003027969	Hapmap41856-BTA-39501	1	80896554	NA	NA	NA	6.76732819357396
4_2_0_0_0_Lacto_N_hexaose	-0.102797	0.0208777	-4.923770339	1.38e-06	5.859331297	0.1662	2.07e-07	0.036519896	0.003027969	Hapmap53238-RS29021199	1	80925787	NA	NA	NA	6.76732819357396
4_2_0_0_0_Lacto_N_hexaose	-0.102741	0.019534	-5.259598649	2.7e-07	6.569157785	0.1841	2.38e-07	0.036151077	0.001066904	BovineHD0100023430	1	80968105	518523	DGKG	diacylglycerol kinase gamma	7.64892981443637
4_2_0_0_0_Lacto_N_hexaose	-0.102797	0.0208777	-4.923770339	1.38e-06	5.859331297	0.1662	2.07e-07	0.036519896	0.003027969	ARS-BFGL-NGS-17054	1	80971401	518523	DGKG	diacylglycerol kinase gamma	6.76732819357396
4_2_0_0_0_Lacto_N_hexaose	-0.102797	0.0208777	-4.923770339	1.38e-06	5.859331297	0.1662	2.07e-07	0.036519896	0.003027969	BovineHD0100023434	1	80984040	518523	DGKG	diacylglycerol kinase gamma	6.76732819357396
4_2_0_0_0_Lacto_N_hexaose	-0.102797	0.0208777	-4.923770339	1.38e-06	5.859331297	0.1662	2.07e-07	0.036519896	0.003027969	BovineHD4100000468	1	80989866	518523	DGKG	diacylglycerol kinase gamma	6.76732819357396
4_2_0_0_0_Lacto_N_hexaose	-0.102797	0.0208777	-4.923770339	1.38e-06	5.859331297	0.1662	2.07e-07	0.036519896	0.003027969	BovineHD0100023436	1	80990882	518523	DGKG	diacylglycerol kinase gamma	6.76732819357396
4_2_0_0_0_Lacto_N_hexaose	-0.102741	0.019534	-5.259598649	2.7e-07	6.569157785	0.1841	2.38e-07	0.036151077	0.001066904	BovineHD0100023438	1	80994448	518523	DGKG	diacylglycerol kinase gamma	7.64892981443637
4_2_0_0_0_Lacto_N_hexaose	-0.102797	0.0208777	-4.923770339	1.38e-06	5.859331297	0.1662	2.07e-07	0.036519896	0.003027969	BTA-39510-NO-RS	1	80999135	518523	DGKG	diacylglycerol kinase gamma	6.76732819357396
4_2_0_0_0_Lacto_N_hexaose	-0.102797	0.0208777	-4.923770339	1.38e-06	5.859331297	0.1662	2.07e-07	0.036519896	0.003027969	BovineHD4100000470	1	81006213	518523	DGKG	diacylglycerol kinase gamma	6.76732819357396
4_2_0_0_0_Lacto_N_hexaose	-0.102797	0.0208777	-4.923770339	1.38e-06	5.859331297	0.1662	2.07e-07	0.036519896	0.003027969	BovineHD4100000471	1	81007776	518523	DGKG	diacylglycerol kinase gamma	6.76732819357396
4_2_0_0_0_Lacto_N_hexaose	-0.102797	0.0208777	-4.923770339	1.38e-06	5.859331297	0.1662	2.07e-07	0.036519896	0.003027969	BovineHD0100023447	1	81023837	518523	DGKG	diacylglycerol kinase gamma	6.76732819357396
4_2_0_0_0_Lacto_N_hexaose	-0.0888475	0.0186205	-4.771488413	2.82e-06	5.549611299	0.2126	1.83e-07	0.036681441	0.005585214	ARS-BFGL-NGS-71379	1	81111863	NA	NA	NA	6.38150254640321
4_2_0_0_0_Lacto_N_hexaose	-0.0701131	0.017603	-3.98301994	8.49e-05	4.071344768	0.268	1.65e-07	0.037456104	0.067261065	BovineHD0100023533	1	81343507	NA	NA	NA	4.53445554088762
4_2_0_0_0_Lacto_N_hexaose	-0.0723513	0.0176762	-4.093147849	5.43e-05	4.264944177	0.271	2.05e-07	0.037354415	0.048808491	BovineHD0100023535	1	81354017	NA	NA	NA	4.77652885781652
4_2_0_0_0_Lacto_N_hexaose	-0.0723513	0.0176762	-4.093147849	5.43e-05	4.264944177	0.271	2.05e-07	0.037354415	0.048808491	BovineHD0100023537	1	81361988	NA	NA	NA	4.77652885781652
4_2_0_0_0_Lacto_N_hexaose	-0.0723513	0.0176762	-4.093147849	5.43e-05	4.264944177	0.271	2.05e-07	0.037354415	0.048808491	BovineHD0100023539	1	81374172	NA	NA	NA	4.77652885781652
4_2_0_0_0_Lacto_N_hexaose	-0.0815137	0.0173796	-4.690194251	4.1e-06	5.387423584	0.2844	1.63e-07	0.036766214	0.007512834	BovineHD0100023540	1	81376881	NA	NA	NA	6.17922767055253
4_2_0_0_0_Lacto_N_hexaose	-0.0815137	0.0173796	-4.690194251	4.1e-06	5.387423584	0.2844	1.63e-07	0.036766214	0.007512834	BovineHD0100023542	1	81381998	NA	NA	NA	6.17922767055253
4_2_0_0_0_Lacto_N_hexaose	-0.0815137	0.0173796	-4.690194251	4.1e-06	5.387423584	0.2844	1.63e-07	0.036766214	0.007512834	BovineHD0100023543	1	81383593	NA	NA	NA	6.17922767055253
4_2_0_0_0_Lacto_N_hexaose	-0.0815137	0.0173796	-4.690194251	4.1e-06	5.387423584	0.2844	1.63e-07	0.036766214	0.007512834	BovineHD0100023544	1	81386348	NA	NA	NA	6.17922767055253
4_2_0_0_0_Lacto_N_hexaose	-0.0897747	0.0220091	-4.078980967	5.76e-05	4.23980168	0.1497	5.42e-07	0.037367306	0.050555323	BovineHD0100023565	1	81480565	519028	IGF2BP2	insulin like growth factor 2 mRNA binding protein 2	4.74508799985808
4_2_0_0_0_Lacto_N_hexaose	-0.0731831	0.0152468	-4.799898995	2.47e-06	5.606811723	0.4087	3.77e-07	0.036651423	0.00493821	BovineHD0100023620	1	81676800	512028	LIPH	lipase H	6.45280442886506
4_2_0_0_0_Lacto_N_hexaose	-0.0731831	0.0152468	-4.799898995	2.47e-06	5.606811723	0.4087	3.77e-07	0.036651423	0.00493821	BovineHD0100023621	1	81681070	512028	LIPH	lipase H	6.45280442886506
4_2_0_0_0_Lacto_N_hexaose	-0.0626059	0.0152158	-4.114532263	4.98e-05	4.303028542	0.4551	2.47e-07	0.037334385	0.047194579	BovineHD0100023622	1	81682998	512028	LIPH	lipase H	4.82415463328638
4_2_0_0_0_Lacto_N_hexaose	-0.0731831	0.0152468	-4.799898995	2.47e-06	5.606811723	0.4087	3.77e-07	0.036651423	0.00493821	BovineHD0100023623	1	81684574	512028	LIPH	lipase H	6.45280442886506
4_2_0_0_0_Lacto_N_hexaose	-0.0731831	0.0152468	-4.799898995	2.47e-06	5.606811723	0.4087	3.77e-07	0.036651423	0.00493821	BovineHD0100023625	1	81690466	NA	NA	NA	6.45280442886506
4_2_0_0_0_Lacto_N_hexaose	-0.0731831	0.0152468	-4.799898995	2.47e-06	5.606811723	0.4087	3.77e-07	0.036651423	0.00493821	BovineHD0100023626	1	81692493	NA	NA	NA	6.45280442886506
4_2_0_0_0_Lacto_N_hexaose	-0.0731831	0.0152468	-4.799898995	2.47e-06	5.606811723	0.4087	3.77e-07	0.036651423	0.00493821	BovineHD0100023627	1	81697232	505368	TMEM41A	transmembrane protein 41A	6.45280442886506
4_2_0_0_0_Lacto_N_hexaose	-0.0731831	0.0152468	-4.799898995	2.47e-06	5.606811723	0.4087	3.77e-07	0.036651423	0.00493821	BovineHD0100023628	1	81698153	505368	TMEM41A	transmembrane protein 41A	6.45280442886506
4_2_0_0_0_Lacto_N_hexaose	-0.0731831	0.0152468	-4.799898995	2.47e-06	5.606811723	0.4087	3.77e-07	0.036651423	0.00493821	BovineHD0100023629	1	81699547	505368	TMEM41A	transmembrane protein 41A	6.45280442886506
4_2_0_0_0_Lacto_N_hexaose	-0.0731831	0.0152468	-4.799898995	2.47e-06	5.606811723	0.4087	3.77e-07	0.036651423	0.00493821	BovineHD0100023630	1	81701061	505368	TMEM41A	transmembrane protein 41A	6.45280442886506
4_2_0_0_0_Lacto_N_hexaose	-0.0731831	0.0152468	-4.799898995	2.47e-06	5.606811723	0.4087	3.77e-07	0.036651423	0.00493821	ARS-BFGL-NGS-50379	1	81702924	505368	TMEM41A	transmembrane protein 41A	6.45280442886506
4_2_0_0_0_Lacto_N_hexaose	-0.0731831	0.0152468	-4.799898995	2.47e-06	5.606811723	0.4087	3.77e-07	0.036651423	0.00493821	BovineHD0100023631	1	81704044	505368	TMEM41A	transmembrane protein 41A	6.45280442886506
4_2_0_0_0_Lacto_N_hexaose	-0.0731831	0.0152468	-4.799898995	2.47e-06	5.606811723	0.4087	3.77e-07	0.036651423	0.00493821	BovineHD0100023632	1	81705002	505368	TMEM41A	transmembrane protein 41A	6.45280442886506
4_2_0_0_0_Lacto_N_hexaose	-0.0720674	0.0160402	-4.492924028	9.93e-06	5.003082961	0.3413	1.07e-08	0.036967431	0.015263437	BovineHD0100023633	1	81706040	NA	NA	NA	5.6993628902904
4_2_0_0_0_Lacto_N_hexaose	-0.065753	0.0155292	-4.234152435	3.03e-05	4.518998319	0.3937	6.59e-08	0.037221193	0.034443207	BovineHD0100023635	1	81709431	NA	NA	NA	5.09423645172984
4_2_0_0_0_Lacto_N_hexaose	-0.0688698	0.0159985	-4.304766072	2.24e-05	4.648814312	0.3443	1.85e-07	0.037152991	0.026969918	BovineHD4100000475	1	81758257	505369	MAP3K13	mitogen-activated protein kinase kinase kinase 13	5.25656193593799
4_2_0_0_0_Lacto_N_hexaose	-0.149255	0.0263939	-5.654905111	3.54e-08	7.450745338	0.0958	8.05e-08	0.035696448	0.000199234	BovineHD0100023654	1	81784112	505369	MAP3K13	mitogen-activated protein kinase kinase kinase 13	8.7376716690909
4_2_0_0_0_Lacto_N_hexaose	-0.149255	0.0263939	-5.654905111	3.54e-08	7.450745338	0.0958	8.05e-08	0.035696448	0.000199234	BovineHD0100023656	1	81786227	505369	MAP3K13	mitogen-activated protein kinase kinase kinase 13	8.7376716690909
4_2_0_0_0_Lacto_N_hexaose	-0.0729351	0.0158494	-4.601757795	6.12e-06	5.213500115	0.3668	3.53e-08	0.036857279	0.01069805	BovineHD0100023657	1	81791993	505369	MAP3K13	mitogen-activated protein kinase kinase kinase 13	5.9621608396686
4_2_0_0_0_Lacto_N_hexaose	-0.0718804	0.0158442	-4.536701127	8.18e-06	5.087238665	0.3653	3.81e-07	0.036923029	0.012978142	BovineHD0100023658	1	81794079	505369	MAP3K13	mitogen-activated protein kinase kinase kinase 13	5.80449008137514
4_2_0_0_0_Lacto_N_hexaose	-0.0718643	0.0161426	-4.451841711	1.19e-05	4.924699921	0.3443	7.95e-08	0.037008445	0.016996267	BovineHD0100023662	1	81810029	505369	MAP3K13	mitogen-activated protein kinase kinase kinase 13	5.60142347372921
4_2_0_0_0_Lacto_N_hexaose	-0.0718643	0.0161426	-4.451841711	1.19e-05	4.924699921	0.3443	7.95e-08	0.037008445	0.016996267	BovineHD0100023663	1	81811911	505369	MAP3K13	mitogen-activated protein kinase kinase kinase 13	5.60142347372921
4_2_0_0_0_Lacto_N_hexaose	-0.0718643	0.0161426	-4.451841711	1.19e-05	4.924699921	0.3443	7.95e-08	0.037008445	0.016996267	BovineHD0100023665	1	81827453	505369	MAP3K13	mitogen-activated protein kinase kinase kinase 13	5.60142347372921
4_2_0_0_0_Lacto_N_hexaose	-0.0718643	0.0161426	-4.451841711	1.19e-05	4.924699921	0.3443	7.95e-08	0.037008445	0.016996267	BovineHD0100023666	1	81830650	505369	MAP3K13	mitogen-activated protein kinase kinase kinase 13	5.60142347372921
4_2_0_0_0_Lacto_N_hexaose	-0.0718643	0.0161426	-4.451841711	1.19e-05	4.924699921	0.3443	7.95e-08	0.037008445	0.016996267	BovineHD0100023667	1	81834000	505369	MAP3K13	mitogen-activated protein kinase kinase kinase 13	5.60142347372921
4_2_0_0_0_Lacto_N_hexaose	-0.0718643	0.0161426	-4.451841711	1.19e-05	4.924699921	0.3443	7.95e-08	0.037008445	0.016996267	BovineHD0100023668	1	81836824	505369	MAP3K13	mitogen-activated protein kinase kinase kinase 13	5.60142347372921
4_2_0_0_0_Lacto_N_hexaose	-0.0718643	0.0161426	-4.451841711	1.19e-05	4.924699921	0.3443	7.95e-08	0.037008445	0.016996267	BovineHD0100023669	1	81843883	NA	NA	NA	5.60142347372921
4_2_0_0_0_Lacto_N_hexaose	-0.0718643	0.0161426	-4.451841711	1.19e-05	4.924699921	0.3443	7.95e-08	0.037008445	0.016996267	BovineHD0100023670	1	81845077	NA	NA	NA	5.60142347372921
4_2_0_0_0_Lacto_N_hexaose	-0.0718643	0.0161426	-4.451841711	1.19e-05	4.924699921	0.3443	7.95e-08	0.037008445	0.016996267	BTB-01187109	1	81846168	NA	NA	NA	5.60142347372921
4_2_0_0_0_Lacto_N_hexaose	-0.0718643	0.0161426	-4.451841711	1.19e-05	4.924699921	0.3443	7.95e-08	0.037008445	0.016996267	BovineHD0100023671	1	81848009	NA	NA	NA	5.60142347372921
4_2_0_0_0_Lacto_N_hexaose	-0.149255	0.0263939	-5.654905111	3.54e-08	7.450745338	0.0958	8.05e-08	0.035696448	0.000199234	BovineHD0100023673	1	81854577	NA	NA	NA	8.7376716690909
4_2_0_0_0_Lacto_N_hexaose	-0.0630961	0.0158722	-3.975258628	8.75e-05	4.057861159	0.4177	1.93e-07	0.037463163	0.068832278	BovineHD0100023679	1	81896978	518852	EHHADH	enoyl-CoA hydratase and 3-hydroxyacyl CoA dehydrogenase	4.51759863856258
4_2_0_0_0_Lacto_N_hexaose	-0.0808927	0.0170125	-4.754897869	3.05e-06	5.516332913	0.3069	3.24e-07	0.036698685	0.005958511	BovineHD0100023703	1	81994596	615631	C1H3orf70	chromosome 1 C3orf70 homolog	6.34001114360832
4_2_0_0_0_Lacto_N_hexaose	-0.199469	0.0492422	-4.050773524	6.46e-05	4.189949683	0.0225	2.5e-07	0.037393747	0.055298537	BovineHD0100023716	1	82048218	615631	C1H3orf70	chromosome 1 C3orf70 homolog	4.68274989797714
4_2_0_0_0_Lacto_N_hexaose	-0.199469	0.0492422	-4.050773524	6.46e-05	4.189949683	0.0225	2.5e-07	0.037393747	0.055298537	BovineHD0100023717	1	82055477	615631	C1H3orf70	chromosome 1 C3orf70 homolog	4.68274989797714
4_2_0_0_0_Lacto_N_hexaose	-0.199469	0.0492422	-4.050773524	6.46e-05	4.189949683	0.0225	2.5e-07	0.037393747	0.055298537	BovineHD0100023719	1	82057821	615631	C1H3orf70	chromosome 1 C3orf70 homolog	4.68274989797714
4_2_0_0_0_Lacto_N_hexaose	0.0734409	0.0155251	4.730462284	3.41e-06	5.467485477	0.4626	4.7e-08	0.036724476	0.006538618	BovineHD0100023721	1	82068202	615631	C1H3orf70	chromosome 1 C3orf70 homolog	6.27909664455772
4_2_0_0_0_Lacto_N_hexaose	0.0688742	0.0155879	4.418439944	1.38e-05	4.861394876	0.4476	6.37e-07	0.037041107	0.018814285	BovineHD4100000481	1	82106141	NA	NA	NA	5.52230915361048
4_2_0_0_0_Lacto_N_hexaose	0.0688742	0.0155879	4.418439944	1.38e-05	4.861394876	0.4476	6.37e-07	0.037041107	0.018814285	BovineHD0100023728	1	82107916	NA	NA	NA	5.52230915361048
4_2_0_0_0_Lacto_N_hexaose	0.0697282	0.0156221	4.463433213	1.13e-05	4.946757757	0.4386	6.55e-07	0.036996339	0.016996267	BovineHD0100023730	1	82115702	NA	NA	NA	5.62898682805354
4_2_0_0_0_Lacto_N_hexaose	-0.114833	0.020758	-5.531987667	6.74e-08	7.171387995	0.1542	3.55e-07	0.035839903	0.000358691	BovineHD0100023731	1	82116801	615672	VPS8	VPS8, CORVET complex subunit	8.39348469173407
4_2_0_0_0_Lacto_N_hexaose	-0.120707	0.0195464	-6.175408259	2.07e-09	8.684503112	0.1766	3.84e-07	0.03506659	1.51e-05	BovineHD0100023732	1	82119664	615672	VPS8	VPS8, CORVET complex subunit	10.2477860989192
4_2_0_0_0_Lacto_N_hexaose	-0.120707	0.0195464	-6.175408259	2.07e-09	8.684503112	0.1766	3.84e-07	0.03506659	1.51e-05	BovineHD0100023733	1	82120748	615672	VPS8	VPS8, CORVET complex subunit	10.2477860989192
4_2_0_0_0_Lacto_N_hexaose	-0.120707	0.0195464	-6.175408259	2.07e-09	8.684503112	0.1766	3.84e-07	0.03506659	1.51e-05	BovineHD0100023738	1	82132029	615672	VPS8	VPS8, CORVET complex subunit	10.2477860989192
4_2_0_0_0_Lacto_N_hexaose	-0.120707	0.0195464	-6.175408259	2.07e-09	8.684503112	0.1766	3.84e-07	0.03506659	1.51e-05	BovineHD0100023739	1	82134906	615672	VPS8	VPS8, CORVET complex subunit	10.2477860989192
4_2_0_0_0_Lacto_N_hexaose	-0.120707	0.0195464	-6.175408259	2.07e-09	8.684503112	0.1766	3.84e-07	0.03506659	1.51e-05	ARS-BFGL-NGS-111849	1	82135846	615672	VPS8	VPS8, CORVET complex subunit	10.2477860989192
4_2_0_0_0_Lacto_N_hexaose	-0.120707	0.0195464	-6.175408259	2.07e-09	8.684503112	0.1766	3.84e-07	0.03506659	1.51e-05	BovineHD4100000482	1	82140446	615672	VPS8	VPS8, CORVET complex subunit	10.2477860989192
4_2_0_0_0_Lacto_N_hexaose	-0.123813	0.0196272	-6.30823551	9.72e-10	9.012155537	0.1692	3.51e-07	0.034900841	7.89e-06	BovineHD0100023742	1	82145458	615672	VPS8	VPS8, CORVET complex subunit	10.6459313920934
4_2_0_0_0_Lacto_N_hexaose	-0.123813	0.0196272	-6.30823551	9.72e-10	9.012155537	0.1692	3.51e-07	0.034900841	7.89e-06	BovineHD0100023743	1	82146457	615672	VPS8	VPS8, CORVET complex subunit	10.6459313920934
4_2_0_0_0_Lacto_N_hexaose	-0.0658531	0.0157592	-4.17870831	3.82e-05	4.418278308	0.3877	4.96e-08	0.037274081	0.038955709	BovineHD0100023746	1	82150761	615672	VPS8	VPS8, CORVET complex subunit	4.96828187904
4_2_0_0_0_Lacto_N_hexaose	-0.0658531	0.0157592	-4.17870831	3.82e-05	4.418278308	0.3877	4.96e-08	0.037274081	0.038955709	BovineHD0100023747	1	82151312	615672	VPS8	VPS8, CORVET complex subunit	4.96828187904
4_2_0_0_0_Lacto_N_hexaose	-0.0658531	0.0157592	-4.17870831	3.82e-05	4.418278308	0.3877	4.96e-08	0.037274081	0.038955709	BovineHD0100023748	1	82152959	615672	VPS8	VPS8, CORVET complex subunit	4.96828187904
4_2_0_0_0_Lacto_N_hexaose	-0.0658531	0.0157592	-4.17870831	3.82e-05	4.418278308	0.3877	4.96e-08	0.037274081	0.038955709	BovineHD0100023750	1	82164769	615672	VPS8	VPS8, CORVET complex subunit	4.96828187904
4_2_0_0_0_Lacto_N_hexaose	-0.0658531	0.0157592	-4.17870831	3.82e-05	4.418278308	0.3877	4.96e-08	0.037274081	0.038955709	BovineHD0100023751	1	82165546	615672	VPS8	VPS8, CORVET complex subunit	4.96828187904
4_2_0_0_0_Lacto_N_hexaose	-0.0638962	0.0156339	-4.087028828	5.57e-05	4.254075925	0.3982	5e-07	0.037359862	0.049595291	BovineHD0100023752	1	82172251	615672	VPS8	VPS8, CORVET complex subunit	4.76293796155414
4_2_0_0_0_Lacto_N_hexaose	-0.0669629	0.0152565	-4.389139055	1.56e-05	4.806175853	0.4566	2.01e-07	0.037070471	0.020299733	BovineHD0100023781	1	82325122	615672	VPS8	VPS8, CORVET complex subunit	5.4532904883374
4_2_0_0_0_Lacto_N_hexaose	-0.0639051	0.0153453	-4.164473813	4.05e-05	4.392591868	0.4551	1.6e-07	0.03728747	0.040250377	BovineHD0100023789	1	82353715	615672	VPS8	VPS8, CORVET complex subunit	4.93615923188127
4_2_0_0_0_Lacto_N_hexaose	-0.0639051	0.0153453	-4.164473813	4.05e-05	4.392591868	0.4551	1.6e-07	0.03728747	0.040250377	BovineHD0100023792	1	82369731	615672	VPS8	VPS8, CORVET complex subunit	4.93615923188127
4_2_0_0_0_Lacto_N_hexaose	-0.0642754	0.0157907	-4.070459194	5.96e-05	4.224711534	0.4057	3.75e-07	0.037375375	0.05194351	BovineHD0100023838	1	82527035	NA	NA	NA	4.72621799393831
4_2_0_0_0_Lacto_N_hexaose	0.062959	0.0157432	3.999123431	7.95e-05	4.099388611	0.4416	3.79e-07	0.037441178	0.064865513	BovineHD0100023843	1	82546612	NA	NA	NA	4.56951674900699
4_2_0_0_0_Lacto_N_hexaose	0.062959	0.0157432	3.999123431	7.95e-05	4.099388611	0.4416	3.79e-07	0.037441178	0.064865513	BovineHD0100023844	1	82549860	NA	NA	NA	4.56951674900699
4_2_0_0_0_Lacto_N_hexaose	-0.06452	0.0157509	-4.096273864	5.36e-05	4.270501469	0.4042	4.44e-07	0.037351267	0.048451713	BovineHD0100023846	1	82560712	NA	NA	NA	4.78347836765985
4_2_0_0_0_Lacto_N_hexaose	-0.06452	0.0157509	-4.096273864	5.36e-05	4.270501469	0.4042	4.44e-07	0.037351267	0.048451713	BovineHD0100023848	1	82567564	NA	NA	NA	4.78347836765985
4_2_0_0_0_Lacto_N_hexaose	-0.06452	0.0157509	-4.096273864	5.36e-05	4.270501469	0.4042	4.44e-07	0.037351267	0.048451713	BovineHD0100023849	1	82569899	NA	NA	NA	4.78347836765985
4_2_0_0_0_Lacto_N_hexaose	0.0720778	0.0155303	4.641108028	5.12e-06	5.290563675	0.4746	4.74e-07	0.036816562	0.009087058	BovineHD0100023904	1	82805843	509942	CHRD	chordin	6.05835933163585
4_2_0_0_0_Lacto_N_hexaose	-0.0990871	0.0155949	-6.353814388	7.49e-10	9.125757439	0.3757	8.72e-08	0.034843746	6.39e-06	BovineHD0100023906	1	82817533	538672	THPO	thrombopoietin	10.7836776579036
4_2_0_0_0_Lacto_N_hexaose	-0.0954608	0.0158538	-6.02131981	4.89e-09	8.310844459	0.3518	6.65e-08	0.035256674	3.41e-05	BovineHD0100023909	1	82828971	505599	POLR2H	RNA polymerase II subunit H	9.79221501705316
4_2_0_0_0_Lacto_N_hexaose	-0.0990871	0.0155949	-6.353814388	7.49e-10	9.125757439	0.3757	8.72e-08	0.034843746	6.39e-06	BovineHD0100023911	1	82838702	505569	CLCN2	chloride voltage-gated channel 2	10.7836776579036
4_2_0_0_0_Lacto_N_hexaose	-0.0990871	0.0155949	-6.353814388	7.49e-10	9.125757439	0.3757	8.72e-08	0.034843746	6.39e-06	BovineHD0100023914	1	82852415	NA	NA	NA	10.7836776579036
4_2_0_0_0_Lacto_N_hexaose	-0.0990871	0.0155949	-6.353814388	7.49e-10	9.125757439	0.3757	8.72e-08	0.034843746	6.39e-06	BovineHD0100023916	1	82858059	444858	EIF4G1	eukaryotic translation initiation factor 4 gamma 1	10.7836776579036
4_2_0_0_0_Lacto_N_hexaose	-0.0954608	0.0158538	-6.02131981	4.89e-09	8.310844459	0.3518	6.65e-08	0.035256674	3.41e-05	BovineHD0100023919	1	82868145	444858	EIF4G1	eukaryotic translation initiation factor 4 gamma 1	9.79221501705316
4_2_0_0_0_Lacto_N_hexaose	-0.0669991	0.0153547	-4.363426182	1.75e-05	4.757960724	0.4656	1.19e-07	0.037095802	0.021837249	BovineHD0100023926	1	82893576	NA	NA	NA	5.39301939080529
4_2_0_0_0_Lacto_N_hexaose	-0.0797172	0.0155172	-5.137344366	4.94e-07	6.306529355	0.3757	3.07e-07	0.036287184	0.001481078	BovineHD0100023936	1	82932504	614624	ALG3	ALG3, alpha-1,3- mannosyltransferase	7.32321601065452
4_2_0_0_0_Lacto_N_hexaose	-0.0797172	0.0155172	-5.137344366	4.94e-07	6.306529355	0.3757	3.07e-07	0.036287184	0.001481078	BovineHD0100023939	1	82946154	NA	NA	NA	7.32321601065452
4_2_0_0_0_Lacto_N_hexaose	-0.0797172	0.0155172	-5.137344366	4.94e-07	6.306529355	0.3757	3.07e-07	0.036287184	0.001481078	BovineHD0100023940	1	82949680	NA	NA	NA	7.32321601065452
4_2_0_0_0_Lacto_N_hexaose	0.0640919	0.0155871	4.111855316	5.03e-05	4.298252329	0.5045	1.82e-07	0.037336962	0.047625236	BovineHD4100000490	1	82977536	517446	AP2M1	adaptor related protein complex 2 subunit mu 1	4.81818176286567
4_2_0_0_0_Lacto_N_hexaose	-0.0797172	0.0155172	-5.137344366	4.94e-07	6.306529355	0.3757	3.07e-07	0.036287184	0.001481078	BovineHD0100023955	1	83035478	616094	LOC616094	5-hydroxytryptamine receptor 3E	7.32321601065452
4_2_0_0_0_Lacto_N_hexaose	-0.134145	0.018646	-7.194304408	4.75e-12	11.32359631	0.2051	6.91e-08	0.03375	7.34e-08	Hapmap52416-RS29016842	1	83562226	527363	KLHL6	kelch like family member 6	13.4172236960102
4_2_0_0_0_Lacto_N_hexaose	-0.107617	0.0201194	-5.348916966	1.72e-07	6.764052121	0.1931	4.77e-07	0.036049947	0.00078907	BovineHD0100024111	1	83597297	527363	KLHL6	kelch like family member 6	7.89025142475483
4_2_0_0_0_Lacto_N_hexaose	-0.107617	0.0201194	-5.348916966	1.72e-07	6.764052121	0.1931	4.77e-07	0.036049947	0.00078907	BovineHD0100024116	1	83602356	NA	NA	NA	7.89025142475483
4_2_0_0_0_Lacto_N_hexaose	-0.107617	0.0201194	-5.348916966	1.72e-07	6.764052121	0.1931	4.77e-07	0.036049947	0.00078907	BovineHD0100024118	1	83604167	NA	NA	NA	7.89025142475483
4_2_0_0_0_Lacto_N_hexaose	-0.107617	0.0201194	-5.348916966	1.72e-07	6.764052121	0.1931	4.77e-07	0.036049947	0.00078907	BovineHD0100024119	1	83605588	NA	NA	NA	7.89025142475483
4_2_0_0_0_Lacto_N_hexaose	-0.107617	0.0201194	-5.348916966	1.72e-07	6.764052121	0.1931	4.77e-07	0.036049947	0.00078907	BovineHD0100024120	1	83606582	NA	NA	NA	7.89025142475483
4_2_0_0_0_Lacto_N_hexaose	-0.107617	0.0201194	-5.348916966	1.72e-07	6.764052121	0.1931	4.77e-07	0.036049947	0.00078907	BTB-01915967	1	83613729	NA	NA	NA	7.89025142475483
4_2_0_0_0_Lacto_N_hexaose	-0.108147	0.020205	-5.352487008	1.69e-07	6.771894665	0.1901	5.53e-07	0.03604584	0.00078907	BovineHD0100024128	1	83622690	NA	NA	NA	7.89995502979662
4_2_0_0_0_Lacto_N_hexaose	-0.157951	0.0182051	-8.676195132	2.35e-16	15.62874378	0.2036	2.18e-07	0.031695026	5.06e-12	BovineHD0100024154	1	83694900	NA	NA	NA	18.3925506003727
4_2_0_0_0_Lacto_N_hexaose	-0.157951	0.0182051	-8.676195132	2.35e-16	15.62874378	0.2036	2.18e-07	0.031695026	5.06e-12	BovineHD0100024156	1	83702207	NA	NA	NA	18.3925506003727
4_2_0_0_0_Lacto_N_hexaose	-0.143061	0.0187581	-7.626625298	2.98e-13	12.52613009	0.1931	2.18e-07	0.033164079	5.08e-09	ARS-BFGL-NGS-104692	1	83707085	NA	NA	NA	14.8318570280804
4_2_0_0_0_Lacto_N_hexaose	-0.165722	0.0166182	-9.972319505	1.7e-20	19.77063034	0.2365	2.2e-07	0.029828526	2.8e-15	BovineHD0100024179	1	83786080	767899	B3GNT5	UDP-GlcNAc:betaGal beta-1,3-N-acetylglucosaminyltransferase 5	22.9433172796229
4_2_0_0_0_Lacto_N_hexaose	-0.165722	0.0166182	-9.972319505	1.7e-20	19.77063034	0.2365	2.2e-07	0.029828526	2.8e-15	BovineHD0100024181	1	83794520	767899	B3GNT5	UDP-GlcNAc:betaGal beta-1,3-N-acetylglucosaminyltransferase 5	22.9433172796229
4_2_0_0_0_Lacto_N_hexaose	-0.164516	0.0176974	-9.296054788	2.69e-18	17.57064943	0.2081	1.8e-07	0.030806591	3.33e-13	BovineHD0100024184	1	83804242	767899	B3GNT5	UDP-GlcNAc:betaGal beta-1,3-N-acetylglucosaminyltransferase 5	20.5549988988898
4_2_0_0_0_Lacto_N_hexaose	-0.146448	0.0167077	-8.765299832	1.25e-16	15.90318816	0.262	8.95e-08	0.03156808	2.95e-12	BTB-01702174	1	83810343	767899	B3GNT5	UDP-GlcNAc:betaGal beta-1,3-N-acetylglucosaminyltransferase 5	18.701261145012
4_2_0_0_0_Lacto_N_hexaose	-0.165722	0.0166182	-9.972319505	1.7e-20	19.77063034	0.2365	2.2e-07	0.029828526	2.8e-15	BovineHD0100024190	1	83829932	100139125	MCF2L2	MCF.2 cell line derived transforming sequence-like 2	22.9433172796229
4_2_0_0_0_Lacto_N_hexaose	-0.151853	0.0164985	-9.204048853	5.28e-18	17.27769927	0.247	2.35e-07	0.030939018	5.22e-13	BovineHD0100024191	1	83836324	100139125	MCF2L2	MCF.2 cell line derived transforming sequence-like 2	20.2320464646355
4_2_0_0_0_Lacto_N_hexaose	-0.143993	0.0179907	-8.00374638	2.44e-14	13.61223459	0.2216	3.08e-07	0.032642832	4.65e-10	BovineHD0100024193	1	83844992	100139125	MCF2L2	MCF.2 cell line derived transforming sequence-like 2	16.0930420486188
4_2_0_0_0_Lacto_N_hexaose	-0.143993	0.0179907	-8.00374638	2.44e-14	13.61223459	0.2216	3.08e-07	0.032642832	4.65e-10	BovineHD0100024194	1	83845625	100139125	MCF2L2	MCF.2 cell line derived transforming sequence-like 2	16.0930420486188
4_2_0_0_0_Lacto_N_hexaose	-0.135254	0.0166009	-8.147389599	9.23e-15	14.03461462	0.2725	1.99e-07	0.032442219	1.9e-10	BovineHD0100024196	1	83849985	100139125	MCF2L2	MCF.2 cell line derived transforming sequence-like 2	16.5792408126718
4_2_0_0_0_Lacto_N_hexaose	-0.256675	0.0607391	-4.225861101	3.13e-05	4.503868539	0.0165	2.63e-07	0.037228958	0.035180249	BovineHD0100024199	1	83858604	100139125	MCF2L2	MCF.2 cell line derived transforming sequence-like 2	5.07531646758269
4_2_0_0_0_Lacto_N_hexaose	-0.201446	0.0368499	-5.46666341	9.44e-08	7.024833875	0.0419	2.74e-07	0.035915496	0.000486952	BovineHD0100024200	1	83861749	100139125	MCF2L2	MCF.2 cell line derived transforming sequence-like 2	8.21261040993199
4_2_0_0_0_Lacto_N_hexaose	-0.14498	0.0161025	-9.003570874	2.26e-17	16.64495386	0.2575	2.11e-07	0.031227125	7.65e-13	BovineHD0100024201	1	83864949	100139125	MCF2L2	MCF.2 cell line derived transforming sequence-like 2	19.5305379753737
4_2_0_0_0_Lacto_N_hexaose	-0.14498	0.0161025	-9.003570874	2.26e-17	16.64495386	0.2575	2.11e-07	0.031227125	7.65e-13	BovineHD0100024202	1	83866057	100139125	MCF2L2	MCF.2 cell line derived transforming sequence-like 2	19.5305379753737
4_2_0_0_0_Lacto_N_hexaose	-0.14498	0.0161025	-9.003570874	2.26e-17	16.64495386	0.2575	2.11e-07	0.031227125	7.65e-13	BovineHD0100024204	1	83881350	100139125	MCF2L2	MCF.2 cell line derived transforming sequence-like 2	19.5305379753737
4_2_0_0_0_Lacto_N_hexaose	-0.14498	0.0161025	-9.003570874	2.26e-17	16.64495386	0.2575	2.11e-07	0.031227125	7.65e-13	BovineHD0100024206	1	83890411	100139125	MCF2L2	MCF.2 cell line derived transforming sequence-like 2	19.5305379753737
4_2_0_0_0_Lacto_N_hexaose	-0.14323	0.0161393	-8.874610423	5.73e-17	16.24207535	0.259	1.55e-07	0.031411954	1.42e-12	BovineHD0100024207	1	83891384	100139125	MCF2L2	MCF.2 cell line derived transforming sequence-like 2	19.0810534633065
4_2_0_0_0_Lacto_N_hexaose	-0.14498	0.0161025	-9.003570874	2.26e-17	16.64495386	0.2575	2.11e-07	0.031227125	7.65e-13	BovineHD0100024208	1	83894750	100139125	MCF2L2	MCF.2 cell line derived transforming sequence-like 2	19.5305379753737
4_2_0_0_0_Lacto_N_hexaose	-0.14498	0.0161025	-9.003570874	2.26e-17	16.64495386	0.2575	2.11e-07	0.031227125	7.65e-13	BovineHD0100024209	1	83895619	100139125	MCF2L2	MCF.2 cell line derived transforming sequence-like 2	19.5305379753737
4_2_0_0_0_Lacto_N_hexaose	-0.14498	0.0161025	-9.003570874	2.26e-17	16.64495386	0.2575	2.11e-07	0.031227125	7.65e-13	BovineHD0100024210	1	83896747	100139125	MCF2L2	MCF.2 cell line derived transforming sequence-like 2	19.5305379753737
4_2_0_0_0_Lacto_N_hexaose	-0.14498	0.0161025	-9.003570874	2.26e-17	16.64495386	0.2575	2.11e-07	0.031227125	7.65e-13	BovineHD0100024211	1	83897362	100139125	MCF2L2	MCF.2 cell line derived transforming sequence-like 2	19.5305379753737
4_2_0_0_0_Lacto_N_hexaose	-0.126883	0.0171618	-7.393338694	1.34e-12	11.87141916	0.241	1.65e-07	0.033481965	2.22e-08	BovineHD0100024215	1	83913250	NA	NA	NA	14.0640282318893
4_2_0_0_0_Lacto_N_hexaose	-0.111897	0.0201079	-5.564827754	5.68e-08	7.24556645	0.1826	4.03e-07	0.035801627	0.000312451	BTB-01431374	1	83966655	513504	MCCC1	methylcrotonoyl-CoA carboxylase 1	8.4849539291315
4_2_0_0_0_Lacto_N_hexaose	-0.125979	0.0184997	-6.809786105	5.08e-11	10.29434322	0.2051	4.12e-07	0.034258234	4.93e-07	BovineHD0100024233	1	83974373	513504	MCCC1	methylcrotonoyl-CoA carboxylase 1	12.1914972982649
4_2_0_0_0_Lacto_N_hexaose	-0.0865368	0.0157546	-5.492795755	8.25e-08	7.083301548	0.3623	2.86e-08	0.035885567	0.000430097	BovineHD0100024246	1	84022505	NA	NA	NA	8.28479514934354
4_2_0_0_0_Lacto_N_hexaose	-0.0865368	0.0157546	-5.492795755	8.25e-08	7.083301548	0.3623	2.86e-08	0.035885567	0.000430097	BovineHD0100047086	1	84030572	NA	NA	NA	8.28479514934354
4_2_0_0_0_Lacto_N_hexaose	-0.0783632	0.0160202	-4.89152445	1.61e-06	5.793108396	0.3608	2.91e-07	0.036554314	0.003435538	BovineHD0100024249	1	84046023	539869	DCUN1D1	defective in cullin neddylation 1 domain containing 1	6.68488565639024
4_2_0_0_0_Lacto_N_hexaose	-0.126601	0.0175012	-7.233846822	3.7e-12	11.43163032	0.238	5.08e-07	0.033696583	5.91e-08	Hapmap47779-BTA-92798	1	84090944	NA	NA	NA	13.5450877805767
4_2_0_0_0_Lacto_N_hexaose	-0.0855118	0.0159926	-5.346960469	1.74e-07	6.75975587	0.3488	1.3e-07	0.036052504	0.000789603	BovineHD0100024257	1	84095560	NA	NA	NA	7.88493542094632
4_2_0_0_0_Lacto_N_hexaose	-0.134226	0.0232125	-5.782487884	1.8e-08	7.74561827	0.1257	4.8e-07	0.035544842	0.000104605	BovineHD0100024262	1	84114484	614392	ATP11B	ATPase phospholipid transporting 11B (putative)	9.10010450972582
4_2_0_0_0_Lacto_N_hexaose	-0.148656	0.0208639	-7.12503415	7.32e-12	11.13531351	0.1482	2.24e-07	0.033842441	8.43e-08	BovineHD0100024263	1	84118866	614392	ATP11B	ATPase phospholipid transporting 11B (putative)	13.1940184184009
4_2_0_0_0_Lacto_N_hexaose	-0.148656	0.0208639	-7.12503415	7.32e-12	11.13531351	0.1482	2.24e-07	0.033842441	8.43e-08	BovineHD0100024266	1	84130064	614392	ATP11B	ATPase phospholipid transporting 11B (putative)	13.1940184184009
4_2_0_0_0_Lacto_N_hexaose	-0.148656	0.0208639	-7.12503415	7.32e-12	11.13531351	0.1482	2.24e-07	0.033842441	8.43e-08	BovineHD0100024267	1	84132914	614392	ATP11B	ATPase phospholipid transporting 11B (putative)	13.1940184184009
4_2_0_0_0_Lacto_N_hexaose	-0.0837309	0.0158974	-5.266955603	2.6e-07	6.585114835	0.3503	3.05e-07	0.036142738	0.00105467	BovineHD0100024270	1	84149390	614392	ATP11B	ATPase phospholipid transporting 11B (putative)	7.6687008174873
4_2_0_0_0_Lacto_N_hexaose	-0.0837309	0.0158974	-5.266955603	2.6e-07	6.585114835	0.3503	3.05e-07	0.036142738	0.00105467	BovineHD0100024272	1	84160531	614392	ATP11B	ATPase phospholipid transporting 11B (putative)	7.6687008174873
4_2_0_0_0_Lacto_N_hexaose	-0.134226	0.0232125	-5.782487884	1.8e-08	7.74561827	0.1257	4.8e-07	0.035544842	0.000104605	BovineHD0100024273	1	84170791	614392	ATP11B	ATPase phospholipid transporting 11B (putative)	9.10010450972582
4_2_0_0_0_Lacto_N_hexaose	-0.148656	0.0208639	-7.12503415	7.32e-12	11.13531351	0.1482	2.24e-07	0.033842441	8.43e-08	Hapmap38311-BTA-39536	1	84176862	614392	ATP11B	ATPase phospholipid transporting 11B (putative)	13.1940184184009
4_2_0_0_0_Lacto_N_hexaose	-0.112356	0.0190644	-5.893497828	9.86e-09	8.006209724	0.2126	3.28e-07	0.035411697	6.34e-05	BovineHD0100024277	1	84189637	614392	ATP11B	ATPase phospholipid transporting 11B (putative)	9.41963068830819
4_2_0_0_0_Lacto_N_hexaose	-0.126944	0.0177285	-7.160447866	5.87e-12	11.23141626	0.235	3.04e-07	0.033795099	8.07e-08	BovineHD0100024278	1	84192115	614392	ATP11B	ATPase phospholipid transporting 11B (putative)	13.3080036523809
4_2_0_0_0_Lacto_N_hexaose	-0.126944	0.0177285	-7.160447866	5.87e-12	11.23141626	0.235	3.04e-07	0.033795099	8.07e-08	BovineHD0100024279	1	84194063	614392	ATP11B	ATPase phospholipid transporting 11B (putative)	13.3080036523809
4_2_0_0_0_Lacto_N_hexaose	-0.126944	0.0177285	-7.160447866	5.87e-12	11.23141626	0.235	3.04e-07	0.033795099	8.07e-08	BovineHD0100024280	1	84194674	614392	ATP11B	ATPase phospholipid transporting 11B (putative)	13.3080036523809
4_2_0_0_0_Lacto_N_hexaose	-0.126944	0.0177285	-7.160447866	5.87e-12	11.23141626	0.235	3.04e-07	0.033795099	8.07e-08	BovineHD0100024281	1	84197246	614392	ATP11B	ATPase phospholipid transporting 11B (putative)	13.3080036523809
4_2_0_0_0_Lacto_N_hexaose	-0.11136	0.0191142	-5.826035094	1.42e-08	7.847400098	0.2111	2.69e-07	0.035492968	8.47e-05	BovineHD0100024282	1	84203807	614392	ATP11B	ATPase phospholipid transporting 11B (putative)	9.22499245437849
4_2_0_0_0_Lacto_N_hexaose	-0.115849	0.0196561	-5.893793784	9.84e-09	8.00690943	0.2006	2.3e-07	0.035411454	6.34e-05	BovineHD0100024284	1	84212199	614392	ATP11B	ATPase phospholipid transporting 11B (putative)	9.42048764394964
4_2_0_0_0_Lacto_N_hexaose	-0.125899	0.017765	-7.086912468	9.28e-12	11.03222603	0.2335	2e-07	0.033893216	9.38e-08	BovineHD0100024285	1	84218035	NA	NA	NA	13.0716158843079
4_2_0_0_0_Lacto_N_hexaose	-0.125899	0.017765	-7.086912468	9.28e-12	11.03222603	0.2335	2e-07	0.033893216	9.38e-08	Hapmap44071-BTA-39540	1	84235226	NA	NA	NA	13.0716158843079
4_2_0_0_0_Lacto_N_hexaose	-0.117328	0.0196853	-5.960183487	6.85e-09	8.164532348	0.1991	7.01e-08	0.035331167	4.64e-05	BovineHD0100024293	1	84242441	NA	NA	NA	9.613396601568
4_2_0_0_0_Lacto_N_hexaose	-0.126956	0.0177667	-7.145727682	6.44e-12	11.19143043	0.232	2.55e-07	0.033814815	8.17e-08	BovineHD0100024296	1	84263752	NA	NA	NA	13.2605919220573
4_2_0_0_0_Lacto_N_hexaose	-0.126956	0.0177667	-7.145727682	6.44e-12	11.19143043	0.232	2.55e-07	0.033814815	8.17e-08	BovineHD0100024297	1	84264452	NA	NA	NA	13.2605919220573
4_2_0_0_0_Lacto_N_hexaose	-0.125899	0.017765	-7.086912468	9.28e-12	11.03222603	0.2335	2e-07	0.033893216	9.38e-08	BovineHD0100024298	1	84266160	NA	NA	NA	13.0716158843079
4_2_0_0_0_Lacto_N_hexaose	-0.126956	0.0177667	-7.145727682	6.44e-12	11.19143043	0.232	2.55e-07	0.033814815	8.17e-08	BovineHD0100024300	1	84268319	NA	NA	NA	13.2605919220573
4_2_0_0_0_Lacto_N_hexaose	-0.125899	0.017765	-7.086912468	9.28e-12	11.03222603	0.2335	2e-07	0.033893216	9.38e-08	BovineHD0100024303	1	84251887	NA	NA	NA	13.0716158843079
4_2_0_0_0_Lacto_N_hexaose	-0.117328	0.0196853	-5.960183487	6.85e-09	8.164532348	0.1991	7.01e-08	0.035331167	4.64e-05	BovineHD0100024304	1	84253600	NA	NA	NA	9.613396601568
4_2_0_0_0_Lacto_N_hexaose	-0.125899	0.017765	-7.086912468	9.28e-12	11.03222603	0.2335	2e-07	0.033893216	9.38e-08	BovineHD0100024306	1	84277451	NA	NA	NA	13.0716158843079
4_2_0_0_0_Lacto_N_hexaose	-0.122696	0.0221299	-5.544354019	6.32e-08	7.199281494	0.1377	2.17e-07	0.03582564	0.000340034	BovineHD0100024309	1	84282933	NA	NA	NA	8.42788648333333
4_2_0_0_0_Lacto_N_hexaose	-0.122696	0.0221299	-5.544354019	6.32e-08	7.199281494	0.1377	2.17e-07	0.03582564	0.000340034	BovineHD0100024310	1	84287269	NA	NA	NA	8.42788648333333
4_2_0_0_0_Lacto_N_hexaose	-0.147094	0.0214226	-6.866300076	3.6e-11	10.44315732	0.1452	2.68e-07	0.034184449	3.57e-07	BovineHD0100024313	1	84301758	NA	NA	NA	12.3695558230973
4_2_0_0_0_Lacto_N_hexaose	-0.136423	0.0206146	-6.617785453	1.6e-10	9.795244849	0.1572	1.43e-07	0.034507451	1.5e-06	BovineHD0100024318	1	84315370	NA	NA	NA	11.592285374277
4_2_0_0_0_Lacto_N_hexaose	-0.136423	0.0206146	-6.617785453	1.6e-10	9.795244849	0.1572	1.43e-07	0.034507451	1.5e-06	BovineHD0100024319	1	84316332	NA	NA	NA	11.592285374277
4_2_0_0_0_Lacto_N_hexaose	-0.145014	0.0229841	-6.309318181	9.66e-10	9.014847116	0.1213	2.05e-07	0.034899632	7.89e-06	ARS-BFGL-NGS-118640	1	84330371	NA	NA	NA	10.6491968039222
4_2_0_0_0_Lacto_N_hexaose	-0.113462	0.0194349	-5.838054222	1.33e-08	7.875593131	0.1961	4.12e-07	0.035478437	8.04e-05	BovineHD0100024323	1	84340734	100138913	NA	NA	9.25956604341269
4_2_0_0_0_Lacto_N_hexaose	-0.113462	0.0194349	-5.838054222	1.33e-08	7.875593131	0.1961	4.12e-07	0.035478437	8.04e-05	BovineHD0100024338	1	84390151	100138913	NA	NA	9.25956604341269
4_2_0_0_0_Lacto_N_hexaose	-0.113462	0.0194349	-5.838054222	1.33e-08	7.875593131	0.1961	4.12e-07	0.035478437	8.04e-05	BovineHD0100024340	1	84402860	100138913	NA	NA	9.25956604341269
4_2_0_0_0_Lacto_N_hexaose	-0.114958	0.0253396	-4.536693555	8.18e-06	5.087224052	0.1078	3.03e-07	0.03692312	0.012978142	BovineHD0100024371	1	84565215	NA	NA	NA	5.8044718289061
4_2_0_0_0_Lacto_N_hexaose	-0.114958	0.0253396	-4.536693555	8.18e-06	5.087224052	0.1078	3.03e-07	0.03692312	0.012978142	BovineHD0100024372	1	84565987	NA	NA	NA	5.8044718289061
4_2_0_0_0_Lacto_N_hexaose	-0.0983702	0.025355	-3.879716032	0.000127757	3.893613789	0.1138	1.68e-07	0.037549402	0.089826548	BovineHD0100024401	1	84657177	NA	NA	NA	4.31230533510311
4_2_0_0_0_Lacto_N_hexaose	-0.101992	0.0223615	-4.561053597	7.34e-06	5.134334218	0.1422	6.13e-08	0.036898677	0.011911244	BovineHD0100024407	1	84688049	NA	NA	NA	5.86330938666827
4_2_0_0_0_Lacto_N_hexaose	-0.101992	0.0223615	-4.561053597	7.34e-06	5.134334218	0.1422	6.13e-08	0.036898677	0.011911244	BovineHD0100024420	1	84757464	NA	NA	NA	5.86330938666827
4_2_0_0_0_Lacto_N_hexaose	-0.135924	0.0257118	-5.286444356	2.36e-07	6.627468883	0.1018	4.05e-07	0.036120689	0.000976413	BovineHD0100024515	1	85137379	NA	NA	NA	7.72116718924965
4_2_0_0_0_Lacto_N_hexaose	-0.135924	0.0257118	-5.286444356	2.36e-07	6.627468883	0.1018	4.05e-07	0.036120689	0.000976413	BovineHD0100024521	1	85146433	NA	NA	NA	7.72116718924965
4_2_0_0_0_Lacto_N_hexaose	-0.135924	0.0257118	-5.286444356	2.36e-07	6.627468883	0.1018	4.05e-07	0.036120689	0.000976413	BovineHD0100046517	1	85152454	NA	NA	NA	7.72116718924965
4_2_0_0_0_Lacto_N_hexaose	-0.135924	0.0257118	-5.286444356	2.36e-07	6.627468883	0.1018	4.05e-07	0.036120689	0.000976413	BovineHD0100024523	1	85156121	NA	NA	NA	7.72116718924965
4_2_0_0_0_Lacto_N_hexaose	-0.135924	0.0257118	-5.286444356	2.36e-07	6.627468883	0.1018	4.05e-07	0.036120689	0.000976413	BovineHD0100024526	1	85169557	NA	NA	NA	7.72116718924965
4_2_0_0_0_Lacto_N_hexaose	-0.135924	0.0257118	-5.286444356	2.36e-07	6.627468883	0.1018	4.05e-07	0.036120689	0.000976413	BovineHD0100024528	1	85181432	NA	NA	NA	7.72116718924965
4_2_0_0_0_Lacto_N_hexaose	-0.0609454	0.0150177	-4.058237946	6.26e-05	4.203114748	0.4281	1.83e-07	0.037386904	0.054021236	BovineHD0100024554	1	85305963	NA	NA	NA	4.69921201367171
4_2_0_0_0_Lacto_N_hexaose	-0.0604324	0.0152723	-3.956994035	9.41e-05	4.026213908	0.4461	2.12e-07	0.037479755	0.073153957	BTA-09013-NO-RS	1	85375697	NA	NA	NA	4.47803587174994
4_2_0_0_0_Lacto_N_hexaose	-0.0604324	0.0152723	-3.956994035	9.41e-05	4.026213908	0.4461	2.12e-07	0.037479755	0.073153957	BovineHD0100024571	1	85391426	NA	NA	NA	4.47803587174994
4_2_0_0_0_Lacto_N_hexaose	-0.0604324	0.0152723	-3.956994035	9.41e-05	4.026213908	0.4461	2.12e-07	0.037479755	0.073153957	BovineHD0100024572	1	85395655	NA	NA	NA	4.47803587174994
4_2_0_0_0_Lacto_N_hexaose	-0.0858672	0.0210586	-4.077536019	5.79e-05	4.237241214	0.1662	1.48e-07	0.037369015	0.050555323	BovineHD0100024637	1	85773941	NA	NA	NA	4.74188615723108
4_2_0_0_0_Lacto_N_hexaose	-0.119566	0.0261595	-4.570653109	7.03e-06	5.152953961	0.0973000000000001	2.27e-07	0.036888783	0.011718735	BovineHD0100024638	1	85777080	NA	NA	NA	5.88656164934805
4_2_0_0_0_Lacto_N_hexaose	-0.0858672	0.0210586	-4.077536019	5.79e-05	4.237241214	0.1662	1.48e-07	0.037369015	0.050555323	BovineHD0100024639	1	85784344	NA	NA	NA	4.74188615723108
4_2_0_0_0_Lacto_N_hexaose	-0.0858672	0.0210586	-4.077536019	5.79e-05	4.237241214	0.1662	1.48e-07	0.037369015	0.050555323	BovineHD0100024645	1	85812175	NA	NA	NA	4.74188615723108
4_2_0_0_0_Lacto_N_hexaose	-0.0858672	0.0210586	-4.077536019	5.79e-05	4.237241214	0.1662	1.48e-07	0.037369015	0.050555323	BTA-38487-NO-RS	1	85817698	784173	NA	NA	4.74188615723108
4_2_0_0_0_Lacto_N_hexaose	-0.0858672	0.0210586	-4.077536019	5.79e-05	4.237241214	0.1662	1.48e-07	0.037369015	0.050555323	BovineHD0100024648	1	85825658	NA	NA	NA	4.74188615723108
4_2_0_0_0_Lacto_N_hexaose	-0.0713978	0.0179034	-3.987946424	8.32e-05	4.079914453	0.274	1.76e-07	0.037451594	0.066957864	BovineHD0100024743	1	86275067	NA	NA	NA	4.5451694050003
4_2_0_0_0_Lacto_N_hexaose	-0.0698895	0.017809	-3.924392161	0.000107148	3.970016107	0.2829	1.61e-07	0.037509311	0.080725303	BovineHD0100024744	1	86278771	NA	NA	NA	4.40778941045943
4_2_0_0_0_Lacto_N_hexaose	-0.0921799	0.0203829	-4.522413396	8.72e-06	5.059700921	0.1707	4.04e-07	0.03693743	0.013695557	BovineHD0100024905	1	86930423	NA	NA	NA	5.77009300482973
4_2_0_0_0_Lacto_N_hexaose	-0.0674046	0.0158602	-4.249921186	2.83e-05	4.547838272	0.3772	3.67e-07	0.037205793	0.03230451	BovineHD0100024912	1	86960610	NA	NA	NA	5.13030057410306
4_2_0_0_0_Lacto_N_hexaose	-0.0625764	0.0157851	-3.964270103	9.15e-05	4.038807169	0.3757	3.5e-07	0.037473022	0.071415922	BovineHD0100024919	1	86992461	NA	NA	NA	4.49377858832231
4_2_0_0_0_Lacto_N_hexaose	-0.0697546	0.0180496	-3.864606418	0.00013554	3.867933787	0.2171	3.01e-07	0.037562761	0.092283267	BovineHD0100025079	1	87595794	NA	NA	NA	4.28021692931558
4_2_0_0_0_Lacto_N_hexaose	-0.0949637	0.0243643	-3.897657638	0.000119066	3.924211752	0.1198	3.18e-10	0.037533497	0.085290638	BovineHD4100000508	1	87785627	523536	ZNF639	zinc finger protein 639	4.35054256468082
4_2_0_0_0_Lacto_N_hexaose	-0.0585802	0.0151301	-3.871765553	0.000131798	3.880091252	0.482	4.75e-07	0.037556219	0.091254226	BovineHD0100025318	1	88696331	NA	NA	NA	4.29540791464677
4_2_0_0_0_Lacto_N_hexaose	-0.0585802	0.0151301	-3.871765553	0.000131798	3.880091252	0.482	4.75e-07	0.037556219	0.091254226	BovineHD0100025320	1	88703084	NA	NA	NA	4.29540791464677
4_2_0_0_0_Lacto_N_hexaose	-0.0589099	0.0151388	-3.891318995	0.000122071	3.913388719	0.4835	1.27e-07	0.037539049	0.0869396	BovineHD0100025321	1	88705193	NA	NA	NA	4.33701695990352
4_2_0_0_0_Lacto_N_hexaose	-0.109559	0.0257466	-4.255280309	2.77e-05	4.557659303	0.0988	6.06e-07	0.037200413	0.031728396	BovineHD0100026560	1	93126899	NA	NA	NA	5.1425814869589
4_2_0_0_0_Lacto_N_hexaose	0.06618	0.0164154	4.031580102	6.98e-05	4.156187617	0.3398	2.41e-07	0.037411488	0.059154896	BovineHD0100030908	1	-108332458	NA	NA	NA	4.6405337009928
4_2_0_0_0_Lacto_N_hexaose	0.0653789	0.0163545	3.997609221	8e-05	4.096747772	0.3413	1.67e-07	0.037442763	0.065153809	BovineHD0100030917	1	108356761	NA	NA	NA	4.56621501869866
4_2_0_0_0_Lacto_N_hexaose	-0.066113	0.0155148	-4.261285998	2.7e-05	4.568677008	0.4895	2.59e-07	0.037194959	0.031005367	BovineHD0100030918	1	108357855	NA	NA	NA	5.1563586699583
4_2_0_0_0_Lacto_N_hexaose	-0.066113	0.0155148	-4.261285998	2.7e-05	4.568677008	0.4895	2.59e-07	0.037194959	0.031005367	BovineHD0100030919	1	108359212	NA	NA	NA	5.1563586699583
4_2_0_0_0_Lacto_N_hexaose	-0.066113	0.0155148	-4.261285998	2.7e-05	4.568677008	0.4895	2.59e-07	0.037194959	0.031005367	BovineHD0100030920	1	108360497	NA	NA	NA	5.1563586699583
4_2_0_0_0_Lacto_N_hexaose	-0.066113	0.0155148	-4.261285998	2.7e-05	4.568677008	0.4895	2.59e-07	0.037194959	0.031005367	BovineHD0100030928	1	108372479	NA	NA	NA	5.1563586699583
4_2_0_0_0_Lacto_N_hexaose	-0.0666861	0.0155491	-4.2887434	2.4e-05	4.619207393	0.491	3.1e-07	0.037168394	0.028663926	BovineHD0100030929	1	108373376	NA	NA	NA	5.21954274079525
4_2_0_0_0_Lacto_N_hexaose	-0.0689789	0.0172916	-3.989156585	8.28e-05	4.082020849	0.271	2.24e-07	0.037450453	0.066742419	BovineHD0100030930	1	108374587	NA	NA	NA	4.54780285919242
4_2_0_0_0_Lacto_N_hexaose	-0.0689789	0.0172916	-3.989156585	8.28e-05	4.082020849	0.271	2.24e-07	0.037450453	0.066742419	BovineHD0100030931	1	108375428	NA	NA	NA	4.54780285919242
4_2_0_0_0_Lacto_N_hexaose	-0.0689789	0.0172916	-3.989156585	8.28e-05	4.082020849	0.271	2.24e-07	0.037450453	0.066742419	ARS-BFGL-NGS-10422	1	108398465	NA	NA	NA	4.54780285919242
4_2_0_0_0_Lacto_N_hexaose	-0.0689789	0.0172916	-3.989156585	8.28e-05	4.082020849	0.271	2.24e-07	0.037450453	0.066742419	BovineHD0100030956	1	108440001	NA	NA	NA	4.54780285919242
4_2_0_0_0_Lacto_N_hexaose	-0.0689789	0.0172916	-3.989156585	8.28e-05	4.082020849	0.271	2.24e-07	0.037450453	0.066742419	BovineHD0100030957	1	108441607	NA	NA	NA	4.54780285919242
4_2_0_0_0_Lacto_N_hexaose	0.119542	0.0260316	4.592187956	6.39e-06	5.194837379	0.1048	6.13e-07	0.03686648	0.01082358	BovineHD0200008660	2	29415796	NA	NA	NA	5.93885992420571
4_2_0_0_0_Lacto_N_hexaose	0.119456	0.0272123	4.389779622	1.56e-05	4.807379893	0.0928	5.89e-07	0.037069466	0.020296805	BovineHD0200008672	2	29439567	NA	NA	NA	5.45479551614158
4_2_0_0_0_Lacto_N_hexaose	0.109645	0.0260265	4.212821547	3.31e-05	4.480122486	0.1063	6.34e-09	0.037241667	0.035180249	BovineHD0200008673	2	29437779	NA	NA	NA	5.04562134854771
4_2_0_0_0_Lacto_N_hexaose	-0.165041	0.0362869	-4.548225393	7.77e-06	5.109500573	0.0464	5.56e-07	0.03691122	0.012489351	BovineHD0200040260	2	111058980	100138312	ACSL3	acyl-CoA synthetase long chain family member 3	5.83229492083821
4_2_0_0_0_Lacto_N_hexaose	-0.165041	0.0362869	-4.548225393	7.77e-06	5.109500573	0.0464	5.56e-07	0.03691122	0.012489351	BovineHD0200032219	2	111069391	100138312	ACSL3	acyl-CoA synthetase long chain family member 3	5.83229492083821
4_2_0_0_0_Lacto_N_hexaose	-0.165041	0.0362869	-4.548225393	7.77e-06	5.109500573	0.0464	5.56e-07	0.03691122	0.012489351	BovineHD0200032222	2	111082480	100138312	ACSL3	acyl-CoA synthetase long chain family member 3	5.83229492083821
4_2_0_0_0_Lacto_N_hexaose	-0.0908442	0.0217663	-4.173617013	3.9e-05	4.409082876	0.1407	4.96e-07	0.037278482	0.039463848	BTA-34427-NO-RS	2	111247795	NA	NA	NA	4.95678237670549
4_2_0_0_0_Lacto_N_hexaose	-0.0908442	0.0217663	-4.173617013	3.9e-05	4.409082876	0.1407	4.96e-07	0.037278482	0.039463848	BovineHD0200032272	2	111258176	NA	NA	NA	4.95678237670549
4_2_0_0_0_Lacto_N_hexaose	-0.119003	0.0266576	-4.464130304	1.13e-05	4.948085733	0.0868	3.61e-07	0.036995927	0.016996267	BovineHD0200032281	2	111303214	NA	NA	NA	5.63064620716277
4_2_0_0_0_Lacto_N_hexaose	-0.119003	0.0266576	-4.464130304	1.13e-05	4.948085733	0.0868	3.61e-07	0.036995927	0.016996267	BovineHD0200032282	2	111304199	NA	NA	NA	5.63064620716277
4_2_0_0_0_Lacto_N_hexaose	-0.11887	0.0267583	-4.442359941	1.24e-05	4.90669081	0.0853	4.44e-07	0.037017534	0.017333932	BovineHD0200032287	2	111333763	NA	NA	NA	5.57891819774264
4_2_0_0_0_Lacto_N_hexaose	-0.102417	0.0266583	-3.841842878	0.000148116	3.829397792	0.0838	5.96e-07	0.037582729	0.099612893	BovineHD0200033419	2	115185225	407107	NA	NA	4.2320699040577
4_2_0_0_0_Lacto_N_hexaose	-0.0862559	0.0209111	-4.124885826	4.77e-05	4.3215249	0.1557	2.22e-07	0.037324697	0.045664186	BovineHD0200034298	2	118046937	617339	FBXO36	F-box protein 36	4.84728528443158
4_2_0_0_0_Lacto_N_hexaose	-0.0640472	0.0153388	-4.175502647	3.87e-05	4.412487485	0.4596	1.69e-07	0.037277008	0.039316488	BovineHD0200037096	2	127155234	NA	NA	NA	4.96104006920348
4_2_0_0_0_Lacto_N_hexaose	0.0926806	0.0217258	4.265923464	2.65e-05	4.577193169	0.1587	2.59e-07	0.037190489	0.030832523	BovineHD0400001525	4	5422523	280762	DDC	dopa decarboxylase	5.16700767205439
4_2_0_0_0_Lacto_N_hexaose	0.0778969	0.0201194	3.871730767	0.000131816	3.880032135	0.1976	5.68e-07	0.037556166	0.091254226	BovineHD0400001529	4	5438430	100337102	NA	NA	4.29533404561014
4_2_0_0_0_Lacto_N_hexaose	-0.0676301	0.0173701	-3.893477873	0.000121039	3.917073342	0.2695	0.001389072	0.036219547	0.086453899	BovineHD0400013974	4	50291418	NA	NA	NA	4.34162160170316
4_2_0_0_0_Lacto_N_hexaose	-0.286517	0.0716032	-4.001455242	7.88e-05	4.10345695	0.012	1.9e-08	0.037439375	0.064865513	BovineHD0500008940	5	30374281	617860	SPATS2	spermatogenesis associated serine rich 2	4.57460325319365
4_2_0_0_0_Lacto_N_hexaose	-0.286517	0.0716032	-4.001455242	7.88e-05	4.10345695	0.012	1.9e-08	0.037439375	0.064865513	BovineHD0500008947	5	30409121	NA	NA	NA	4.57460325319365
4_2_0_0_0_Lacto_N_hexaose	-0.261687	0.0675729	-3.87266197	0.000131336	3.8816148	0.0135	1.21e-07	0.037555747	0.091254226	BovineHD0500008953	5	30428951	NA	NA	NA	4.29731166241543
4_2_0_0_0_Lacto_N_hexaose	-0.0680061	0.0175946	-3.865168859	0.000135242	3.868888254	0.2605	8.86e-08	0.037562457	0.092207508	BovineHD0600011994	6	42475776	NA	NA	NA	4.28140953035968
4_2_0_0_0_Lacto_N_hexaose	-0.0925146	0.0220855	-4.188929388	3.66e-05	4.436765841	0.1407	4.29e-07	0.037264019	0.037915956	BovineHD0600025628	6	91232489	534614	NA	NA	4.99140170684806
4_2_0_0_0_Lacto_N_hexaose	-0.0882074	0.0221468	-3.982850796	8.49e-05	4.071050691	0.1452	2.83e-07	0.037456151	0.067261065	BovineHD0600025669	6	91301369	534614	NA	NA	4.53408788727827
4_2_0_0_0_Lacto_N_hexaose	-0.0744174	0.0186871	-3.982287246	8.51e-05	4.070070966	0.2246	4.11e-08	0.037456887	0.067289277	BTB-00264267	7	25885471	NA	NA	NA	4.5328630426742
4_2_0_0_0_Lacto_N_hexaose	-0.263987	0.0644363	-4.096867759	5.35e-05	4.271557656	0.015	1.73e-07	0.037350985	0.048451713	BovineHD0800003298	8	10350432	NA	NA	NA	4.78479915442193
4_2_0_0_0_Lacto_N_hexaose	-0.400314	0.0746098	-5.365434568	1.58e-07	6.80037125	0.0105	1.75e-08	0.03603163	0.000776066	BovineHD0800003920	8	12186497	NA	NA	NA	7.93518445442078
4_2_0_0_0_Lacto_N_hexaose	-0.303298	0.077613	-3.90782472	0.000114393	3.94160134	0.0105	9.94e-08	0.037524282	0.082971982	BovineHD0800005719	8	18245756	NA	NA	NA	4.37227537674089
4_2_0_0_0_Lacto_N_hexaose	-0.164627	0.0423048	-3.89144967	0.000122008	3.9136117	0.0359	2.96e-07	0.037538794	0.0869396	BovineHD0900005657	9	20689756	NA	NA	NA	4.33729561507898
4_2_0_0_0_Lacto_N_hexaose	-0.29611	0.0683086	-4.33488609	1.97e-05	4.704709683	0.0135	5.75e-07	0.037123302	0.02412273	ARS-BFGL-NGS-37539	9	26632795	NA	NA	NA	5.32644675502043
4_2_0_0_0_Lacto_N_hexaose	0.0689441	0.0165873	4.156438962	4.19e-05	4.378123897	0.3458	6.96e-08	0.037295129	0.041447397	BovineHD0900007993	9	29046342	NA	NA	NA	4.91806602012366
4_2_0_0_0_Lacto_N_hexaose	0.0657917	0.0168368	3.907613086	0.000114488	3.941238992	0.2844	6.65e-07	0.037523944	0.082971982	BovineHD0900008943	9	32224298	NA	NA	NA	4.37182251780946
4_2_0_0_0_Lacto_N_hexaose	0.0657917	0.0168368	3.907613086	0.000114488	3.941238992	0.2844	6.65e-07	0.037523944	0.082971982	BovineHD0900008946	9	32229380	NA	NA	NA	4.37182251780946
4_2_0_0_0_Lacto_N_hexaose	0.0657917	0.0168368	3.907613086	0.000114488	3.941238992	0.2844	6.65e-07	0.037523944	0.082971982	BovineHD0900008947	9	32230493	NA	NA	NA	4.37182251780946
4_2_0_0_0_Lacto_N_hexaose	0.0657917	0.0168368	3.907613086	0.000114488	3.941238992	0.2844	6.65e-07	0.037523944	0.082971982	BovineHD0900008948	9	32231249	NA	NA	NA	4.37182251780946
4_2_0_0_0_Lacto_N_hexaose	-0.0632762	0.0163413	-3.872164393	0.000131592	3.880769085	0.3503	3.97e-07	0.037555944	0.091254226	ARS-BFGL-NGS-56093	9	38264496	529670	LAMA4	laminin subunit alpha 4	4.29625489864477
4_2_0_0_0_Lacto_N_hexaose	-0.0644033	0.0154473	-4.169226985	3.97e-05	4.401161237	0.3668	1.35e-07	0.037282976	0.040026575	BovineHD0900010807	9	38485360	NA	NA	NA	4.94687582404985
4_2_0_0_0_Lacto_N_hexaose	-0.0906154	0.0172384	-5.256601541	2.74e-07	6.562662086	0.2844	3.1e-07	0.036154365	0.001066904	BovineHD0900010809	9	38492752	NA	NA	NA	7.64088091592739
4_2_0_0_0_Lacto_N_hexaose	-0.0906154	0.0172384	-5.256601541	2.74e-07	6.562662086	0.2844	3.1e-07	0.036154365	0.001066904	BovineHD0900010812	9	38503459	NA	NA	NA	7.64088091592739
4_2_0_0_0_Lacto_N_hexaose	-0.0667872	0.0159573	-4.185369705	3.71e-05	4.430323095	0.3518	9.21e-08	0.037267708	0.038284839	Hapmap48912-BTA-83311	9	38513565	NA	NA	NA	4.98334465916925
4_2_0_0_0_Lacto_N_hexaose	-0.0667872	0.0159573	-4.185369705	3.71e-05	4.430323095	0.3518	9.21e-08	0.037267708	0.038284839	BovineHD0900010814	9	38515368	NA	NA	NA	4.98334465916925
4_2_0_0_0_Lacto_N_hexaose	-0.0664312	0.0159481	-4.165461716	4.03e-05	4.394372287	0.3503	4.44e-07	0.03728624	0.040250377	BovineHD0900010815	9	38517494	NA	NA	NA	4.93838577079051
4_2_0_0_0_Lacto_N_hexaose	-0.0716733	0.016251	-4.410393207	1.42e-05	4.84620115	0.3443	2.81e-07	0.037049407	0.019377093	BovineHD0900010818	9	38530918	NA	NA	NA	5.50331926199181
4_2_0_0_0_Lacto_N_hexaose	-0.0906154	0.0172384	-5.256601541	2.74e-07	6.562662086	0.2844	3.1e-07	0.036154365	0.001066904	BovineHD0900010819	9	38534895	NA	NA	NA	7.64088091592739
4_2_0_0_0_Lacto_N_hexaose	-0.0716993	0.0161892	-4.428835273	1.32e-05	4.881055922	0.3458	2.86e-07	0.037031126	0.018081428	BovineHD0900010822	9	38544090	NA	NA	NA	5.54688151447006
4_2_0_0_0_Lacto_N_hexaose	-0.0668496	0.0158994	-4.20453602	3.43e-05	4.465064487	0.3533	3.24e-07	0.037249279	0.035713553	BovineHD0900010823	9	38546058	NA	NA	NA	5.02679068782435
4_2_0_0_0_Lacto_N_hexaose	-0.0716993	0.0161892	-4.428835273	1.32e-05	4.881055922	0.3458	2.86e-07	0.037031126	0.018081428	BovineHD0900010824	9	38550987	NA	NA	NA	5.54688151447006
4_2_0_0_0_Lacto_N_hexaose	-0.0668496	0.0158994	-4.20453602	3.43e-05	4.465064487	0.3533	3.24e-07	0.037249279	0.035713553	BovineHD0900010825	9	38552248	NA	NA	NA	5.02679068782435
4_2_0_0_0_Lacto_N_hexaose	-0.0668496	0.0158994	-4.20453602	3.43e-05	4.465064487	0.3533	3.24e-07	0.037249279	0.035713553	BovineHD0900010826	9	38553421	NA	NA	NA	5.02679068782435
4_2_0_0_0_Lacto_N_hexaose	-0.0668496	0.0158994	-4.20453602	3.43e-05	4.465064487	0.3533	3.24e-07	0.037249279	0.035713553	BovineHD0900010827	9	38554917	NA	NA	NA	5.02679068782435
4_2_0_0_0_Lacto_N_hexaose	-0.0668496	0.0158994	-4.20453602	3.43e-05	4.465064487	0.3533	3.24e-07	0.037249279	0.035713553	ARS-BFGL-NGS-17236	9	38561388	NA	NA	NA	5.02679068782435
4_2_0_0_0_Lacto_N_hexaose	-0.0873339	0.0171474	-5.093127821	6.13e-07	6.212727834	0.2874	2.9e-07	0.03633594	0.001613264	BovineHD0900010828	9	38562449	NA	NA	NA	7.20674404997437
4_2_0_0_0_Lacto_N_hexaose	-0.0668496	0.0158994	-4.20453602	3.43e-05	4.465064487	0.3533	3.24e-07	0.037249279	0.035713553	BovineHD0900010829	9	38565309	NA	NA	NA	5.02679068782435
4_2_0_0_0_Lacto_N_hexaose	-0.0716993	0.0161892	-4.428835273	1.32e-05	4.881055922	0.3458	2.86e-07	0.037031126	0.018081428	BovineHD0900010830	9	38566225	NA	NA	NA	5.54688151447006
4_2_0_0_0_Lacto_N_hexaose	-0.0716993	0.0161892	-4.428835273	1.32e-05	4.881055922	0.3458	2.86e-07	0.037031126	0.018081428	BovineHD0900010831	9	38569955	NA	NA	NA	5.54688151447006
4_2_0_0_0_Lacto_N_hexaose	-0.104538	0.0262205	-3.986880494	8.35e-05	4.078059532	0.0988	2.45e-07	0.037452497	0.067135297	BovineHD0900011041	9	39298871	NA	NA	NA	4.54285035784963
4_2_0_0_0_Lacto_N_hexaose	0.0595384	0.0154844	3.845056961	0.000146276	3.834827736	0.4805	4.05e-07	0.03758006	0.098643248	BovineHD0900011056	9	39416078	NA	NA	NA	4.23885367526707
4_2_0_0_0_Lacto_N_hexaose	-0.084128	0.017658	-4.764299468	2.92e-06	5.535179995	0.256	2.67e-07	0.036688906	0.005750922	BovineHD0900011065	9	39518723	511802	CDK19	cyclin dependent kinase 19	6.36351043609235
4_2_0_0_0_Lacto_N_hexaose	-0.0669367	0.017297	-3.869844482	0.000132792	3.876827157	0.2829	7.53e-08	0.037558308	0.091265336	BovineHD0900011513	9	40849838	NA	NA	NA	4.29132930195422
4_2_0_0_0_Lacto_N_hexaose	-0.0669367	0.017297	-3.869844482	0.000132792	3.876827157	0.2829	7.53e-08	0.037558308	0.091265336	BovineHD0900011514	9	40851485	100298242	NA	NA	4.29132930195422
4_2_0_0_0_Lacto_N_hexaose	-0.0747536	0.0191471	-3.904173478	0.000116051	3.935352125	0.2141	4.27e-07	0.037527258	0.083432685	BovineHD0900011638	9	41381496	NA	NA	NA	4.3644652260563
4_2_0_0_0_Lacto_N_hexaose	-0.0747536	0.0191471	-3.904173478	0.000116051	3.935352125	0.2141	4.27e-07	0.037527258	0.083432685	BovineHD0900011639	9	41383548	NA	NA	NA	4.3644652260563
4_2_0_0_0_Lacto_N_hexaose	-0.0747536	0.0191471	-3.904173478	0.000116051	3.935352125	0.2141	4.27e-07	0.037527258	0.083432685	BovineHD0900011640	9	41386422	NA	NA	NA	4.3644652260563
4_2_0_0_0_Lacto_N_hexaose	-0.0809008	0.0158237	-5.112634845	5.57e-07	6.254032334	0.3353	3.49e-07	0.036314437	0.001515261	BovineHD0900012062	9	43047066	NA	NA	NA	7.25803995559049
4_2_0_0_0_Lacto_N_hexaose	-0.0809008	0.0158237	-5.112634845	5.57e-07	6.254032334	0.3353	3.49e-07	0.036314437	0.001515261	BovineHD0900012063	9	43048678	NA	NA	NA	7.25803995559049
4_2_0_0_0_Lacto_N_hexaose	-0.0809008	0.0158237	-5.112634845	5.57e-07	6.254032334	0.3353	3.49e-07	0.036314437	0.001515261	BovineHD0900012064	9	43049383	NA	NA	NA	7.25803995559049
4_2_0_0_0_Lacto_N_hexaose	-0.0809008	0.0158237	-5.112634845	5.57e-07	6.254032334	0.3353	3.49e-07	0.036314437	0.001515261	BovineHD0900012065	9	43050176	NA	NA	NA	7.25803995559049
4_2_0_0_0_Lacto_N_hexaose	-0.0809008	0.0158237	-5.112634845	5.57e-07	6.254032334	0.3353	3.49e-07	0.036314437	0.001515261	BovineHD0900012066	9	43050965	NA	NA	NA	7.25803995559049
4_2_0_0_0_Lacto_N_hexaose	-0.0809008	0.0158237	-5.112634845	5.57e-07	6.254032334	0.3353	3.49e-07	0.036314437	0.001515261	BovineHD0900012067	9	43051651	NA	NA	NA	7.25803995559049
4_2_0_0_0_Lacto_N_hexaose	-0.0809008	0.0158237	-5.112634845	5.57e-07	6.254032334	0.3353	3.49e-07	0.036314437	0.001515261	BovineHD0900012068	9	43052918	NA	NA	NA	7.25803995559049
4_2_0_0_0_Lacto_N_hexaose	-0.0809008	0.0158237	-5.112634845	5.57e-07	6.254032334	0.3353	3.49e-07	0.036314437	0.001515261	ARS-BFGL-NGS-101758	9	43053458	NA	NA	NA	7.25803995559049
4_2_0_0_0_Lacto_N_hexaose	-0.0821829	0.0159746	-5.1445983	4.76e-07	6.321978255	0.3308	3.85e-07	0.036279116	0.001473985	BovineHD0900012069	9	43054655	NA	NA	NA	7.3423918474086
4_2_0_0_0_Lacto_N_hexaose	-0.0812743	0.0159635	-5.091258183	6.18e-07	6.208775501	0.3293	3.63e-07	0.036337929	0.001619399	BovineHD0900012070	9	43055400	NA	NA	NA	7.20183495080064
4_2_0_0_0_Lacto_N_hexaose	-0.0821829	0.0159746	-5.1445983	4.76e-07	6.321978255	0.3308	3.85e-07	0.036279116	0.001473985	BovineHD0900012071	9	43056119	NA	NA	NA	7.3423918474086
4_2_0_0_0_Lacto_N_hexaose	-0.0821829	0.0159746	-5.1445983	4.76e-07	6.321978255	0.3308	3.85e-07	0.036279116	0.001473985	BovineHD0900012072	9	43058338	NA	NA	NA	7.3423918474086
4_2_0_0_0_Lacto_N_hexaose	-0.0821829	0.0159746	-5.1445983	4.76e-07	6.321978255	0.3308	3.85e-07	0.036279116	0.001473985	BovineHD0900012073	9	43060705	NA	NA	NA	7.3423918474086
4_2_0_0_0_Lacto_N_hexaose	-0.0821829	0.0159746	-5.1445983	4.76e-07	6.321978255	0.3308	3.85e-07	0.036279116	0.001473985	BovineHD0900012074	9	43064709	NA	NA	NA	7.3423918474086
4_2_0_0_0_Lacto_N_hexaose	-0.0821829	0.0159746	-5.1445983	4.76e-07	6.321978255	0.3308	3.85e-07	0.036279116	0.001473985	BovineHD0900012075	9	43065391	NA	NA	NA	7.3423918474086
4_2_0_0_0_Lacto_N_hexaose	-0.0821829	0.0159746	-5.1445983	4.76e-07	6.321978255	0.3308	3.85e-07	0.036279116	0.001473985	BovineHD0900012076	9	43066113	NA	NA	NA	7.3423918474086
4_2_0_0_0_Lacto_N_hexaose	-0.0821829	0.0159746	-5.1445983	4.76e-07	6.321978255	0.3308	3.85e-07	0.036279116	0.001473985	BovineHD0900012077	9	43066883	NA	NA	NA	7.3423918474086
4_2_0_0_0_Lacto_N_hexaose	-0.0821829	0.0159746	-5.1445983	4.76e-07	6.321978255	0.3308	3.85e-07	0.036279116	0.001473985	BovineHD0900012078	9	43067691	NA	NA	NA	7.3423918474086
4_2_0_0_0_Lacto_N_hexaose	-0.0821829	0.0159746	-5.1445983	4.76e-07	6.321978255	0.3308	3.85e-07	0.036279116	0.001473985	BovineHD0900012079	9	43071321	NA	NA	NA	7.3423918474086
4_2_0_0_0_Lacto_N_hexaose	-0.0821829	0.0159746	-5.1445983	4.76e-07	6.321978255	0.3308	3.85e-07	0.036279116	0.001473985	BovineHD0900012082	9	43079312	NA	NA	NA	7.3423918474086
4_2_0_0_0_Lacto_N_hexaose	-0.0821829	0.0159746	-5.1445983	4.76e-07	6.321978255	0.3308	3.85e-07	0.036279116	0.001473985	BovineHD0900012083	9	43082031	NA	NA	NA	7.3423918474086
4_2_0_0_0_Lacto_N_hexaose	-0.0821829	0.0159746	-5.1445983	4.76e-07	6.321978255	0.3308	3.85e-07	0.036279116	0.001473985	BovineHD0900012084	9	43082852	NA	NA	NA	7.3423918474086
4_2_0_0_0_Lacto_N_hexaose	-0.0821829	0.0159746	-5.1445983	4.76e-07	6.321978255	0.3308	3.85e-07	0.036279116	0.001473985	BovineHD0900012085	9	43085005	NA	NA	NA	7.3423918474086
4_2_0_0_0_Lacto_N_hexaose	-0.0821829	0.0159746	-5.1445983	4.76e-07	6.321978255	0.3308	3.85e-07	0.036279116	0.001473985	BovineHD0900012086	9	43086929	NA	NA	NA	7.3423918474086
4_2_0_0_0_Lacto_N_hexaose	-0.0821829	0.0159746	-5.1445983	4.76e-07	6.321978255	0.3308	3.85e-07	0.036279116	0.001473985	BovineHD0900012087	9	43090013	NA	NA	NA	7.3423918474086
4_2_0_0_0_Lacto_N_hexaose	-0.0809008	0.0158237	-5.112634845	5.57e-07	6.254032334	0.3353	3.49e-07	0.036314437	0.001515261	BovineHD0900012088	9	43091303	NA	NA	NA	7.25803995559049
4_2_0_0_0_Lacto_N_hexaose	-0.0809008	0.0158237	-5.112634845	5.57e-07	6.254032334	0.3353	3.49e-07	0.036314437	0.001515261	BovineHD0900012089	9	43092753	NA	NA	NA	7.25803995559049
4_2_0_0_0_Lacto_N_hexaose	-0.0821829	0.0159746	-5.1445983	4.76e-07	6.321978255	0.3308	3.85e-07	0.036279116	0.001473985	Hapmap39443-BTA-83543	9	43096509	NA	NA	NA	7.3423918474086
4_2_0_0_0_Lacto_N_hexaose	-0.0821829	0.0159746	-5.1445983	4.76e-07	6.321978255	0.3308	3.85e-07	0.036279116	0.001473985	BovineHD0900012090	9	43097771	NA	NA	NA	7.3423918474086
4_2_0_0_0_Lacto_N_hexaose	-0.0821829	0.0159746	-5.1445983	4.76e-07	6.321978255	0.3308	3.85e-07	0.036279116	0.001473985	BovineHD0900012091	9	43106939	NA	NA	NA	7.3423918474086
4_2_0_0_0_Lacto_N_hexaose	-0.0821829	0.0159746	-5.1445983	4.76e-07	6.321978255	0.3308	3.85e-07	0.036279116	0.001473985	BovineHD0900012093	9	43114770	NA	NA	NA	7.3423918474086
4_2_0_0_0_Lacto_N_hexaose	-0.0821829	0.0159746	-5.1445983	4.76e-07	6.321978255	0.3308	3.85e-07	0.036279116	0.001473985	BTA-101172-NO-RS	9	43117408	NA	NA	NA	7.3423918474086
4_2_0_0_0_Lacto_N_hexaose	-0.0821829	0.0159746	-5.1445983	4.76e-07	6.321978255	0.3308	3.85e-07	0.036279116	0.001473985	BovineHD0900012094	9	43120784	NA	NA	NA	7.3423918474086
4_2_0_0_0_Lacto_N_hexaose	-0.0821829	0.0159746	-5.1445983	4.76e-07	6.321978255	0.3308	3.85e-07	0.036279116	0.001473985	BovineHD0900012095	9	43124977	NA	NA	NA	7.3423918474086
4_2_0_0_0_Lacto_N_hexaose	-0.0809008	0.0158237	-5.112634845	5.57e-07	6.254032334	0.3353	3.49e-07	0.036314437	0.001515261	BovineHD0900012100	9	43140115	NA	NA	NA	7.25803995559049
4_2_0_0_0_Lacto_N_hexaose	-0.0807664	0.0158511	-5.095318306	6.06e-07	6.217359862	0.3368	3.5e-07	0.036333477	0.001604685	BovineHD0900012101	9	43142016	NA	NA	NA	7.21249722573607
4_2_0_0_0_Lacto_N_hexaose	-0.0807664	0.0158511	-5.095318306	6.06e-07	6.217359862	0.3368	3.5e-07	0.036333477	0.001604685	BovineHD0900012102	9	43143016	NA	NA	NA	7.21249722573607
4_2_0_0_0_Lacto_N_hexaose	-0.0807664	0.0158511	-5.095318306	6.06e-07	6.217359862	0.3368	3.5e-07	0.036333477	0.001604685	BovineHD0900012103	9	43143759	NA	NA	NA	7.21249722573607
4_2_0_0_0_Lacto_N_hexaose	-0.0807664	0.0158511	-5.095318306	6.06e-07	6.217359862	0.3368	3.5e-07	0.036333477	0.001604685	BovineHD0900012104	9	43145032	NA	NA	NA	7.21249722573607
4_2_0_0_0_Lacto_N_hexaose	-0.0821829	0.0159746	-5.1445983	4.76e-07	6.321978255	0.3308	3.85e-07	0.036279116	0.001473985	BovineHD0900012105	9	43147709	NA	NA	NA	7.3423918474086
4_2_0_0_0_Lacto_N_hexaose	-0.0821829	0.0159746	-5.1445983	4.76e-07	6.321978255	0.3308	3.85e-07	0.036279116	0.001473985	BovineHD0900012107	9	43149491	NA	NA	NA	7.3423918474086
4_2_0_0_0_Lacto_N_hexaose	-0.0821829	0.0159746	-5.1445983	4.76e-07	6.321978255	0.3308	3.85e-07	0.036279116	0.001473985	BovineHD0900012108	9	43152019	NA	NA	NA	7.3423918474086
4_2_0_0_0_Lacto_N_hexaose	-0.0821829	0.0159746	-5.1445983	4.76e-07	6.321978255	0.3308	3.85e-07	0.036279116	0.001473985	BovineHD0900012109	9	43153082	NA	NA	NA	7.3423918474086
4_2_0_0_0_Lacto_N_hexaose	-0.078688	0.0159046	-4.947499466	1.24e-06	5.908281783	0.3383	2.93e-07	0.036494294	0.003026285	BovineHD0900012110	9	43153741	NA	NA	NA	6.82824830720446
4_2_0_0_0_Lacto_N_hexaose	-0.0821829	0.0159746	-5.1445983	4.76e-07	6.321978255	0.3308	3.85e-07	0.036279116	0.001473985	ARS-BFGL-NGS-115578	9	43155519	NA	NA	NA	7.3423918474086
4_2_0_0_0_Lacto_N_hexaose	-0.0809008	0.0158237	-5.112634845	5.57e-07	6.254032334	0.3353	3.49e-07	0.036314437	0.001515261	BovineHD0900012111	9	43157703	NA	NA	NA	7.25803995559049
4_2_0_0_0_Lacto_N_hexaose	-0.0809008	0.0158237	-5.112634845	5.57e-07	6.254032334	0.3353	3.49e-07	0.036314437	0.001515261	BovineHD0900012112	9	43159296	NA	NA	NA	7.25803995559049
4_2_0_0_0_Lacto_N_hexaose	-0.0799262	0.0160572	-4.977592606	1.07e-06	5.970626109	0.3338	5.53e-07	0.03646158	0.002634929	BovineHD0900012114	9	43162561	NA	NA	NA	6.90581270430082
4_2_0_0_0_Lacto_N_hexaose	-0.0785566	0.0159331	-4.930402746	1.34e-06	5.87299458	0.3398	2.96e-07	0.036512675	0.003027969	BovineHD0900012116	9	43169339	NA	NA	NA	6.78433418582037
4_2_0_0_0_Lacto_N_hexaose	-0.0821829	0.0159746	-5.1445983	4.76e-07	6.321978255	0.3308	3.85e-07	0.036279116	0.001473985	BovineHD0900012120	9	43177402	NA	NA	NA	7.3423918474086
4_2_0_0_0_Lacto_N_hexaose	-0.0821829	0.0159746	-5.1445983	4.76e-07	6.321978255	0.3308	3.85e-07	0.036279116	0.001473985	BovineHD0900012121	9	43180919	NA	NA	NA	7.3423918474086
4_2_0_0_0_Lacto_N_hexaose	-0.0818329	0.0159454	-5.132069437	5.07e-07	6.295305859	0.3278	1.2e-07	0.036293203	0.001510696	BovineHD0900012123	9	43183013	NA	NA	NA	7.30928370405144
4_2_0_0_0_Lacto_N_hexaose	-0.0820444	0.0160023	-5.127037988	5.19e-07	6.28460879	0.3323	3.92e-07	0.036298503	0.001515261	BovineHD0900012124	9	43188441	NA	NA	NA	7.29600392497795
4_2_0_0_0_Lacto_N_hexaose	-0.0820444	0.0160023	-5.127037988	5.19e-07	6.28460879	0.3323	3.92e-07	0.036298503	0.001515261	BovineHD0900012125	9	43189284	NA	NA	NA	7.29600392497795
4_2_0_0_0_Lacto_N_hexaose	-0.0700469	0.0157497	-4.447506937	1.21e-05	4.916462905	0.3488	3.58e-07	0.0370125	0.016996267	BovineHD0900012126	9	43193330	NA	NA	NA	5.59113013013215
4_2_0_0_0_Lacto_N_hexaose	-0.0700469	0.0157497	-4.447506937	1.21e-05	4.916462905	0.3488	3.58e-07	0.0370125	0.016996267	BovineHD0900012127	9	43195797	NA	NA	NA	5.59113013013215
4_2_0_0_0_Lacto_N_hexaose	-0.0706279	0.0160708	-4.394796774	1.52e-05	4.816815237	0.3263	3.42e-07	0.037064733	0.020080235	BovineHD0900012128	9	43198645	NA	NA	NA	5.46658939049128
4_2_0_0_0_Lacto_N_hexaose	-0.0706279	0.0160708	-4.394796774	1.52e-05	4.816815237	0.3263	3.42e-07	0.037064733	0.020080235	BovineHD0900012129	9	43199664	NA	NA	NA	5.46658939049128
4_2_0_0_0_Lacto_N_hexaose	-0.0706279	0.0160708	-4.394796774	1.52e-05	4.816815237	0.3263	3.42e-07	0.037064733	0.020080235	BovineHD0900012130	9	43201794	NA	NA	NA	5.46658939049128
4_2_0_0_0_Lacto_N_hexaose	-0.0700469	0.0157497	-4.447506937	1.21e-05	4.916462905	0.3488	3.58e-07	0.0370125	0.016996267	BovineHD0900012131	9	43202558	NA	NA	NA	5.59113013013215
4_2_0_0_0_Lacto_N_hexaose	-0.0706279	0.0160708	-4.394796774	1.52e-05	4.816815237	0.3263	3.42e-07	0.037064733	0.020080235	BovineHD0900012132	9	43204076	NA	NA	NA	5.46658939049128
4_2_0_0_0_Lacto_N_hexaose	-0.0687524	0.0157328	-4.370004068	1.7e-05	4.770273587	0.3473	3.27e-07	0.037089162	0.021651393	BovineHD0900012133	9	43205341	NA	NA	NA	5.40841158075028
4_2_0_0_0_Lacto_N_hexaose	-0.0700469	0.0157497	-4.447506937	1.21e-05	4.916462905	0.3488	3.58e-07	0.0370125	0.016996267	BovineHD0900012134	9	43209487	NA	NA	NA	5.59113013013215
4_2_0_0_0_Lacto_N_hexaose	-0.0602625	0.0154629	-3.897231438	0.000119266	3.923483583	0.3668	4.58e-07	0.037533466	0.085310303	BovineHD0900012136	9	43221623	NA	NA	NA	4.34963255359198
4_2_0_0_0_Lacto_N_hexaose	-0.0746721	0.0162603	-4.592295345	6.38e-06	5.195046634	0.3144	3.21e-07	0.036866669	0.01082358	BovineHD0900012139	9	43233585	NA	NA	NA	5.93912119269826
4_2_0_0_0_Lacto_N_hexaose	-0.0746721	0.0162603	-4.592295345	6.38e-06	5.195046634	0.3144	3.21e-07	0.036866669	0.01082358	BovineHD0900012140	9	43235825	NA	NA	NA	5.93912119269826
4_2_0_0_0_Lacto_N_hexaose	-0.0746721	0.0162603	-4.592295345	6.38e-06	5.195046634	0.3144	3.21e-07	0.036866669	0.01082358	BovineHD0900012141	9	43237329	NA	NA	NA	5.93912119269826
4_2_0_0_0_Lacto_N_hexaose	-0.0746721	0.0162603	-4.592295345	6.38e-06	5.195046634	0.3144	3.21e-07	0.036866669	0.01082358	BovineHD0900012142	9	43238354	NA	NA	NA	5.93912119269826
4_2_0_0_0_Lacto_N_hexaose	-0.0746721	0.0162603	-4.592295345	6.38e-06	5.195046634	0.3144	3.21e-07	0.036866669	0.01082358	BovineHD0900012143	9	43239111	NA	NA	NA	5.93912119269826
4_2_0_0_0_Lacto_N_hexaose	-0.0746721	0.0162603	-4.592295345	6.38e-06	5.195046634	0.3144	3.21e-07	0.036866669	0.01082358	BovineHD0900012144	9	43245334	NA	NA	NA	5.93912119269826
4_2_0_0_0_Lacto_N_hexaose	-0.0746721	0.0162603	-4.592295345	6.38e-06	5.195046634	0.3144	3.21e-07	0.036866669	0.01082358	BovineHD0900012145	9	43247124	NA	NA	NA	5.93912119269826
4_2_0_0_0_Lacto_N_hexaose	-0.0746721	0.0162603	-4.592295345	6.38e-06	5.195046634	0.3144	3.21e-07	0.036866669	0.01082358	BovineHD0900012146	9	43249452	NA	NA	NA	5.93912119269826
4_2_0_0_0_Lacto_N_hexaose	-0.0687537	0.016589	-4.144535536	4.4e-05	4.356731223	0.2725	3.95e-07	0.037306063	0.042519679	BovineHD0900012149	9	43281635	NA	NA	NA	4.89131300042923
4_2_0_0_0_Lacto_N_hexaose	-0.0687537	0.016589	-4.144535536	4.4e-05	4.356731223	0.2725	3.95e-07	0.037306063	0.042519679	BovineHD0900012150	9	43290631	532822	QRSL1	QRSL1, glutaminyl-tRNA amidotransferase subunit A	4.89131300042923
4_2_0_0_0_Lacto_N_hexaose	-0.0687537	0.016589	-4.144535536	4.4e-05	4.356731223	0.2725	3.95e-07	0.037306063	0.042519679	BovineHD0900012151	9	43294093	532822	QRSL1	QRSL1, glutaminyl-tRNA amidotransferase subunit A	4.89131300042923
4_2_0_0_0_Lacto_N_hexaose	-0.0687537	0.016589	-4.144535536	4.4e-05	4.356731223	0.2725	3.95e-07	0.037306063	0.042519679	BovineHD0900012158	9	43343820	506626	RTN4IP1	reticulon 4 interacting protein 1	4.89131300042923
4_2_0_0_0_Lacto_N_hexaose	-0.0722637	0.0175575	-4.115830842	4.95e-05	4.30534637	0.2485	4.21e-07	0.037333011	0.047033475	BovineHD4100007402	9	43367400	506626	RTN4IP1	reticulon 4 interacting protein 1	4.82705318574725
4_2_0_0_0_Lacto_N_hexaose	-0.0846909	0.016341	-5.182724435	3.95e-07	6.403455296	0.2904	2.74e-07	0.036236947	0.001473985	BovineHD0900012347	9	43910061	NA	NA	NA	7.4434920712775
4_2_0_0_0_Lacto_N_hexaose	-0.0846909	0.016341	-5.182724435	3.95e-07	6.403455296	0.2904	2.74e-07	0.036236947	0.001473985	ARS-BFGL-NGS-108500	9	43949194	NA	NA	NA	7.4434920712775
4_2_0_0_0_Lacto_N_hexaose	-0.0742635	0.0184312	-4.029227614	7.05e-05	4.152058363	0.2111	3.77e-07	0.037413536	0.05921306	BovineHD0900012363	9	43987690	NA	NA	NA	4.63537060061339
4_2_0_0_0_Lacto_N_hexaose	-0.0668809	0.0154062	-4.341167842	1.92e-05	4.716406379	0.4701	2.99e-07	0.037117429	0.023656949	BovineHD1200001197	12	3969892	NA	NA	NA	5.34107010130387
4_2_0_0_0_Lacto_N_hexaose	-0.159255	0.0363064	-4.38641672	1.58e-05	4.801060385	0.0419	6.35e-08	0.037073263	0.020486483	BovineHD1200001485	12	5028761	NA	NA	NA	5.44689620274387
4_2_0_0_0_Lacto_N_hexaose	-0.102966	0.0248848	-4.137706552	4.52e-05	4.344480516	0.1168	5.35e-07	0.037312347	0.043565984	BovineHD1200002388	12	8567608	NA	NA	NA	4.87599267958835
4_2_0_0_0_Lacto_N_hexaose	-0.102966	0.0248848	-4.137706552	4.52e-05	4.344480516	0.1168	5.35e-07	0.037312347	0.043565984	BovineHD1200002390	12	8575670	NA	NA	NA	4.87599267958835
4_2_0_0_0_Lacto_N_hexaose	0.0620073	0.0157125	3.946367542	9.82e-05	4.007855272	0.3368	4.67e-08	0.03748955	0.07516383	BovineHD1300020860	13	71799248	NA	NA	NA	4.45508674488117
4_2_0_0_0_Lacto_N_hexaose	0.0705646	0.0159849	4.414453641	1.4e-05	4.853865234	0.3563	4.58e-07	0.037045225	0.019090588	ARS-BFGL-NGS-96720	13	72562576	519845	TOX2	TOX high mobility group box family member 2	5.51289830786162
4_2_0_0_0_Lacto_N_hexaose	0.0677795	0.0164367	4.123668376	4.79e-05	4.319348021	0.3638	2.51e-07	0.03732582	0.045805052	BovineHD1300021082	13	72522639	NA	NA	NA	4.8445629763833
4_2_0_0_0_Lacto_N_hexaose	-0.06036	0.0151552	-3.982791385	8.49e-05	4.070947401	0.4925	8.73e-08	0.037456374	0.067261065	BovineHD1400000935	14	3294018	533451	TRAPPC9	trafficking protein particle complex 9	4.53395875508732
4_2_0_0_0_Lacto_N_hexaose	-0.06036	0.0151552	-3.982791385	8.49e-05	4.070947401	0.4925	8.73e-08	0.037456374	0.067261065	BovineHD1400000937	14	3298378	533451	TRAPPC9	trafficking protein particle complex 9	4.53395875508732
4_2_0_0_0_Lacto_N_hexaose	-0.06036	0.0151552	-3.982791385	8.49e-05	4.070947401	0.4925	8.73e-08	0.037456374	0.067261065	BovineHD1400000940	14	3305225	533451	TRAPPC9	trafficking protein particle complex 9	4.53395875508732
4_2_0_0_0_Lacto_N_hexaose	-0.064291	0.0152446	-4.217296617	3.25e-05	4.488265303	0.4386	1.99e-07	0.037237212	0.035180249	BovineHD1400000951	14	3328368	533451	TRAPPC9	trafficking protein particle complex 9	5.05580422256651
4_2_0_0_0_Lacto_N_hexaose	-0.064291	0.0152446	-4.217296617	3.25e-05	4.488265303	0.4386	1.99e-07	0.037237212	0.035180249	BovineHD1400000954	14	3331522	533451	TRAPPC9	trafficking protein particle complex 9	5.05580422256651
4_2_0_0_0_Lacto_N_hexaose	-0.064291	0.0152446	-4.217296617	3.25e-05	4.488265303	0.4386	1.99e-07	0.037237212	0.035180249	BovineHD1400000955	14	3332363	533451	TRAPPC9	trafficking protein particle complex 9	5.05580422256651
4_2_0_0_0_Lacto_N_hexaose	-0.064291	0.0152446	-4.217296617	3.25e-05	4.488265303	0.4386	1.99e-07	0.037237212	0.035180249	BovineHD1400000958	14	3335285	533451	TRAPPC9	trafficking protein particle complex 9	5.05580422256651
4_2_0_0_0_Lacto_N_hexaose	-0.064291	0.0152446	-4.217296617	3.25e-05	4.488265303	0.4386	1.99e-07	0.037237212	0.035180249	ARS-BFGL-NGS-100480	14	3336128	533451	TRAPPC9	trafficking protein particle complex 9	5.05580422256651
4_2_0_0_0_Lacto_N_hexaose	-0.064291	0.0152446	-4.217296617	3.25e-05	4.488265303	0.4386	1.99e-07	0.037237212	0.035180249	BovineHD1400000959	14	3336912	533451	TRAPPC9	trafficking protein particle complex 9	5.05580422256651
4_2_0_0_0_Lacto_N_hexaose	-0.064291	0.0152446	-4.217296617	3.25e-05	4.488265303	0.4386	1.99e-07	0.037237212	0.035180249	BovineHD1400000960	14	3338021	533451	TRAPPC9	trafficking protein particle complex 9	5.05580422256651
4_2_0_0_0_Lacto_N_hexaose	-0.064291	0.0152446	-4.217296617	3.25e-05	4.488265303	0.4386	1.99e-07	0.037237212	0.035180249	BovineHD1400000961	14	3341005	533451	TRAPPC9	trafficking protein particle complex 9	5.05580422256651
4_2_0_0_0_Lacto_N_hexaose	-0.0662762	0.0161734	-4.097852029	5.33e-05	4.273308356	0.3653	8.48e-08	0.037350129	0.048451713	BovineHD1400001093	14	3694111	539586	KCNK9	potassium two pore domain channel subfamily K member 9	4.78698844888119
4_2_0_0_0_Lacto_N_hexaose	-0.0609556	0.0157067	-3.880866127	0.000127183	3.895571772	0.3743	7.09e-08	0.03754848	0.089549685	BovineHD1400001094	14	3694777	539586	KCNK9	potassium two pore domain channel subfamily K member 9	4.31475204552806
4_2_0_0_0_Lacto_N_hexaose	-0.0662762	0.0161734	-4.097852029	5.33e-05	4.273308356	0.3653	8.48e-08	0.037350129	0.048451713	BovineHD1400001097	14	3702600	539586	KCNK9	potassium two pore domain channel subfamily K member 9	4.78698844888119
4_2_0_0_0_Lacto_N_hexaose	-0.0662762	0.0161734	-4.097852029	5.33e-05	4.273308356	0.3653	8.48e-08	0.037350129	0.048451713	BovineHD4100010651	14	3703975	539586	KCNK9	potassium two pore domain channel subfamily K member 9	4.78698844888119
4_2_0_0_0_Lacto_N_hexaose	-0.0662762	0.0161734	-4.097852029	5.33e-05	4.273308356	0.3653	8.48e-08	0.037350129	0.048451713	BovineHD1400001098	14	3710917	539586	KCNK9	potassium two pore domain channel subfamily K member 9	4.78698844888119
4_2_0_0_0_Lacto_N_hexaose	-0.0662762	0.0161734	-4.097852029	5.33e-05	4.273308356	0.3653	8.48e-08	0.037350129	0.048451713	BovineHD4100010656	14	3718987	NA	NA	NA	4.78698844888119
4_2_0_0_0_Lacto_N_hexaose	-0.0662762	0.0161734	-4.097852029	5.33e-05	4.273308356	0.3653	8.48e-08	0.037350129	0.048451713	BovineHD4100010657	14	3725784	NA	NA	NA	4.78698844888119
4_2_0_0_0_Lacto_N_hexaose	-0.0630526	0.0162171	-3.888031769	0.000123657	3.907781472	0.3578	2.33e-07	0.037541906	0.087565395	BovineHD4100010658	14	3728697	NA	NA	NA	4.3300097343872
4_2_0_0_0_Lacto_N_hexaose	-0.0630526	0.0162171	-3.888031769	0.000123657	3.907781472	0.3578	2.33e-07	0.037541906	0.087565395	BovineHD4100010659	14	3730901	NA	NA	NA	4.3300097343872
4_2_0_0_0_Lacto_N_hexaose	-0.0662762	0.0161734	-4.097852029	5.33e-05	4.273308356	0.3653	8.48e-08	0.037350129	0.048451713	BovineHD1400001100	14	3732729	NA	NA	NA	4.78698844888119
4_2_0_0_0_Lacto_N_hexaose	-0.0630526	0.0162171	-3.888031769	0.000123657	3.907781472	0.3578	2.33e-07	0.037541906	0.087565395	Hapmap22692-BTC-068210	14	3738219	NA	NA	NA	4.3300097343872
4_2_0_0_0_Lacto_N_hexaose	0.0685966	0.0165353	4.148494433	4.33e-05	4.36384063	0.3698	4.73e-08	0.037302659	0.042493255	BovineHD1400001112	14	3768615	NA	NA	NA	4.90020379960999
4_2_0_0_0_Lacto_N_hexaose	-0.0674327	0.0158047	-4.26662322	2.64e-05	4.578478832	0.3757	1.54e-07	0.037189905	0.030813886	BovineHD1400001224	14	4042678	NA	NA	NA	5.1686153165411
4_2_0_0_0_Lacto_N_hexaose	-0.0674327	0.0158047	-4.26662322	2.64e-05	4.578478832	0.3757	1.54e-07	0.037189905	0.030813886	BovineHD1400001226	14	4048011	NA	NA	NA	5.1686153165411
4_2_0_0_0_Lacto_N_hexaose	-0.0674327	0.0158047	-4.26662322	2.64e-05	4.578478832	0.3757	1.54e-07	0.037189905	0.030813886	BovineHD1400001231	14	4057811	NA	NA	NA	5.1686153165411
4_2_0_0_0_Lacto_N_hexaose	-0.0674327	0.0158047	-4.26662322	2.64e-05	4.578478832	0.3757	1.54e-07	0.037189905	0.030813886	BovineHD1400001232	14	4058827	NA	NA	NA	5.1686153165411
4_2_0_0_0_Lacto_N_hexaose	-0.0652693	0.0154936	-4.212662002	3.31e-05	4.479832307	0.4551	1.24e-07	0.037241717	0.035180249	BovineHD4100010675	14	4061067	NA	NA	NA	5.04525846863362
4_2_0_0_0_Lacto_N_hexaose	-0.0625194	0.0156618	-3.991840018	8.19e-05	4.086693445	0.4162	1.79e-07	0.037448039	0.066570286	BovineHD1400001233	14	4062058	NA	NA	NA	4.55364466082492
4_2_0_0_0_Lacto_N_hexaose	-0.0689088	0.0154711	-4.45403365	1.18e-05	4.928867521	0.4491	1.51e-07	0.037006208	0.016996267	BovineHD1400001241	14	4075723	NA	NA	NA	5.606631408751
4_2_0_0_0_Lacto_N_hexaose	-0.0689088	0.0154711	-4.45403365	1.18e-05	4.928867521	0.4491	1.51e-07	0.037006208	0.016996267	BovineHD1400001242	14	4076246	NA	NA	NA	5.606631408751
4_2_0_0_0_Lacto_N_hexaose	-0.0689088	0.0154711	-4.45403365	1.18e-05	4.928867521	0.4491	1.51e-07	0.037006208	0.016996267	BovineHD1400001243	14	4077212	NA	NA	NA	5.606631408751
4_2_0_0_0_Lacto_N_hexaose	-0.0689088	0.0154711	-4.45403365	1.18e-05	4.928867521	0.4491	1.51e-07	0.037006208	0.016996267	BovineHD1400001244	14	4077922	NA	NA	NA	5.606631408751
4_2_0_0_0_Lacto_N_hexaose	-0.0689088	0.0154711	-4.45403365	1.18e-05	4.928867521	0.4491	1.51e-07	0.037006208	0.016996267	BovineHD1400001246	14	4080170	NA	NA	NA	5.606631408751
4_2_0_0_0_Lacto_N_hexaose	-0.0677305	0.0155298	-4.361324679	1.76e-05	4.754030137	0.4506	1.4e-07	0.037097864	0.021837249	BovineHD1400001247	14	4081317	NA	NA	NA	5.38810572580018
4_2_0_0_0_Lacto_N_hexaose	-0.0689088	0.0154711	-4.45403365	1.18e-05	4.928867521	0.4491	1.51e-07	0.037006208	0.016996267	BovineHD1400001249	14	4082433	NA	NA	NA	5.606631408751
4_2_0_0_0_Lacto_N_hexaose	-0.0689088	0.0154711	-4.45403365	1.18e-05	4.928867521	0.4491	1.51e-07	0.037006208	0.016996267	ARS-BFGL-NGS-56339	14	4093240	NA	NA	NA	5.606631408751
4_2_0_0_0_Lacto_N_hexaose	-0.0689088	0.0154711	-4.45403365	1.18e-05	4.928867521	0.4491	1.51e-07	0.037006208	0.016996267	BovineHD1400001258	14	4101921	NA	NA	NA	5.606631408751
4_2_0_0_0_Lacto_N_hexaose	0.0645941	0.0162146	3.983699875	8.46e-05	4.072527018	0.4656	4.62e-07	0.03745521	0.067261065	BovineHD1400004369	14	14039401	NA	NA	NA	4.53593358523549
4_2_0_0_0_Lacto_N_hexaose	0.0806004	0.0207214	3.889717876	0.000122841	3.910657104	0.1737	2.03e-07	0.037540426	0.087362452	BovineHD1400004376	14	14057907	NA	NA	NA	4.33360331871028
4_2_0_0_0_Lacto_N_hexaose	0.0633124	0.0157117	4.029633967	7.03e-05	4.152771484	0.4281	5.13e-07	0.037413025	0.05921306	BovineHD1400004554	14	14532456	NA	NA	NA	4.63626226472635
4_2_0_0_0_Lacto_N_hexaose	0.0633124	0.0157117	4.029633967	7.03e-05	4.152771484	0.4281	5.13e-07	0.037413025	0.05921306	BovineHD1400004557	14	14535616	NA	NA	NA	4.63626226472635
4_2_0_0_0_Lacto_N_hexaose	0.0633124	0.0157117	4.029633967	7.03e-05	4.152771484	0.4281	5.13e-07	0.037413025	0.05921306	UA-IFASA-7112	14	14536469	NA	NA	NA	4.63626226472635
4_2_0_0_0_Lacto_N_hexaose	0.0633124	0.0157117	4.029633967	7.03e-05	4.152771484	0.4281	5.13e-07	0.037413025	0.05921306	BovineHD1400004558	14	14538396	NA	NA	NA	4.63626226472635
4_2_0_0_0_Lacto_N_hexaose	0.0643448	0.0159248	4.040540541	6.73e-05	4.171933369	0.3728	1.65e-07	0.037403285	0.057146447	BovineHD1400012590	14	42396296	NA	NA	NA	4.66022200965917
4_2_0_0_0_Lacto_N_hexaose	0.0684382	0.0160458	4.265178427	2.66e-05	4.575824495	0.3638	4.89e-07	0.037191	0.030857239	BovineHD1500006742	15	25204531	NA	NA	NA	5.16529622467863
4_2_0_0_0_Lacto_N_hexaose	0.0697906	0.0162894	4.284418088	2.45e-05	4.611230184	0.3563	7.23e-08	0.037172794	0.02905527	BovineHD1500006757	15	25220882	NA	NA	NA	5.20956814537032
4_2_0_0_0_Lacto_N_hexaose	0.0697906	0.0162894	4.284418088	2.45e-05	4.611230184	0.3563	7.23e-08	0.037172794	0.02905527	BovineHD1500006758	15	25222976	NA	NA	NA	5.20956814537032
4_2_0_0_0_Lacto_N_hexaose	0.0680285	0.016635	4.089480012	5.52e-05	4.258428007	0.3249	4.25e-08	0.037357993	0.049256071	BovineHD4100011875	15	25228621	NA	NA	NA	4.7683802863174
4_2_0_0_0_Lacto_N_hexaose	-0.0722888	0.0178331	-4.053630608	6.38e-05	4.194986445	0.274	1.7e-07	0.037391196	0.0549461	BTA-37592-NO-RS	15	71853846	NA	NA	NA	4.68904803426221
4_2_0_0_0_Lacto_N_hexaose	-0.0753216	0.0180945	-4.162679267	4.08e-05	4.389358569	0.3069	2.34e-07	0.03728908	0.040469892	BovineHD1500020951	15	71861751	NA	NA	NA	4.93211576605491
4_2_0_0_0_Lacto_N_hexaose	0.0915341	0.0234101	3.910026014	0.000113404	3.945371196	0.1183	2.86e-07	0.037522123	0.082792362	BovineHD1500021618	15	73678024	NA	NA	NA	4.37698694262144
4_2_0_0_0_Lacto_N_hexaose	-0.251806	0.0612979	-4.107905817	5.11e-05	4.291210187	0.0165	2.97e-07	0.037340548	0.047674534	BovineHD1500022529	15	76380987	NA	NA	NA	4.80937527168888
4_2_0_0_0_Lacto_N_hexaose	-0.251806	0.0612979	-4.107905817	5.11e-05	4.291210187	0.0165	2.97e-07	0.037340548	0.047674534	BovineHD1500022530	15	76389166	NA	NA	NA	4.80937527168888
4_2_0_0_0_Lacto_N_hexaose	-0.251806	0.0612979	-4.107905817	5.11e-05	4.291210187	0.0165	2.97e-07	0.037340548	0.047674534	BovineHD1500022533	15	76394151	517263	AMBRA1	autophagy and beclin 1 regulator 1	4.80937527168888
4_2_0_0_0_Lacto_N_hexaose	-0.251806	0.0612979	-4.107905817	5.11e-05	4.291210187	0.0165	2.97e-07	0.037340548	0.047674534	BovineHD1500022538	15	76409483	517263	AMBRA1	autophagy and beclin 1 regulator 1	4.80937527168888
4_2_0_0_0_Lacto_N_hexaose	-0.251806	0.0612979	-4.107905817	5.11e-05	4.291210187	0.0165	2.97e-07	0.037340548	0.047674534	BovineHD1500022539	15	76412124	517263	AMBRA1	autophagy and beclin 1 regulator 1	4.80937527168888
4_2_0_0_0_Lacto_N_hexaose	-0.251806	0.0612979	-4.107905817	5.11e-05	4.291210187	0.0165	2.97e-07	0.037340548	0.047674534	BovineHD1500022542	15	76423356	517263	AMBRA1	autophagy and beclin 1 regulator 1	4.80937527168888
4_2_0_0_0_Lacto_N_hexaose	-0.251806	0.0612979	-4.107905817	5.11e-05	4.291210187	0.0165	2.97e-07	0.037340548	0.047674534	BovineHD1500022543	15	76424600	517263	AMBRA1	autophagy and beclin 1 regulator 1	4.80937527168888
4_2_0_0_0_Lacto_N_hexaose	-0.251806	0.0612979	-4.107905817	5.11e-05	4.291210187	0.0165	2.97e-07	0.037340548	0.047674534	BovineHD1500022546	15	76430862	517263	AMBRA1	autophagy and beclin 1 regulator 1	4.80937527168888
4_2_0_0_0_Lacto_N_hexaose	0.0606283	0.0157142	3.85818559	0.000138981	3.857045516	0.4251	1.73e-07	0.037568609	0.094108374	BovineHD1500024388	15	81829009	NA	NA	NA	4.26661238420568
4_2_0_0_0_Lacto_N_hexaose	0.0606283	0.0157142	3.85818559	0.000138981	3.857045516	0.4251	1.73e-07	0.037568609	0.094108374	BovineHD1500024396	15	81842688	NA	NA	NA	4.26661238420568
4_2_0_0_0_Lacto_N_hexaose	0.060241	0.0153743	3.918292215	0.000109763	3.95954285	0.4266	2.7e-07	0.037514692	0.081212372	BovineHD1600003265	16	11625796	NA	NA	NA	4.39469913569603
4_2_0_0_0_Lacto_N_hexaose	0.060241	0.0153743	3.918292215	0.000109763	3.95954285	0.4266	2.7e-07	0.037514692	0.081212372	BovineHD1600003266	16	11627532	NA	NA	NA	4.39469913569603
4_2_0_0_0_Lacto_N_hexaose	0.060241	0.0153743	3.918292215	0.000109763	3.95954285	0.4266	2.7e-07	0.037514692	0.081212372	BovineHD1600003267	16	11628413	NA	NA	NA	4.39469913569603
4_2_0_0_0_Lacto_N_hexaose	0.060241	0.0153743	3.918292215	0.000109763	3.95954285	0.4266	2.7e-07	0.037514692	0.081212372	BovineHD1600003268	16	11629610	NA	NA	NA	4.39469913569603
4_2_0_0_0_Lacto_N_hexaose	-0.0630679	0.0161584	-3.90310303	0.000116541	3.933520912	0.3892	8.84e-08	0.037528528	0.083602865	BovineHD1600003672	16	13063822	NA	NA	NA	4.36217663798987
4_2_0_0_0_Lacto_N_hexaose	-0.16734	0.0426987	-3.919088872	0.000109418	3.960909919	0.0359	2.93e-07	0.037513954	0.081212372	BovineHD1700015251	17	51670268	NA	NA	NA	4.396407780754
4_2_0_0_0_Lacto_N_hexaose	-0.16734	0.0426987	-3.919088872	0.000109418	3.960909919	0.0359	2.93e-07	0.037513954	0.081212372	BovineHD1700015262	17	51708649	NA	NA	NA	4.396407780754
4_2_0_0_0_Lacto_N_hexaose	-0.171384	0.0434337	-3.945876128	9.84e-05	4.007007254	0.0344	3.31e-07	0.03748973	0.07516383	BovineHD1700015269	17	51724989	NA	NA	NA	4.45402670817535
4_2_0_0_0_Lacto_N_hexaose	-0.171384	0.0434337	-3.945876128	9.84e-05	4.007007254	0.0344	3.31e-07	0.03748973	0.07516383	BovineHD1700015273	17	51741722	NA	NA	NA	4.45402670817535
4_2_0_0_0_Lacto_N_hexaose	-0.171384	0.0434337	-3.945876128	9.84e-05	4.007007254	0.0344	3.31e-07	0.03748973	0.07516383	BovineHD1700015278	17	51762211	615530	CCDC92	coiled-coil domain containing 92	4.45402670817535
4_2_0_0_0_Lacto_N_hexaose	0.0658646	0.0164529	4.003221317	7.82e-05	4.106539511	0.3099	4.61e-07	0.037437333	0.064766506	BovineHD1900003294	19	12126527	521416	NA	NA	4.57845729765483
4_2_0_0_0_Lacto_N_hexaose	-0.0869052	0.0200134	-4.342350625	1.91e-05	4.718610252	0.1781	2.03e-07	0.037116363	0.023595899	BovineHD1900010511	19	35606797	NA	NA	NA	5.34382537715374
4_2_0_0_0_Lacto_N_hexaose	-0.0939536	0.0213943	-4.391524845	1.55e-05	4.810661014	0.1452	1.74e-07	0.037068133	0.020197189	BovineHD1900010513	19	35613539	NA	NA	NA	5.45889683786715
4_2_0_0_0_Lacto_N_hexaose	-0.146329	0.0373598	-3.91675009	0.000110434	3.956897187	0.0464	3.51e-07	0.03751601	0.081586663	BovineHD1900012671	19	44468738	615016	NA	NA	4.39139244558925
4_2_0_0_0_Lacto_N_hexaose	-0.319387	0.082184	-3.886243064	0.000124528	3.904731959	0.00900000000000001	1.39e-07	0.037543599	0.088056448	BovineHD1900013846	19	48999614	532986	NA	NA	4.32619889361411
4_2_0_0_0_Lacto_N_hexaose	-0.230111	0.0586719	-3.921996731	0.000108168	3.965901726	0.018	2.3e-07	0.037511402	0.080756206	BovineHD2100010991	21	37171251	NA	NA	NA	4.40264689894725
4_2_0_0_0_Lacto_N_hexaose	-0.0724088	0.0178844	-4.048712845	6.51e-05	4.18631868	0.2934	1.35e-07	0.037395762	0.055570523	BovineHD2200007892	22	27330382	526697	NA	NA	4.67820959314002
4_2_0_0_0_Lacto_N_hexaose	-0.116109	0.0292893	-3.964212187	9.15e-05	4.038706855	0.0853	2e-07	0.037473224	0.071415922	BovineHD2200011877	22	40938716	692183	FHIT	fragile histidine triad	4.49365318561417
4_2_0_0_0_Lacto_N_hexaose	-0.123498	0.0292267	-4.225519816	3.14e-05	4.503246281	0.0838	1.92e-07	0.037229338	0.035180249	BovineHD2200012104	22	41407969	692183	FHIT	fragile histidine triad	5.07453832252142
4_2_0_0_0_Lacto_N_hexaose	-0.123498	0.0292267	-4.225519816	3.14e-05	4.503246281	0.0838	1.92e-07	0.037229338	0.035180249	BovineHD2200012123	22	41440807	692183	FHIT	fragile histidine triad	5.07453832252142
4_2_0_0_0_Lacto_N_hexaose	-0.123498	0.0292267	-4.225519816	3.14e-05	4.503246281	0.0838	1.92e-07	0.037229338	0.035180249	BovineHD2200012147	22	41490125	692183	FHIT	fragile histidine triad	5.07453832252142
4_2_0_0_0_Lacto_N_hexaose	-0.111133	0.0279578	-3.975026647	8.76e-05	4.057458468	0.0943000000000001	2.14e-07	0.037463366	0.068832278	BovineHD2200017920	22	43821807	NA	NA	NA	4.51709521029513
4_2_0_0_0_Lacto_N_hexaose	-0.111133	0.0279578	-3.975026647	8.76e-05	4.057458468	0.0943000000000001	2.14e-07	0.037463366	0.068832278	BovineHD2200012822	22	43839442	NA	NA	NA	4.51709521029513
4_2_0_0_0_Lacto_N_hexaose	-0.105997	0.0267048	-3.969211528	8.97e-05	4.047370296	0.1018	1.15e-07	0.037468723	0.070226947	BovineHD2200012826	22	43862769	517850	APPL1	adaptor protein, phosphotyrosine interacting with PH domain and leucine zipper 1	4.50448352690877
4_2_0_0_0_Lacto_N_hexaose	-0.0631403	0.0150316	-4.200504271	3.49e-05	4.457745849	0.479	1.35e-08	0.037253401	0.036244187	BovineHD2300011037	23	38385117	NA	NA	NA	5.01763837361777
4_2_0_0_0_Lacto_N_hexaose	0.0641841	0.0152377	4.212190816	3.32e-05	4.478975368	0.491	1.6e-07	0.037242122	0.035180249	BovineHD2300011038	23	38386910	NA	NA	NA	5.04418683432514
4_2_0_0_0_Lacto_N_hexaose	0.0641841	0.0152377	4.212190816	3.32e-05	4.478975368	0.491	1.6e-07	0.037242122	0.035180249	BovineHD2300011039	23	38388213	NA	NA	NA	5.04418683432514
4_2_0_0_0_Lacto_N_hexaose	0.0641841	0.0152377	4.212190816	3.32e-05	4.478975368	0.491	1.6e-07	0.037242122	0.035180249	BovineHD2300011040	23	38389191	NA	NA	NA	5.04418683432514
4_2_0_0_0_Lacto_N_hexaose	0.0641841	0.0152377	4.212190816	3.32e-05	4.478975368	0.491	1.6e-07	0.037242122	0.035180249	BovineHD2300011041	23	38390343	NA	NA	NA	5.04418683432514
4_2_0_0_0_Lacto_N_hexaose	0.0641841	0.0152377	4.212190816	3.32e-05	4.478975368	0.491	1.6e-07	0.037242122	0.035180249	BovineHD2300011042	23	38393382	NA	NA	NA	5.04418683432514
4_2_0_0_0_Lacto_N_hexaose	0.0641841	0.0152377	4.212190816	3.32e-05	4.478975368	0.491	1.6e-07	0.037242122	0.035180249	BovineHD2300011044	23	38397696	NA	NA	NA	5.04418683432514
4_2_0_0_0_Lacto_N_hexaose	0.0641841	0.0152377	4.212190816	3.32e-05	4.478975368	0.491	1.6e-07	0.037242122	0.035180249	BovineHD2300011045	23	38398822	NA	NA	NA	5.04418683432514
4_2_0_0_0_Lacto_N_hexaose	0.0641841	0.0152377	4.212190816	3.32e-05	4.478975368	0.491	1.6e-07	0.037242122	0.035180249	BovineHD2300011046	23	38399864	NA	NA	NA	5.04418683432514
4_2_0_0_0_Lacto_N_hexaose	0.0641841	0.0152377	4.212190816	3.32e-05	4.478975368	0.491	1.6e-07	0.037242122	0.035180249	BovineHD2300011047	23	38401261	NA	NA	NA	5.04418683432514
4_2_0_0_0_Lacto_N_hexaose	0.0641841	0.0152377	4.212190816	3.32e-05	4.478975368	0.491	1.6e-07	0.037242122	0.035180249	BovineHD2300011048	23	38402559	NA	NA	NA	5.04418683432514
4_2_0_0_0_Lacto_N_hexaose	0.0641841	0.0152377	4.212190816	3.32e-05	4.478975368	0.491	1.6e-07	0.037242122	0.035180249	Hapmap50033-BTA-56544	23	38403534	NA	NA	NA	5.04418683432514
4_2_0_0_0_Lacto_N_hexaose	0.0641841	0.0152377	4.212190816	3.32e-05	4.478975368	0.491	1.6e-07	0.037242122	0.035180249	BovineHD2300011049	23	38405331	NA	NA	NA	5.04418683432514
4_2_0_0_0_Lacto_N_hexaose	0.0641841	0.0152377	4.212190816	3.32e-05	4.478975368	0.491	1.6e-07	0.037242122	0.035180249	BovineHD2300011051	23	38408999	NA	NA	NA	5.04418683432514
4_2_0_0_0_Lacto_N_hexaose	0.0640413	0.0151836	4.217794199	3.24e-05	4.489171131	0.4656	2.32e-07	0.037236714	0.035180249	BovineHD2300011054	23	38417336	NA	NA	NA	5.05693698816229
4_2_0_0_0_Lacto_N_hexaose	0.0640413	0.0151836	4.217794199	3.24e-05	4.489171131	0.4656	2.32e-07	0.037236714	0.035180249	BovineHD2300011055	23	38420272	NA	NA	NA	5.05693698816229
4_2_0_0_0_Lacto_N_hexaose	0.0640413	0.0151836	4.217794199	3.24e-05	4.489171131	0.4656	2.32e-07	0.037236714	0.035180249	BovineHD2300011056	23	38423521	NA	NA	NA	5.05693698816229
4_2_0_0_0_Lacto_N_hexaose	-0.0648623	0.0167471	-3.873046677	0.000131139	3.882268735	0.3802	2.68e-07	0.037555269	0.091254226	BovineHD2300012020	23	42035456	NA	NA	NA	4.29812878947934
4_2_0_0_0_Lacto_N_hexaose	-0.0632208	0.0161939	-3.903988539	0.000116135	3.935035721	0.3623	3.53e-08	0.037527791	0.083432685	BovineHD2300012141	23	42470883	NA	NA	NA	4.36406979442672
4_2_0_0_0_Lacto_N_hexaose	-0.0632208	0.0161939	-3.903988539	0.000116135	3.935035721	0.3623	3.53e-08	0.037527791	0.083432685	BovineHD2300012142	23	42472712	NA	NA	NA	4.36406979442672
4_2_0_0_0_Lacto_N_hexaose	-0.0772082	0.0169245	-4.561919111	7.31e-06	5.13601174	0.3263	3.88e-07	0.036897489	0.011911244	BovineHD2300012446	23	43333073	537594	PHACTR1	phosphatase and actin regulator 1	5.86540433143588
4_2_0_0_0_Lacto_N_hexaose	-0.0772082	0.0169245	-4.561919111	7.31e-06	5.13601174	0.3263	3.88e-07	0.036897489	0.011911244	BovineHD2300012450	23	43341588	537594	PHACTR1	phosphatase and actin regulator 1	5.86540433143588
4_2_0_0_0_Lacto_N_hexaose	0.0684198	0.0157793	4.33604786	1.96e-05	4.70687189	0.3907	2.16e-07	0.037122495	0.024062343	BovineHD2300012456	23	43360405	537594	PHACTR1	phosphatase and actin regulator 1	5.32914999379364
4_2_0_0_0_Lacto_N_hexaose	-0.0772082	0.0169245	-4.561919111	7.31e-06	5.13601174	0.3263	3.88e-07	0.036897489	0.011911244	BovineHD2300012458	23	43364183	537594	PHACTR1	phosphatase and actin regulator 1	5.86540433143588
4_2_0_0_0_Lacto_N_hexaose	0.0684198	0.0157793	4.33604786	1.96e-05	4.70687189	0.3907	2.16e-07	0.037122495	0.024062343	BovineHD2300012462	23	43369346	537594	PHACTR1	phosphatase and actin regulator 1	5.32914999379364
4_2_0_0_0_Lacto_N_hexaose	0.0636922	0.0159217	4.00033916	7.92e-05	4.10150947	0.3743	1.77e-07	0.037440247	0.064865513	BovineHD2300012469	23	43389199	537594	PHACTR1	phosphatase and actin regulator 1	4.57216838063747
4_2_0_0_0_Lacto_N_hexaose	-0.0778455	0.0170032	-4.578285264	6.8e-06	5.16777993	0.3234	7.06e-08	0.036881143	0.011363694	BovineHD2300012470	23	43391168	537594	PHACTR1	phosphatase and actin regulator 1	5.90507518065565
4_2_0_0_0_Lacto_N_hexaose	-0.0697299	0.0169236	-4.120275828	4.86e-05	4.313284652	0.3698	4.2e-07	0.037328843	0.046270391	BovineHD2300012472	23	43393440	537594	PHACTR1	phosphatase and actin regulator 1	4.83698040593884
4_2_0_0_0_Lacto_N_hexaose	-0.0697299	0.0169236	-4.120275828	4.86e-05	4.313284652	0.3698	4.2e-07	0.037328843	0.046270391	BovineHD2300012473	23	43394480	537594	PHACTR1	phosphatase and actin regulator 1	4.83698040593884
4_2_0_0_0_Lacto_N_hexaose	0.0715637	0.0182111	3.929674759	0.000104931	3.97909662	0.2605	2.65e-07	0.037504452	0.079175479	BovineHD2300012529	23	43509649	NA	NA	NA	4.41913923367418
4_2_0_0_0_Lacto_N_hexaose	0.0715637	0.0182111	3.929674759	0.000104931	3.97909662	0.2605	2.65e-07	0.037504452	0.079175479	BovineHD2300012530	23	43510784	NA	NA	NA	4.41913923367418
4_2_0_0_0_Lacto_N_hexaose	0.0624676	0.0158124	3.950545142	9.66e-05	4.015067874	0.4281	2.62e-07	0.037485556	0.074471184	BovineHD2300012549	23	43562145	NA	NA	NA	4.46410270295231
4_2_0_0_0_Lacto_N_hexaose	0.0624676	0.0158124	3.950545142	9.66e-05	4.015067874	0.4281	2.62e-07	0.037485556	0.074471184	BovineHD2300012551	23	43563994	NA	NA	NA	4.46410270295231
4_2_0_0_0_Lacto_N_hexaose	0.0624676	0.0158124	3.950545142	9.66e-05	4.015067874	0.4281	2.62e-07	0.037485556	0.074471184	BovineHD4100016235	23	43566353	NA	NA	NA	4.46410270295231
4_2_0_0_0_Lacto_N_hexaose	0.0624676	0.0158124	3.950545142	9.66e-05	4.015067874	0.4281	2.62e-07	0.037485556	0.074471184	BovineHD2300012552	23	43567920	NA	NA	NA	4.46410270295231
4_2_0_0_0_Lacto_N_hexaose	0.0624676	0.0158124	3.950545142	9.66e-05	4.015067874	0.4281	2.62e-07	0.037485556	0.074471184	BovineHD2300012555	23	43572097	NA	NA	NA	4.46410270295231
4_2_0_0_0_Lacto_N_hexaose	-0.0615792	0.0159181	-3.868501894	0.000133491	3.87454674	0.3668	1.72e-07	0.037559414	0.091265336	BovineHD2300012582	23	43631017	NA	NA	NA	4.28847985984005
4_2_0_0_0_Lacto_N_hexaose	-0.0615792	0.0159181	-3.868501894	0.000133491	3.87454674	0.3668	1.72e-07	0.037559414	0.091265336	BovineHD2300012607	23	43637225	100336859	NA	NA	4.28847985984005
4_2_0_0_0_Lacto_N_hexaose	-0.0615792	0.0159181	-3.868501894	0.000133491	3.87454674	0.3668	1.72e-07	0.037559414	0.091265336	BovineHD2300012608	23	43638447	100336859	NA	NA	4.28847985984005
4_2_0_0_0_Lacto_N_hexaose	-0.0615792	0.0159181	-3.868501894	0.000133491	3.87454674	0.3668	1.72e-07	0.037559414	0.091265336	BovineHD2300012611	23	43643083	100336859	NA	NA	4.28847985984005
4_2_0_0_0_Lacto_N_hexaose	-0.0615792	0.0159181	-3.868501894	0.000133491	3.87454674	0.3668	1.72e-07	0.037559414	0.091265336	BovineHD2300012613	23	43645986	100336859	NA	NA	4.28847985984005
4_2_0_0_0_Lacto_N_hexaose	-0.0615792	0.0159181	-3.868501894	0.000133491	3.87454674	0.3668	1.72e-07	0.037559414	0.091265336	BovineHD2300012614	23	43646849	100336859	NA	NA	4.28847985984005
4_2_0_0_0_Lacto_N_hexaose	-0.0652376	0.0160311	-4.069440026	5.99e-05	4.222908514	0.4132	1.21e-07	0.037376556	0.052067938	BovineHD2300012617	23	43650614	100336859	NA	NA	4.72396336232033
4_2_0_0_0_Lacto_N_hexaose	-0.0615792	0.0159181	-3.868501894	0.000133491	3.87454674	0.3668	1.72e-07	0.037559414	0.091265336	BovineHD2300012618	23	43651719	100336859	NA	NA	4.28847985984005
4_2_0_0_0_Lacto_N_hexaose	0.0664825	0.0169148	3.930433703	0.000104616	3.980402014	0.3398	3.34e-07	0.037503677	0.079175479	BovineHD2300012620	23	43656626	100336859	NA	NA	4.42077088138295
4_2_0_0_0_Lacto_N_hexaose	-0.063323	0.0161795	-3.913779783	0.000111737	3.951803706	0.3802	7.12e-08	0.037518954	0.081695622	BovineHD2300012623	23	43661136	100336859	NA	NA	4.38502641284522
4_2_0_0_0_Lacto_N_hexaose	-0.063323	0.0161795	-3.913779783	0.000111737	3.951803706	0.3802	7.12e-08	0.037518954	0.081695622	BovineHD2300012624	23	43662625	100336859	NA	NA	4.38502641284522
4_2_0_0_0_Lacto_N_hexaose	-0.063323	0.0161795	-3.913779783	0.000111737	3.951803706	0.3802	7.12e-08	0.037518954	0.081695622	BovineHD2300012625	23	43664549	100336859	NA	NA	4.38502641284522
4_2_0_0_0_Lacto_N_hexaose	-0.063323	0.0161795	-3.913779783	0.000111737	3.951803706	0.3802	7.12e-08	0.037518954	0.081695622	BovineHD2300012626	23	43665536	100336859	NA	NA	4.38502641284522
4_2_0_0_0_Lacto_N_hexaose	-0.063323	0.0161795	-3.913779783	0.000111737	3.951803706	0.3802	7.12e-08	0.037518954	0.081695622	BovineHD2300012628	23	43669069	100336859	NA	NA	4.38502641284522
4_2_0_0_0_Lacto_N_hexaose	-0.063323	0.0161795	-3.913779783	0.000111737	3.951803706	0.3802	7.12e-08	0.037518954	0.081695622	BovineHD2300012630	23	43672263	100336859	NA	NA	4.38502641284522
4_2_0_0_0_Lacto_N_hexaose	-0.063323	0.0161795	-3.913779783	0.000111737	3.951803706	0.3802	7.12e-08	0.037518954	0.081695622	BovineHD2300012631	23	43674665	100336859	NA	NA	4.38502641284522
4_2_0_0_0_Lacto_N_hexaose	-0.0636663	0.0161346	-3.945948459	9.84e-05	4.007132067	0.3787	6.48e-07	0.037489352	0.07516383	BovineHD2300012632	23	43675632	100336859	NA	NA	4.45418272605781
4_2_0_0_0_Lacto_N_hexaose	-0.0636663	0.0161346	-3.945948459	9.84e-05	4.007132067	0.3787	6.48e-07	0.037489352	0.07516383	BovineHD2300012634	23	43677925	100336859	NA	NA	4.45418272605781
4_2_0_0_0_Lacto_N_hexaose	-0.0641178	0.0161322	-3.974523004	8.78e-05	4.056584268	0.3772	4.51e-07	0.037463586	0.068861667	BovineHD2300012639	23	43693125	100336859	NA	NA	4.51600232240382
4_2_0_0_0_Lacto_N_hexaose	-0.0667472	0.0155337	-4.296928613	2.32e-05	4.634321096	0.503	6.27e-08	0.037160704	0.02775043	BovineHD2300012899	23	44634727	613714	ADTRP	androgen dependent TFPI regulating protein	5.23844043552254
4_2_0_0_0_Lacto_N_hexaose	-0.0667472	0.0155337	-4.296928613	2.32e-05	4.634321096	0.503	6.27e-08	0.037160704	0.02775043	BovineHD2300012900	23	44636175	613714	ADTRP	androgen dependent TFPI regulating protein	5.23844043552254
4_2_0_0_0_Lacto_N_hexaose	-0.0983134	0.0186	-5.285666667	2.37e-07	6.625776446	0.2335	7.8e-08	0.036121909	0.000976413	BovineHD2300012909	23	44654738	613714	ADTRP	androgen dependent TFPI regulating protein	7.7190709753221
4_2_0_0_0_Lacto_N_hexaose	-0.0983134	0.0186	-5.285666667	2.37e-07	6.625776446	0.2335	7.8e-08	0.036121909	0.000976413	BovineHD2300012911	23	44657125	613714	ADTRP	androgen dependent TFPI regulating protein	7.7190709753221
4_2_0_0_0_Lacto_N_hexaose	0.0687825	0.0175363	3.922292616	0.000108041	3.966409828	0.3323	1.76e-07	0.037511184	0.080756206	BovineHD2300012932	23	44723761	NA	NA	NA	4.4032819648741
4_2_0_0_0_Lacto_N_hexaose	0.0687825	0.0175363	3.922292616	0.000108041	3.966409828	0.3323	1.76e-07	0.037511184	0.080756206	BovineHD2300012933	23	44724784	NA	NA	NA	4.4032819648741
4_2_0_0_0_Lacto_N_hexaose	0.0687825	0.0175363	3.922292616	0.000108041	3.966409828	0.3323	1.76e-07	0.037511184	0.080756206	BovineHD2300012934	23	44725904	NA	NA	NA	4.4032819648741
4_2_0_0_0_Lacto_N_hexaose	0.0687825	0.0175363	3.922292616	0.000108041	3.966409828	0.3323	1.76e-07	0.037511184	0.080756206	BovineHD2300012935	23	44727008	NA	NA	NA	4.4032819648741
4_2_0_0_0_Lacto_N_hexaose	0.0687825	0.0175363	3.922292616	0.000108041	3.966409828	0.3323	1.76e-07	0.037511184	0.080756206	BovineHD2300012936	23	44731908	NA	NA	NA	4.4032819648741
4_2_0_0_0_Lacto_N_hexaose	0.0716868	0.0176252	4.067290017	6.04e-05	4.219106105	0.3249	2.26e-07	0.037378472	0.052341835	BovineHD2300012937	23	44733347	NA	NA	NA	4.71920855596666
4_2_0_0_0_Lacto_N_hexaose	0.0697306	0.0157388	4.430490253	1.31e-05	4.884189449	0.3832	1.35e-09	0.037029736	0.018081428	BovineHD2300012957	23	44807132	615389	NA	NA	5.55079768564528
4_2_0_0_0_Lacto_N_hexaose	0.0697306	0.0157388	4.430490253	1.31e-05	4.884189449	0.3832	1.35e-09	0.037029736	0.018081428	BovineHD2300012958	23	44808258	615389	NA	NA	5.55079768564528
4_2_0_0_0_Lacto_N_hexaose	-0.085739	0.0152334	-5.628356112	4.07e-08	7.390011529	0.4506	4.95e-08	0.03572768	0.000226563	BovineHD2300012980	23	44907891	100140806	NA	NA	8.66291068149119
4_2_0_0_0_Lacto_N_hexaose	-0.0728823	0.0177852	-4.097918494	5.33e-05	4.273426589	0.2335	3.57e-07	0.037349829	0.048451713	BovineHD2300013011	23	45003105	504967	NEDD9	neural precursor cell expressed, developmentally down-regulated 9	4.787136302107
4_2_0_0_0_Lacto_N_hexaose	-0.0728823	0.0177852	-4.097918494	5.33e-05	4.273426589	0.2335	3.57e-07	0.037349829	0.048451713	BovineHD2300013015	23	45013891	504967	NEDD9	neural precursor cell expressed, developmentally down-regulated 9	4.787136302107
4_2_0_0_0_Lacto_N_hexaose	0.0745386	0.0157819	4.723043487	3.53e-06	5.452694515	0.3802	7.48e-08	0.036732157	0.006661858	BovineHD2300013055	23	45127101	504967	NEDD9	neural precursor cell expressed, developmentally down-regulated 9	6.26064911010791
4_2_0_0_0_Lacto_N_hexaose	-0.0984942	0.0167551	-5.878460887	1.07e-08	7.970693619	0.3039	1.32e-07	0.035430046	6.7e-05	BovineHD2300013060	23	45154194	NA	NA	NA	9.37612575609739
4_2_0_0_0_Lacto_N_hexaose	-0.0984942	0.0167551	-5.878460887	1.07e-08	7.970693619	0.3039	1.32e-07	0.035430046	6.7e-05	BovineHD2300013065	23	45183301	100140337	NA	NA	9.37612575609739
4_2_0_0_0_Lacto_N_hexaose	0.0660423	0.0158923	4.155616242	4.2e-05	4.37664373	0.4251	2.28e-07	0.037295772	0.041505888	BovineHD2300013074	23	45229277	NA	NA	NA	4.91621496758744
4_2_0_0_0_Lacto_N_hexaose	-0.0781719	0.0175679	-4.449700875	1.2e-05	4.920631066	0.241	2.07e-07	0.03701047	0.016996267	BovineHD2300013097	23	45279510	509176	NA	NA	5.59633887761871
4_2_0_0_0_Lacto_N_hexaose	-0.0781719	0.0175679	-4.449700875	1.2e-05	4.920631066	0.241	2.07e-07	0.03701047	0.016996267	BovineHD2300013098	23	45280520	509176	NA	NA	5.59633887761871
4_2_0_0_0_Lacto_N_hexaose	-0.0781719	0.0175679	-4.449700875	1.2e-05	4.920631066	0.241	2.07e-07	0.03701047	0.016996267	BovineHD2300013099	23	45281440	509176	NA	NA	5.59633887761871
4_2_0_0_0_Lacto_N_hexaose	-0.100491	0.0170182	-5.904913563	9.26e-09	8.03321813	0.268	1.11e-07	0.035398152	6.11e-05	BovineHD2300013106	23	45297640	509176	NA	NA	9.45270497633756
4_2_0_0_0_Lacto_N_hexaose	-0.100491	0.0170182	-5.904913563	9.26e-09	8.03321813	0.268	1.11e-07	0.035398152	6.11e-05	BovineHD2300013107	23	45299025	509176	NA	NA	9.45270497633756
4_2_0_0_0_Lacto_N_hexaose	0.0635105	0.0163909	3.874741472	0.000130272	3.885150214	0.4207	4.91e-07	0.037553559	0.091205606	BovineHD2300013122	23	45356223	536048	MAK	male germ cell associated kinase	4.30172937502475
4_2_0_0_0_Lacto_N_hexaose	-0.0610389	0.0155143	-3.934363781	0.000102999	3.987165045	0.3847	8.5e-08	0.037500371	0.078075169	BovineHD2300013130	23	45394954	536048	MAK	male germ cell associated kinase	4.42922426980357
4_2_0_0_0_Lacto_N_hexaose	-0.0610389	0.0155143	-3.934363781	0.000102999	3.987165045	0.3847	8.5e-08	0.037500371	0.078075169	BovineHD4100016253	23	45397415	536048	MAK	male germ cell associated kinase	4.42922426980357
4_2_0_0_0_Lacto_N_hexaose	-0.0610389	0.0155143	-3.934363781	0.000102999	3.987165045	0.3847	8.5e-08	0.037500371	0.078075169	BovineHD2300013131	23	45398681	536048	MAK	male germ cell associated kinase	4.42922426980357
4_2_0_0_0_Lacto_N_hexaose	0.0613744	0.015561	3.944116702	9.91e-05	4.003971758	0.4341	1.79e-07	0.03749145	0.0755744	BovineHD2300013137	23	45423853	505125	PAK1IP1	PAK1 interacting protein 1	4.45023230671906
4_2_0_0_0_Lacto_N_hexaose	-0.0852645	0.0174305	-4.891684117	1.61e-06	5.793435457	0.238	1.91e-07	0.036554255	0.003435538	ARS-BFGL-NGS-104353	23	45452240	NA	NA	NA	6.68529289678495
4_2_0_0_0_Lacto_N_hexaose	-0.0814575	0.0158394	-5.142713739	4.81e-07	6.317963022	0.4147	2.26e-07	0.036281345	0.001478435	BovineHD2300013151	23	45454992	520336	LOC520336	N-acetyllactosaminide beta-1,6-N-acetylglucosaminyl-transferase	7.3374081565769
4_2_0_0_0_Lacto_N_hexaose	-0.087798	0.0175442	-5.004388915	9.41e-07	6.026389769	0.2515	2.35e-07	0.036432886	0.002376541	BovineHD2300013152	23	45465185	520336	LOC520336	N-acetyllactosaminide beta-1,6-N-acetylglucosaminyl-transferase	6.9751659405533
4_2_0_0_0_Lacto_N_hexaose	0.0682355	0.0154885	4.405558963	1.46e-05	4.837083846	0.4686	1.5e-07	0.037054304	0.019733969	BovineHD2300013168	23	45522529	NA	NA	NA	5.49192367357767
4_2_0_0_0_Lacto_N_hexaose	0.0651435	0.016115	4.0424139	6.68e-05	4.175228888	0.3877	2.37e-07	0.037401487	0.056811897	BovineHD2300013169	23	45524319	NA	NA	NA	4.66434274103637
4_2_0_0_0_Lacto_N_hexaose	-0.136935	0.01527	-8.967583497	2.94e-17	16.53219683	0.2934	1.17e-07	0.031278809	7.65e-13	BovineHD2300013179	23	45544910	NA	NA	NA	19.4049583671751
4_2_0_0_0_Lacto_N_hexaose	-0.136935	0.01527	-8.967583497	2.94e-17	16.53219683	0.2934	1.17e-07	0.031278809	7.65e-13	BovineHD2300013180	23	45546866	NA	NA	NA	19.4049583671751
4_2_0_0_0_Lacto_N_hexaose	-0.136935	0.01527	-8.967583497	2.94e-17	16.53219683	0.2934	1.17e-07	0.031278809	7.65e-13	BovineHD2300013181	23	45548175	NA	NA	NA	19.4049583671751
4_2_0_0_0_Lacto_N_hexaose	-0.136935	0.01527	-8.967583497	2.94e-17	16.53219683	0.2934	1.17e-07	0.031278809	7.65e-13	BovineHD2300013182	23	45548880	NA	NA	NA	19.4049583671751
4_2_0_0_0_Lacto_N_hexaose	-0.136935	0.01527	-8.967583497	2.94e-17	16.53219683	0.2934	1.17e-07	0.031278809	7.65e-13	BovineHD2300013184	23	45552455	NA	NA	NA	19.4049583671751
4_2_0_0_0_Lacto_N_hexaose	-0.136935	0.01527	-8.967583497	2.94e-17	16.53219683	0.2934	1.17e-07	0.031278809	7.65e-13	BovineHD2300013185	23	45553731	NA	NA	NA	19.4049583671751
4_2_0_0_0_Lacto_N_hexaose	-0.102833	0.0166911	-6.16094805	2.24e-09	8.649141949	0.241	8.49e-08	0.035084748	1.61e-05	BovineHD2300013187	23	45559837	NA	NA	NA	10.2047420035121
4_2_0_0_0_Lacto_N_hexaose	-0.125801	0.0161934	-7.768658836	1.17e-13	12.93123458	0.265	8.88e-08	0.032968939	2.07e-09	UA-IFASA-8948	23	45560836	NA	NA	NA	15.304106715573
4_2_0_0_0_Lacto_N_hexaose	-0.0936591	0.0175324	-5.342058132	1.78e-07	6.748996202	0.2186	1.31e-07	0.036058098	0.000802052	BovineHD2300013188	23	45561736	NA	NA	NA	7.87162111276992
4_2_0_0_0_Lacto_N_hexaose	-0.0948731	0.0175033	-5.420297887	1.2e-07	6.921623807	0.2171	1.57e-07	0.035968857	0.000611217	BovineHD2300013192	23	45569345	NA	NA	NA	8.08510626934689
4_2_0_0_0_Lacto_N_hexaose	0.0708743	0.0173196	4.09214416	5.46e-05	4.263160588	0.2919	1.45e-07	0.037355417	0.048920569	BovineHD2300013193	23	45571951	NA	NA	NA	4.77429844785969
4_2_0_0_0_Lacto_N_hexaose	-0.0951814	0.0204626	-4.651481239	4.89e-06	5.310965336	0.1677	1.11e-07	0.036806223	0.00873265	BovineHD2300013209	23	45632817	505849	TFAP2A	transcription factor AP-2 alpha	6.08382189105701
4_2_0_0_0_Lacto_N_hexaose	-0.123609	0.0173706	-7.115989085	7.75e-12	11.11081992	0.2515	1.48e-07	0.033854518	8.72e-08	Hapmap38722-BTA-107506	23	45646476	NA	NA	NA	13.1649480098018
4_2_0_0_0_Lacto_N_hexaose	-0.102519	0.0200667	-5.108911779	5.67e-07	6.246139542	0.1662	1.57e-07	0.036318727	0.001534619	BovineHD2300013214	23	45655549	NA	NA	NA	7.24823897983865
4_2_0_0_0_Lacto_N_hexaose	-0.0970073	0.0205207	-4.727290005	3.46e-06	5.46115861	0.1602	1.82e-07	0.036727657	0.006574753	BovineHD2300015731	23	45659778	NA	NA	NA	6.27120582103083
4_2_0_0_0_Lacto_N_hexaose	-0.0791668	0.0154312	-5.130307429	5.11e-07	6.291558827	0.3368	3.26e-07	0.036294942	0.001514662	BovineHD2300013261	23	45852670	NA	NA	NA	7.3046320907694
4_2_0_0_0_Lacto_N_hexaose	0.0702729	0.0153202	4.586944035	6.54e-06	5.184623985	0.4222	1.31e-07	0.036872293	0.010968447	BovineHD2300013297	23	45933982	NA	NA	NA	5.92610756074183
4_2_0_0_0_Lacto_N_hexaose	0.0695723	0.0153964	4.518738147	8.86e-06	5.052628547	0.4251	1.16e-07	0.036941391	0.013832585	BovineHD2300013304	23	45944966	NA	NA	NA	5.7612584985097
4_2_0_0_0_Lacto_N_hexaose	0.0695723	0.0153964	4.518738147	8.86e-06	5.052628547	0.4251	1.16e-07	0.036941391	0.013832585	BovineHD2300013307	23	45948853	NA	NA	NA	5.7612584985097
4_2_0_0_0_Lacto_N_hexaose	0.0719278	0.0154102	4.667544873	4.54e-06	5.342630021	0.4446	2.25e-07	0.036789559	0.008207494	BovineHD2300013308	23	45950798	NA	NA	NA	6.1233372483901
4_2_0_0_0_Lacto_N_hexaose	0.0719278	0.0154102	4.667544873	4.54e-06	5.342630021	0.4446	2.25e-07	0.036789559	0.008207494	BovineHD2300013310	23	45954185	NA	NA	NA	6.1233372483901
4_2_0_0_0_Lacto_N_hexaose	0.0719278	0.0154102	4.667544873	4.54e-06	5.342630021	0.4446	2.25e-07	0.036789559	0.008207494	BovineHD2300013311	23	45959257	NA	NA	NA	6.1233372483901
4_2_0_0_0_Lacto_N_hexaose	0.0663563	0.0164817	4.026059205	7.14e-05	4.14650001	0.3518	2.62e-07	0.037416555	0.05980412	BovineHD2300013312	23	45968823	NA	NA	NA	4.6284206442394
4_2_0_0_0_Lacto_N_hexaose	0.0718503	0.0153777	4.67236973	4.44e-06	5.352157704	0.4431	3.28e-07	0.036784455	0.008118283	BovineHD2300013313	23	45975001	NA	NA	NA	6.13522613524276
4_2_0_0_0_Lacto_N_hexaose	0.0690803	0.0162066	4.262479484	2.69e-05	4.570867995	0.3563	2.71e-07	0.037193792	0.031005367	Hapmap26668-BTA-137389	23	45977120	NA	NA	NA	5.15909838988358
4_2_0_0_0_Lacto_N_hexaose	-0.0707882	0.0149761	-4.726744613	3.47e-06	5.460071207	0.5015	2.46e-07	0.036728157	0.006574753	BovineHD2300013336	23	46049880	784682	NA	NA	6.26984959665906
4_2_0_0_0_Lacto_N_hexaose	-0.113781	0.0181182	-6.27992847	1.14e-09	8.941902113	0.2081	1.65e-07	0.034936519	9.13e-06	BovineHD2300013338	23	46065872	784682	NA	NA	10.5606698356175
4_2_0_0_0_Lacto_N_hexaose	-0.11506	0.0176998	-6.500638425	3.19e-10	9.495719685	0.2156	1.17e-07	0.034657593	2.93e-06	BovineHD2300013339	23	46069671	784682	NA	NA	11.231194087556
4_2_0_0_0_Lacto_N_hexaose	0.0797609	0.0182187	4.37796879	1.64e-05	4.785202261	0.2695	3.99e-08	0.037081592	0.020973839	BovineHD2300013459	23	46514228	NA	NA	NA	5.42707326985399
4_2_0_0_0_Lacto_N_hexaose	-0.0730947	0.0166371	-4.393476026	1.53e-05	4.81433058	0.274	2.73e-07	0.037066102	0.020080235	BovineHD2300013559	23	46867745	NA	NA	NA	5.46348367347928
4_2_0_0_0_Lacto_N_hexaose	-0.0730947	0.0166371	-4.393476026	1.53e-05	4.81433058	0.274	2.73e-07	0.037066102	0.020080235	BovineHD2300013560	23	46869524	NA	NA	NA	5.46348367347928
4_2_0_0_0_Lacto_N_hexaose	-0.0730947	0.0166371	-4.393476026	1.53e-05	4.81433058	0.274	2.73e-07	0.037066102	0.020080235	BovineHD2300013561	23	46870630	NA	NA	NA	5.46348367347928
4_2_0_0_0_Lacto_N_hexaose	-0.0730947	0.0166371	-4.393476026	1.53e-05	4.81433058	0.274	2.73e-07	0.037066102	0.020080235	BovineHD2300013562	23	46873309	NA	NA	NA	5.46348367347928
4_2_0_0_0_Lacto_N_hexaose	-0.0730947	0.0166371	-4.393476026	1.53e-05	4.81433058	0.274	2.73e-07	0.037066102	0.020080235	BovineHD2300013563	23	46877148	NA	NA	NA	5.46348367347928
4_2_0_0_0_Lacto_N_hexaose	-0.0730947	0.0166371	-4.393476026	1.53e-05	4.81433058	0.274	2.73e-07	0.037066102	0.020080235	BovineHD2300013564	23	46878458	NA	NA	NA	5.46348367347928
4_2_0_0_0_Lacto_N_hexaose	-0.0730947	0.0166371	-4.393476026	1.53e-05	4.81433058	0.274	2.73e-07	0.037066102	0.020080235	BovineHD2300013565	23	46879873	NA	NA	NA	5.46348367347928
4_2_0_0_0_Lacto_N_hexaose	-0.0830845	0.0176598	-4.704724855	3.83e-06	5.416251161	0.2216	2.08e-07	0.036751097	0.00720062	BovineHD2300013568	23	46892761	NA	NA	NA	6.2151911550886
4_2_0_0_0_Lacto_N_hexaose	-0.0899862	0.0220061	-4.089148009	5.52e-05	4.257838412	0.1362	2.53e-07	0.037358111	0.049256071	BovineHD2300013570	23	46901763	NA	NA	NA	4.76764299047949
4_2_0_0_0_Lacto_N_hexaose	-0.0899862	0.0220061	-4.089148009	5.52e-05	4.257838412	0.1362	2.53e-07	0.037358111	0.049256071	BovineHD2300013571	23	46903145	NA	NA	NA	4.76764299047949
4_2_0_0_0_Lacto_N_hexaose	-0.0780333	0.0155027	-5.033529643	8.18e-07	6.087298274	0.494	4.61e-10	0.036401394	0.002076148	BovineHD2300013592	23	46985726	NA	NA	NA	7.05089136860212
4_2_0_0_0_Lacto_N_hexaose	0.0788008	0.0171781	4.587282645	6.53e-06	5.185283204	0.3308	3.61e-08	0.036872029	0.010968447	BovineHD2300013603	23	47061360	NA	NA	NA	5.92693066968898
4_2_0_0_0_Lacto_N_hexaose	0.0759069	0.0164033	4.627538361	5.45e-06	5.263929947	0.4446	4.56e-07	0.036830499	0.009627271	ARS-BFGL-NGS-39402	23	47073984	NA	NA	NA	6.02511566207885
4_2_0_0_0_Lacto_N_hexaose	0.0788008	0.0171781	4.587282645	6.53e-06	5.185283204	0.3308	3.61e-08	0.036872029	0.010968447	BovineHD2300013608	23	47076610	NA	NA	NA	5.92693066968898
4_2_0_0_0_Lacto_N_hexaose	0.0779252	0.0172997	4.504424932	9.44e-06	5.025128946	0.3293	1.27e-07	0.03695578	0.01469045	BovineHD2300013609	23	47081253	NA	NA	NA	5.72690533340806
4_2_0_0_0_Lacto_N_hexaose	-0.0615592	0.0152024	-4.049308004	6.5e-05	4.187367223	0.4117	4.62e-07	0.037394905	0.055532263	ARS-BFGL-NGS-84065	23	47110504	NA	NA	NA	4.6795207179813
4_2_0_0_0_Lacto_N_hexaose	0.0716966	0.0151507	4.732230194	3.38e-06	5.471012896	0.4386	2.52e-07	0.036722419	0.006510962	BovineHD2300013646	23	47167679	527615	SLC35B3	solute carrier family 35 member B3	6.28349591882313
4_2_0_0_0_Lacto_N_hexaose	0.0661683	0.0150494	4.396740069	1.51e-05	4.820472146	0.4281	5.74e-07	0.037062617	0.020080235	BovineHD2300013648	23	47169608	527615	SLC35B3	solute carrier family 35 member B3	5.47116034335196
4_2_0_0_0_Lacto_N_hexaose	0.0661683	0.0150494	4.396740069	1.51e-05	4.820472146	0.4281	5.74e-07	0.037062617	0.020080235	BovineHD2300013650	23	47174468	527615	SLC35B3	solute carrier family 35 member B3	5.47116034335196
4_2_0_0_0_Lacto_N_hexaose	-0.0939614	0.0207207	-4.534663404	8.25e-06	5.08330699	0.1527	1.55e-07	0.036925312	0.013012314	BovineHD2300013652	23	47176195	527615	SLC35B3	solute carrier family 35 member B3	5.79957925767073
4_2_0_0_0_Lacto_N_hexaose	-0.0939614	0.0207207	-4.534663404	8.25e-06	5.08330699	0.1527	1.55e-07	0.036925312	0.013012314	BovineHD2300013653	23	47178718	527615	SLC35B3	solute carrier family 35 member B3	5.79957925767073
4_2_0_0_0_Lacto_N_hexaose	-0.0751816	0.016713	-4.498390474	9.69e-06	5.013555943	0.2754	8.6e-08	0.036961897	0.015039886	BovineHD2300013656	23	47184390	NA	NA	NA	5.71244719903308
4_2_0_0_0_Lacto_N_hexaose	0.0780428	0.0144599	5.397188086	1.35e-07	6.870433509	0.485	8e-08	0.035995358	0.000680662	BovineHD2300013659	23	47191139	NA	NA	NA	8.02182914446531
4_2_0_0_0_Lacto_N_hexaose	-0.0740814	0.0151322	-4.895613328	1.58e-06	5.801486711	0.4506	2.96e-07	0.036549953	0.003399199	BovineHD2300013675	23	47275571	NA	NA	NA	6.69531768488896
4_2_0_0_0_Lacto_N_hexaose	-0.0818846	0.015248	-5.370186254	1.55e-07	6.810835305	0.4955	1.73e-07	0.036026093	0.000765166	BovineHD2300013677	23	47283651	NA	NA	NA	7.94812804525759
4_2_0_0_0_Lacto_N_hexaose	0.0745812	0.0150839	4.944424187	1.25e-06	5.901927409	0.4491	1.94e-07	0.036497702	0.003026285	BovineHD2300013678	23	47286642	NA	NA	NA	6.82034108263039
4_2_0_0_0_Lacto_N_hexaose	0.0745812	0.0150839	4.944424187	1.25e-06	5.901927409	0.4491	1.94e-07	0.036497702	0.003026285	BovineHD2300013680	23	47290778	NA	NA	NA	6.82034108263039
4_2_0_0_0_Lacto_N_hexaose	0.0745812	0.0150839	4.944424187	1.25e-06	5.901927409	0.4491	1.94e-07	0.036497702	0.003026285	BovineHD2300013681	23	47291779	NA	NA	NA	6.82034108263039
4_2_0_0_0_Lacto_N_hexaose	-0.0818846	0.015248	-5.370186254	1.55e-07	6.810835305	0.4955	1.73e-07	0.036026093	0.000765166	BovineHD2300013682	23	47292723	NA	NA	NA	7.94812804525759
4_2_0_0_0_Lacto_N_hexaose	-0.0740814	0.0151322	-4.895613328	1.58e-06	5.801486711	0.4506	2.96e-07	0.036549953	0.003399199	BTB-00869068	23	47297677	NA	NA	NA	6.69531768488896
4_2_0_0_0_Lacto_N_hexaose	-0.0734078	0.0158007	-4.645857462	5.01e-06	5.299900206	0.4716	2.1e-07	0.036811923	0.00892578	BovineHD2300013688	23	47324528	NA	NA	NA	6.07001216865673
4_2_0_0_0_Lacto_N_hexaose	0.0692141	0.0157962	4.381693065	1.61e-05	4.792190313	0.4132	1.44e-07	0.037077856	0.020692528	BovineHD2300013690	23	47339609	NA	NA	NA	5.43580853662266
4_2_0_0_0_Lacto_N_hexaose	0.0692141	0.0157962	4.381693065	1.61e-05	4.792190313	0.4132	1.44e-07	0.037077856	0.020692528	BovineHD2300013691	23	47340984	NA	NA	NA	5.43580853662266
4_2_0_0_0_Lacto_N_hexaose	0.0692141	0.0157962	4.381693065	1.61e-05	4.792190313	0.4132	1.44e-07	0.037077856	0.020692528	BovineHD2300013692	23	47342946	NA	NA	NA	5.43580853662266
4_2_0_0_0_Lacto_N_hexaose	0.0692141	0.0157962	4.381693065	1.61e-05	4.792190313	0.4132	1.44e-07	0.037077856	0.020692528	BTB-00868972	23	47346112	NA	NA	NA	5.43580853662266
4_2_0_0_0_Lacto_N_hexaose	-0.0739448	0.0158592	-4.66258071	4.65e-06	5.332835402	0.4805	1.55e-07	0.036794734	0.008364174	Hapmap23842-BTA-56935	23	47367758	617105	EEF1E1	eukaryotic translation elongation factor 1 epsilon 1	6.11111478210396
4_2_0_0_0_Lacto_N_hexaose	0.0757995	0.0158552	4.780734396	2.7e-06	5.56819724	0.4536	6.82e-08	0.036671862	0.005372725	BovineHD2300013708	23	47418285	NA	NA	NA	6.40467259267924
4_2_0_0_0_Lacto_N_hexaose	-0.0642332	0.015403	-4.170174641	3.95e-05	4.402870681	0.4611	3.61e-07	0.037281865	0.039950701	BovineHD4100016261	23	47494103	615027	TXNDC5	thioredoxin domain containing 5	4.94901360135739
4_2_0_0_0_Lacto_N_hexaose	0.0694524	0.0162263	4.280236406	2.49e-05	4.603524006	0.4356	1.72e-07	0.037176768	0.029504678	BovineHD2300013754	23	47598874	617566	BMP6	bone morphogenetic protein 6	5.19993235191058
4_2_0_0_0_Lacto_N_hexaose	0.0685249	0.0162771	4.209896112	3.35e-05	4.474803125	0.3907	1.4e-07	0.037244334	0.035368382	BovineHD2300013757	23	47614889	617566	BMP6	bone morphogenetic protein 6	5.03896927982436
4_2_0_0_0_Lacto_N_hexaose	0.0685249	0.0162771	4.209896112	3.35e-05	4.474803125	0.3907	1.4e-07	0.037244334	0.035368382	BovineHD2300013758	23	47617825	617566	BMP6	bone morphogenetic protein 6	5.03896927982436
4_2_0_0_0_Lacto_N_hexaose	0.0779956	0.0191723	4.068139973	6.02e-05	4.220609106	0.2485	1.06e-07	0.037377791	0.052252515	BovineHD2300013769	23	47638676	617566	BMP6	bone morphogenetic protein 6	4.72108801446256
4_2_0_0_0_Lacto_N_hexaose	0.0638886	0.0154518	4.134702753	4.58e-05	4.339097056	0.4251	2.83e-07	0.037315409	0.043938417	BovineHD2300013795	23	47733320	NA	NA	NA	4.86926031873861
4_2_0_0_0_Lacto_N_hexaose	-0.0608595	0.0147122	-4.136668887	4.54e-05	4.34262044	0.485	3.8e-07	0.037313478	0.043668019	BovineHD2300013817	23	47808360	513601	SNRNP48	small nuclear ribonucleoprotein U11/U12 subunit 48	4.87366653496522
4_2_0_0_0_Lacto_N_hexaose	0.0703157	0.0150852	4.661237504	4.68e-06	5.33018659	0.4386	5.73e-07	0.036795723	0.008384854	BovineHD2300013834	23	47851281	514360	DSP	desmoplakin	6.10780930929089
4_2_0_0_0_Lacto_N_hexaose	0.0593606	0.015325	3.873448613	0.000130933	3.882952013	0.4446	4.73e-07	0.037554733	0.091254226	BovineHD2300013901	23	48009384	529312	SSR1	signal sequence receptor subunit 1	4.29898258402292
4_2_0_0_0_Lacto_N_hexaose	0.0593606	0.015325	3.873448613	0.000130933	3.882952013	0.4446	4.73e-07	0.037554733	0.091254226	BovineHD2300013902	23	48010798	529312	SSR1	signal sequence receptor subunit 1	4.29898258402292
4_2_0_0_0_Lacto_N_hexaose	0.0610805	0.0152699	4.000058939	7.92e-05	4.101020575	0.4326	1.84e-07	0.037440507	0.064865513	BovineHD2300013904	23	48016932	529312	SSR1	signal sequence receptor subunit 1	4.57155713244463
4_2_0_0_0_Lacto_N_hexaose	-0.0958947	0.0197508	-4.855231181	1.91e-06	5.718983369	0.1722	3.84e-07	0.036592879	0.004040098	BovineHD2300013942	23	48157326	NA	NA	NA	6.59257047606107
4_2_0_0_0_Lacto_N_hexaose	-0.0696401	0.0160843	-4.329694174	2.02e-05	4.695052506	0.3249	9.2e-08	0.037128822	0.024483781	BovineHD2300013980	23	48316533	NA	NA	NA	5.31437302359191
4_2_0_0_0_Lacto_N_hexaose	0.0698995	0.0153724	4.54707788	7.81e-06	5.107281858	0.3728	5.92e-07	0.036912357	0.012512694	BovineHD4100016272	23	48324115	NA	NA	NA	5.82952386671336
4_2_0_0_0_Lacto_N_hexaose	-0.0696401	0.0160843	-4.329694174	2.02e-05	4.695052506	0.3249	9.2e-08	0.037128822	0.024483781	BovineHD2300013982	23	48327511	NA	NA	NA	5.31437302359191
4_2_0_0_0_Lacto_N_hexaose	-0.0696401	0.0160843	-4.329694174	2.02e-05	4.695052506	0.3249	9.2e-08	0.037128822	0.024483781	BovineHD2300013984	23	48334475	NA	NA	NA	5.31437302359191
4_2_0_0_0_Lacto_N_hexaose	-0.103665	0.0226964	-4.567464444	7.13e-06	5.146765596	0.1362	1.34e-07	0.036892098	0.011847025	ARS-BFGL-NGS-57983	23	48343306	NA	NA	NA	5.87883380931184
4_2_0_0_0_Lacto_N_hexaose	-0.0810306	0.0164772	-4.917740878	1.42e-06	5.84692268	0.3189	1.56e-07	0.036526407	0.003088401	BovineHD2300014017	23	48455774	NA	NA	NA	6.75188269352667
4_2_0_0_0_Lacto_N_hexaose	-0.0810306	0.0164772	-4.917740878	1.42e-06	5.84692268	0.3189	1.56e-07	0.036526407	0.003088401	BovineHD2300014018	23	48457597	NA	NA	NA	6.75188269352667
4_2_0_0_0_Lacto_N_hexaose	-0.111168	0.0231481	-4.802467589	2.44e-06	5.611996418	0.1198	1.45e-07	0.036648908	0.00493821	BovineHD2300014030	23	48508639	NA	NA	NA	6.45926630772219
4_2_0_0_0_Lacto_N_hexaose	-0.0696181	0.0155012	-4.491142621	1e-05	4.999672216	0.3802	3.62e-07	0.036968907	0.015336153	BovineHD2300014062	23	48597114	NA	NA	NA	5.69510162501819
4_2_0_0_0_Lacto_N_hexaose	-0.0701834	0.0168527	-4.164519632	4.05e-05	4.392674436	0.3638	2.32e-07	0.037287358	0.040250377	BovineHD2300014071	23	48625746	NA	NA	NA	4.93626248954257
4_2_0_0_0_Lacto_N_hexaose	-0.0742311	0.0166543	-4.457173223	1.16e-05	4.934839738	0.3548	2.28e-07	0.037002996	0.016996267	BovineHD2300014073	23	48628238	NA	NA	NA	5.61409433645568
4_2_0_0_0_Lacto_N_hexaose	-0.0746828	0.0161928	-4.612099205	5.84e-06	5.233702245	0.4671	6.48e-07	0.036846129	0.010248016	BovineHD2300014075	23	48639928	NA	NA	NA	5.98738191028304
4_2_0_0_0_Lacto_N_hexaose	-0.0746828	0.0161928	-4.612099205	5.84e-06	5.233702245	0.4671	6.48e-07	0.036846129	0.010248016	BovineHD2300014078	23	48650551	NA	NA	NA	5.98738191028304
4_2_0_0_0_Lacto_N_hexaose	-0.0905406	0.0181819	-4.979710591	1.06e-06	5.975025134	0.2126	1.82e-07	0.036459666	0.002621417	BovineHD2300014086	23	48675912	NA	NA	NA	6.91128459886141
4_2_0_0_0_Lacto_N_hexaose	-0.0905406	0.0181819	-4.979710591	1.06e-06	5.975025134	0.2126	1.82e-07	0.036459666	0.002621417	BovineHD4100016274	23	48677027	NA	NA	NA	6.91128459886141
4_2_0_0_0_Lacto_N_hexaose	-0.0735829	0.0191407	-3.844316039	0.000146698	3.833575681	0.2006	5.38e-07	0.037580571	0.098793447	BovineHD2300014093	23	48696743	NA	NA	NA	4.23728943777023
4_2_0_0_0_Lacto_N_hexaose	-0.0685475	0.016536	-4.14534954	4.38e-05	4.358192571	0.4177	3.41e-08	0.037305633	0.042519679	BovineHD2300014097	23	48714745	NA	NA	NA	4.89314051579264
4_2_0_0_0_Lacto_N_hexaose	-0.0685475	0.016536	-4.14534954	4.38e-05	4.358192571	0.4177	3.41e-08	0.037305633	0.042519679	BovineHD2300014098	23	48715874	NA	NA	NA	4.89314051579264
4_2_0_0_0_Lacto_N_hexaose	-0.0685475	0.016536	-4.14534954	4.38e-05	4.358192571	0.4177	3.41e-08	0.037305633	0.042519679	BovineHD2300014099	23	48717111	NA	NA	NA	4.89314051579264
4_2_0_0_0_Lacto_N_hexaose	-0.077216	0.0178511	-4.325559769	2.05e-05	4.687368971	0.247	4.87e-08	0.037132896	0.024799238	BovineHD4100016277	23	48719370	NA	NA	NA	5.30476667196861
4_2_0_0_0_Lacto_N_hexaose	-0.0685475	0.016536	-4.14534954	4.38e-05	4.358192571	0.4177	3.41e-08	0.037305633	0.042519679	BovineHD2300014101	23	48721315	NA	NA	NA	4.89314051579264
4_2_0_0_0_Lacto_N_hexaose	-0.0696576	0.0164901	-4.224207252	3.16e-05	4.500853489	0.4162	2.15e-07	0.0372306	0.035180249	BovineHD2300014102	23	48722609	NA	NA	NA	5.071546086258
4_2_0_0_0_Lacto_N_hexaose	-0.077216	0.0178511	-4.325559769	2.05e-05	4.687368971	0.247	4.87e-08	0.037132896	0.024799238	ARS-BFGL-NGS-118579	23	48734960	NA	NA	NA	5.30476667196861
4_2_0_0_0_Lacto_N_hexaose	-0.0794498	0.0194772	-4.079118148	5.75e-05	4.240044805	0.1841	2.74e-07	0.037367421	0.050555323	BovineHD2300014112	23	48752878	NA	NA	NA	4.74539202620962
4_2_0_0_0_Lacto_N_hexaose	-0.0637134	0.0152108	-4.188694875	3.66e-05	4.436341255	0.4611	5.93e-07	0.037264083	0.037915956	BovineHD2300014185	23	48870367	617881	F13A1	coagulation factor XIII A chain	4.99087073651069
4_2_0_0_0_Lacto_N_hexaose	-0.0607136	0.0152353	-3.98506101	8.42e-05	4.074894202	0.4686	2.76e-07	0.037454134	0.067261065	BovineHD2300014186	23	48871456	617881	F13A1	coagulation factor XIII A chain	4.53889303977566
4_2_0_0_0_Lacto_N_hexaose	-0.0607136	0.0152353	-3.98506101	8.42e-05	4.074894202	0.4686	2.76e-07	0.037454134	0.067261065	BovineHD2300014187	23	48872485	617881	F13A1	coagulation factor XIII A chain	4.53889303977566
4_2_0_0_0_Lacto_N_hexaose	-0.0607136	0.0152353	-3.98506101	8.42e-05	4.074894202	0.4686	2.76e-07	0.037454134	0.067261065	BovineHD2300014188	23	48873402	617881	F13A1	coagulation factor XIII A chain	4.53889303977566
4_2_0_0_0_Lacto_N_hexaose	-0.0595622	0.0154068	-3.865968274	0.00013482	3.870245061	0.4955	2.96e-07	0.037561567	0.092046673	BovineHD2300014195	23	48883739	617881	F13A1	coagulation factor XIII A chain	4.28310486004446
4_2_0_0_0_Lacto_N_hexaose	-0.0611276	0.0155082	-3.941630879	0.000100073	3.999684885	0.4326	2.16e-07	0.03749368	0.076206658	BovineHD2300014196	23	48884641	617881	F13A1	coagulation factor XIII A chain	4.44487372067042
4_2_0_0_0_Lacto_N_hexaose	-0.0709069	0.0177276	-3.999802568	7.93e-05	4.100573312	0.2605	3.28e-07	0.037440603	0.064865513	BovineHD2300014222	23	48962848	NA	NA	NA	4.57099793604885
4_2_0_0_0_Lacto_N_hexaose	-0.109206	0.0230944	-4.728678814	3.44e-06	5.46392807	0.1213	1.35e-07	0.036726235	0.006566944	BovineHD2300014228	23	49010930	NA	NA	NA	6.27465989949932
4_2_0_0_0_Lacto_N_hexaose	-0.0730255	0.0160023	-4.563437756	7.26e-06	5.138955757	0.3473	2.62e-07	0.036896064	0.011911244	BovineHD2300014337	23	49313687	505390	FARS2	phenylalanyl-tRNA synthetase 2, mitochondrial	5.86908088642523
4_2_0_0_0_Lacto_N_hexaose	-0.0730255	0.0160023	-4.563437756	7.26e-06	5.138955757	0.3473	2.62e-07	0.036896064	0.011911244	BovineHD2300014338	23	49320295	505390	FARS2	phenylalanyl-tRNA synthetase 2, mitochondrial	5.86908088642523
4_2_0_0_0_Lacto_N_hexaose	0.073295	0.0179416	4.085198644	5.61e-05	4.250827797	0.268	3.89e-07	0.03736166	0.049757744	BovineHD2300014404	23	49528973	NA	NA	NA	4.75887615525748
4_2_0_0_0_Lacto_N_hexaose	0.0648559	0.0156221	4.151548127	4.27e-05	4.369328192	0.4865	1.63e-07	0.037299651	0.042126876	BovineHD4100016286	23	49600436	539013	CDYL	chromodomain Y like	4.90706637660536
4_2_0_0_0_Lacto_N_hexaose	-0.0655345	0.0161346	-4.061736888	6.18e-05	4.209292571	0.3353	6.62e-08	0.037383761	0.053351172	BovineHD2300014456	23	49672984	100295904	NA	NA	4.70693709044577
4_2_0_0_0_Lacto_N_hexaose	-0.0655345	0.0161346	-4.061736888	6.18e-05	4.209292571	0.3353	6.62e-08	0.037383761	0.053351172	BovineHD2300014457	23	49674243	100295904	NA	NA	4.70693709044577
4_2_0_0_0_Lacto_N_hexaose	0.0596717	0.0154547	3.861071389	0.000137424	3.861937374	0.4057	5.46e-07	0.037565677	0.093309585	BovineHD2300014653	23	50358954	NA	NA	NA	4.27272453786661
4_2_0_0_0_Lacto_N_hexaose	-0.0778023	0.018632	-4.175735294	3.86e-05	4.412907627	0.2021	1.55e-07	0.037276797	0.039316488	BovineHD2300014940	23	51536019	617688	GMDS	GDP-mannose 4,6-dehydratase	4.96156548513288
4_2_0_0_0_Lacto_N_hexaose	0.153389	0.0392777	3.905243942	0.000115562	3.937183771	0.0374	1.04e-07	0.03752658	0.083432685	BovineHD2600010783	26	38988704	100337346	NA	NA	4.36675436753568
4_2_0_0_0_Lacto_N_hexaose	0.0720993	0.0166957	4.318435286	2.12e-05	4.67414235	0.2994	1.93e-07	0.037139705	0.025503923	BovineHD2700005124	27	18610533	NA	NA	NA	5.28822979436197
4_2_0_0_0_Lacto_N_hexaose	0.0692036	0.0166791	4.149120756	4.32e-05	4.364965883	0.3578	9.43e-08	0.037302013	0.042467558	BovineHD2700005125	27	18611413	NA	NA	NA	4.90161100596247
4_2_0_0_0_Lacto_N_hexaose	0.0670297	0.0172553	3.884586185	0.000125341	3.9019082	0.2919	2.44e-08	0.037545183	0.088504417	BovineHD2800012880	28	44235120	540667	MARCH8	membrane associated ring-CH-type finger 8	4.32267020100241
4_2_0_0_0_Lacto_N_hexaose	0.0882556	0.0227379	3.881431443	0.000126901	3.896534367	0.1377	2.11e-07	0.037547844	0.089478703	BovineHD2900005008	29	16726060	NA	NA	NA	4.31595491692905
5_4_0_0_0	-0.56836	0.118168	-4.809762372	2.36e-06	5.626732843	0.021	0.010080125	0.16237296	0.006642715	BovineHD0100004930	1	16672261	NA	NA	NA	6.47763195903471
5_4_0_0_0	-0.864086	0.133213	-6.486499065	3.47e-10	9.459827026	0.015	0.003865597	0.15925447	5.72e-06	BovineHD0100004939	1	16707276	NA	NA	NA	11.1878500382588
5_4_0_0_0	-0.864086	0.133213	-6.486499065	3.47e-10	9.459827026	0.015	0.003865597	0.15925447	5.72e-06	BovineHD0100004940	1	16707994	NA	NA	NA	11.1878500382588
5_4_0_0_0	-0.864086	0.133213	-6.486499065	3.47e-10	9.459827026	0.015	0.003865597	0.15925447	5.72e-06	BovineHD0100004942	1	16718771	NA	NA	NA	11.1878500382588
5_4_0_0_0	-0.864086	0.133213	-6.486499065	3.47e-10	9.459827026	0.015	0.003865597	0.15925447	5.72e-06	BovineHD0100004953	1	16759712	NA	NA	NA	11.1878500382588
5_4_0_0_0	-0.501292	0.10125	-4.951032099	1.21e-06	5.915585007	0.0284	0.008738674	0.16297273	0.004520167	BovineHD0100004971	1	16805511	NA	NA	NA	6.837335903204
5_4_0_0_0	-0.669437	0.143115	-4.677615903	4.34e-06	5.36252622	0.0105	6.57e-08	0.17305795	0.010427921	BovineHD0100023814	1	82469656	NA	NA	NA	6.14816369907927
5_4_0_0_0	-0.851275	0.160778	-5.294723159	2.26e-07	6.645497457	0.0105	5.19e-07	0.16991621	0.001119164	BovineHD0100025035	1	87439527	100141289	USP13	ubiquitin specific peptidase 13	7.74349538990967
5_4_0_0_0	-0.753183	0.142836	-5.273061413	2.52e-07	6.598371299	0.0135	0.010959722	0.15914636	0.001200015	BovineHD0100025425	1	88952218	NA	NA	NA	7.68512405555264
5_4_0_0_0	-0.753183	0.142836	-5.273061413	2.52e-07	6.598371299	0.0135	0.010959722	0.15914636	0.001200015	BovineHD0100025426	1	88953930	NA	NA	NA	7.68512405555264
5_4_0_0_0	-0.709036	0.145133	-4.885422337	1.66e-06	5.780615106	0.0135	0.010631542	0.16146042	0.005383057	BovineHD0100025529	1	89285700	NA	NA	NA	6.66932910043707
5_4_0_0_0	-0.709036	0.145133	-4.885422337	1.66e-06	5.780615106	0.0135	0.010631542	0.16146042	0.005383057	BovineHD0100025530	1	89287399	NA	NA	NA	6.66932910043707
5_4_0_0_0	-0.709036	0.145133	-4.885422337	1.66e-06	5.780615106	0.0135	0.010631542	0.16146042	0.005383057	BovineHD0100025535	1	89313457	NA	NA	NA	6.66932910043707
5_4_0_0_0	-0.709036	0.145133	-4.885422337	1.66e-06	5.780615106	0.0135	0.010631542	0.16146042	0.005383057	BovineHD0100025536	1	89314428	NA	NA	NA	6.66932910043707
5_4_0_0_0	-0.753183	0.142836	-5.273061413	2.52e-07	6.598371299	0.0135	0.010959722	0.15914636	0.001200015	BovineHD0100025544	1	89345484	NA	NA	NA	7.68512405555264
5_4_0_0_0	-0.664809	0.144144	-4.61211705	5.84e-06	5.233737137	0.0135	6.23e-08	0.17337489	0.013075604	BovineHD0100027019	1	158010180	NA	NA	NA	5.9874254687354
5_4_0_0_0	-0.664809	0.144144	-4.61211705	5.84e-06	5.233737137	0.0135	6.23e-08	0.17337489	0.013075604	BovineHD0100027040	1	158059045	NA	NA	NA	5.9874254687354
5_4_0_0_0	-0.413055	0.104697	-3.945241984	9.86e-05	4.005913054	0.0269	0.014653195	0.16195761	0.095555834	BovineHD0100029315	1	101997366	NA	NA	NA	4.45265894390106
5_4_0_0_0	-0.413055	0.104697	-3.945241984	9.86e-05	4.005913054	0.0269	0.014653195	0.16195761	0.095555834	BovineHD0100029318	1	102013520	NA	NA	NA	4.45265894390106
5_4_0_0_0	-0.413055	0.104697	-3.945241984	9.86e-05	4.005913054	0.0269	0.014653195	0.16195761	0.095555834	BovineHD0100029321	1	102022049	NA	NA	NA	4.45265894390106
5_4_0_0_0	-0.46587	0.110862	-4.202251448	3.46e-05	4.460916722	0.024	0.018896553	0.15682419	0.047574249	BovineHD0100029800	1	103881424	NA	NA	NA	5.02160370883706
5_4_0_0_0	-0.238858	0.0588384	-4.059559743	6.23e-05	4.205448044	0.0883	0.005605137	0.17026892	0.068385901	BovineHD0100031312	1	109870082	NA	NA	NA	4.70212968480829
5_4_0_0_0	-0.240844	0.0592623	-4.064033964	6.12e-05	4.213350675	0.0868	0.005966673	0.16989073	0.067753692	BovineHD0100031315	1	109882336	NA	NA	NA	4.71201158606216
5_4_0_0_0	-0.238858	0.0588384	-4.059559743	6.23e-05	4.205448044	0.0883	0.005605137	0.17026892	0.068385901	BovineHD0100031318	1	109889360	NA	NA	NA	4.70212968480829
5_4_0_0_0	-0.335105	0.0688498	-4.867189157	1.81e-06	5.743358196	0.0629	1.5e-07	0.17212227	0.005621288	BovineHD0100031336	1	109944097	NA	NA	NA	6.62293086072621
5_4_0_0_0	-0.335105	0.0688498	-4.867189157	1.81e-06	5.743358196	0.0629	1.5e-07	0.17212227	0.005621288	BovineHD0100031341	1	109960286	NA	NA	NA	6.62293086072621
5_4_0_0_0	-0.388205	0.0829171	-4.681844879	4.26e-06	5.370891066	0.0404	0.015717028	0.1575878	0.01027889	BovineHD0100031494	1	110428725	NA	NA	NA	6.15860072545935
5_4_0_0_0	-0.461106	0.114277	-4.034985168	6.88e-05	4.162167864	0.0225	0.02025468	0.15628866	0.073913262	BovineHD0100034898	1	122564123	NA	NA	NA	4.6480112847727
5_4_0_0_0	-0.648035	0.137673	-4.707059482	3.79e-06	5.420889463	0.015	0.026844901	0.14713691	0.00929716	BovineHD0100035653	1	125303213	535743	SLC9A9	solute carrier family 9 member A9	6.22097719009198
5_4_0_0_0	-0.58833	0.139945	-4.204008718	3.43e-05	4.464106981	0.015	0.004911724	0.17032004	0.047574249	BovineHD0200005888	2	20523401	NA	NA	NA	5.02559328047439
5_4_0_0_0	-0.254504	0.0640324	-3.974612852	8.78e-05	4.056740216	0.0749	0.012470692	0.16392417	0.087221108	BovineHD0200008853	2	30080045	533065	SCN9A	sodium voltage-gated channel alpha subunit 9	4.51619728211875
5_4_0_0_0	-0.58878	0.127264	-4.626445813	5.47e-06	5.261788253	0.018	0.009154659	0.16417039	0.012541491	BTB-01197267	2	57991488	NA	NA	NA	6.02244229454632
5_4_0_0_0	-0.906204	0.149527	-6.060470684	3.93e-09	8.405122392	0.012	0.012944486	0.1528809	3.97e-05	BovineHD0200018001	2	62027217	529922	ZRANB3	zinc finger RANBP2-type containing 3	9.90731092132791
5_4_0_0_0	-0.432007	0.0796892	-5.421148663	1.19e-07	6.923511561	0.0389	7.65e-08	0.16924044	0.000648692	BovineHD0200019964	2	68854767	NA	NA	NA	8.08743927980268
5_4_0_0_0	-0.496868	0.115775	-4.291669186	2.37e-05	4.624607101	0.024	3.85e-07	0.17487616	0.035505388	BovineHD0200024387	2	85079851	NA	NA	NA	5.22629440633503
5_4_0_0_0	-0.729027	0.165688	-4.399998793	1.49e-05	4.826607338	0.0105	0.012644113	0.1618603	0.025812074	ARS-BFGL-NGS-112252	3	917437	539387	MPZL1	myelin protein zero like 1	5.4788289448745
5_4_0_0_0	-0.729027	0.165688	-4.399998793	1.49e-05	4.826607338	0.0105	0.012644113	0.1618603	0.025812074	BovineHD0300000209	3	920227	539387	MPZL1	myelin protein zero like 1	5.4788289448745
5_4_0_0_0	-0.490856	0.118512	-4.1418253	4.45e-05	4.351867313	0.018	0.006447152	0.16907308	0.053435101	BovineHD0300002595	3	7954899	NA	NA	NA	4.88523035497409
5_4_0_0_0	-0.490856	0.118512	-4.1418253	4.45e-05	4.351867313	0.018	0.006447152	0.16907308	0.053435101	BovineHD0300002596	3	7955544	NA	NA	NA	4.88523035497409
5_4_0_0_0	-0.569238	0.131148	-4.340424559	1.93e-05	4.71502167	0.0165	0.016013865	0.15891711	0.030287187	BovineHD0300003107	3	9509801	537960	ATP1A4	ATPase Na+/K+ transporting subunit alpha 4	5.33933893714892
5_4_0_0_0	-0.561272	0.12161	-4.615344133	5.75e-06	5.240048698	0.0195	0.020430941	0.15347802	0.01300464	BovineHD0300003108	3	9514102	537960	ATP1A4	ATPase Na+/K+ transporting subunit alpha 4	5.99530465602361
5_4_0_0_0	-0.264217	0.0587966	-4.493746237	9.89e-06	5.004657555	0.0853	0.016630336	0.1576215	0.019987916	BovineHD0300004044	3	12324357	NA	NA	NA	5.70133011773583
5_4_0_0_0	-0.751917	0.146064	-5.147859842	4.69e-07	6.328929982	0.0135	0.016014266	0.15496491	0.001978012	BovineHD0300004465	3	13706237	NA	NA	NA	7.35101999185218
5_4_0_0_0	-0.834559	0.144609	-5.771141492	1.91e-08	7.719193053	0.0135	0.002145829	0.16513673	0.000120374	ARS-BFGL-NGS-76278	3	16921270	618263	NA	NA	9.06766222127161
5_4_0_0_0	-0.620228	0.138477	-4.478924298	1.06e-05	4.976307659	0.015	0.013372992	0.16079209	0.020419426	BovineHD0300008453	3	26552160	100139893	NA	NA	5.66590963197892
5_4_0_0_0	-0.662758	0.154298	-4.29531167	2.34e-05	4.631333638	0.012	0.017482767	0.15773432	0.035161033	BovineHD0300009801	3	31064825	NA	NA	NA	5.23470504210282
5_4_0_0_0	-0.78341	0.16129	-4.857151714	1.89e-06	5.72289495	0.0105	0.013765453	0.15858427	0.005855665	BovineHD0300010145	3	32195559	NA	NA	NA	6.59744285962376
5_4_0_0_0	-0.772018	0.143415	-5.383104975	1.45e-07	6.83932068	0.0135	0.004243947	0.16516013	0.000754305	BovineHD0300024519	3	85288351	NA	NA	NA	7.98335811226676
5_4_0_0_0	-0.659187	0.136961	-4.812954053	2.33e-06	5.633186011	0.015	0.007254721	0.165121	0.006587478	BovineHD0300024520	3	85295440	NA	NA	NA	6.48567396257992
5_4_0_0_0	-0.481152	0.120666	-3.987469544	8.34e-05	4.079084542	0.0195	0.010512362	0.16576272	0.084028213	BovineHD0300024524	3	85304420	NA	NA	NA	4.544131838068
5_4_0_0_0	-0.27454	0.0665814	-4.123373795	4.8e-05	4.318821369	0.0704	0.004516262	0.171073	0.057105306	BovineHD0300025970	3	89704294	NA	NA	NA	4.84390436845257
5_4_0_0_0	-0.289376	0.0685374	-4.222161915	3.18e-05	4.497126048	0.0659	0.003661531	0.17148764	0.045408341	BovineHD0300025972	3	89711611	NA	NA	NA	5.06688483375311
5_4_0_0_0	-0.233805	0.0593376	-3.940250364	0.000100622	3.997305087	0.0943000000000001	0.00377347	0.17260982	0.096899817	BovineHD0300026051	3	89947137	NA	NA	NA	4.44189900068007
5_4_0_0_0	-0.379941	0.081927	-4.637555385	5.2e-06	5.283584777	0.0419	0.011274963	0.16205676	0.012152637	BovineHD0300026415	3	91244302	532257	USP24	ubiquitin specific peptidase 24	6.04964875203292
5_4_0_0_0	-0.34619	0.0753727	-4.593042308	6.36e-06	5.196502249	0.0494	3.63e-07	0.17346628	0.014055325	BovineHD0300026505	3	91540832	509047	TTC4	tetratricopeptide repeat domain 4	5.94093862233654
5_4_0_0_0	-0.221628	0.0533328	-4.155566556	4.2e-05	4.376554347	0.1108	0.023350519	0.15289139	0.05102528	BovineHD0300026686	3	92102360	NA	NA	NA	4.9161031872917
5_4_0_0_0	-0.221725	0.0529369	-4.188477225	3.66e-05	4.435947217	0.1138	0.024620965	0.15157742	0.049835929	BovineHD0300026699	3	92143755	539385	TCEANC2	transcription elongation factor A N-terminal and central domain containing 2	4.99037796860206
5_4_0_0_0	-0.221725	0.0529369	-4.188477225	3.66e-05	4.435947217	0.1138	0.024620965	0.15157742	0.049835929	BovineHD0300026703	3	92160840	539385	TCEANC2	transcription elongation factor A N-terminal and central domain containing 2	4.99037796860206
5_4_0_0_0	-0.723143	0.10319	-7.00787867	1.51e-11	10.81971524	0.021	0.005911727	0.15403337	3.75e-07	BovineHD0300027116	3	93546889	540744	ZYG11B	zyg-11 family member B, cell cycle regulator	12.8188553856402
5_4_0_0_0	-0.723143	0.10319	-7.00787867	1.51e-11	10.81971524	0.021	0.005911727	0.15403337	3.75e-07	BovineHD0300027117	3	93550841	540744	ZYG11B	zyg-11 family member B, cell cycle regulator	12.8188553856402
5_4_0_0_0	-0.723143	0.10319	-7.00787867	1.51e-11	10.81971524	0.021	0.005911727	0.15403337	3.75e-07	BovineHD0300027121	3	93570743	540744	ZYG11B	zyg-11 family member B, cell cycle regulator	12.8188553856402
5_4_0_0_0	-0.380939	0.0796887	-4.780338994	2.71e-06	5.567401835	0.0434	0.009103218	0.16347002	0.007456176	BovineHD0300027161	3	93683924	NA	NA	NA	6.40368104825637
5_4_0_0_0	-0.724003	0.100623	-7.19520388	4.72e-12	11.3260493	0.0225	0.011331651	0.14757528	1.43e-07	BovineHD0300027783	3	96228019	NA	NA	NA	13.420128623378
5_4_0_0_0	-0.67752	0.098473	-6.880261595	3.31e-11	10.48005341	0.024	0.011489677	0.14938348	6.56e-07	BovineHD0300027806	3	96359756	NA	NA	NA	12.413659183692
5_4_0_0_0	-0.768598	0.102135	-7.525314535	5.75e-13	12.24015802	0.021	0.000443698	0.15624748	5.69e-08	BovineHD0300028031	3	97178849	539751	NA	NA	14.4971729829808
5_4_0_0_0	-0.64978	0.0960341	-6.766138278	6.61e-11	10.17999897	0.0254	0.00621798	0.15522291	1.26e-06	BovineHD0300028033	3	97182222	539751	NA	NA	12.0544924933364
5_4_0_0_0	-0.531233	0.0871428	-6.096120391	3.23e-09	8.491362379	0.0329	0.001349904	0.16408845	3.33e-05	BovineHD0300028038	3	97197619	539751	NA	NA	10.0125054161747
5_4_0_0_0	-0.531233	0.0871428	-6.096120391	3.23e-09	8.491362379	0.0329	0.001349904	0.16408845	3.33e-05	BovineHD0300028039	3	97200925	539751	NA	NA	10.0125054161747
5_4_0_0_0	-0.531233	0.0871428	-6.096120391	3.23e-09	8.491362379	0.0329	0.001349904	0.16408845	3.33e-05	BovineHD0300028044	3	97214038	539751	NA	NA	10.0125054161747
5_4_0_0_0	-0.768598	0.102135	-7.525314535	5.75e-13	12.24015802	0.021	0.000443698	0.15624748	5.69e-08	BovineHD0300028045	3	97215226	539751	NA	NA	14.4971729829808
5_4_0_0_0	-0.531233	0.0871428	-6.096120391	3.23e-09	8.491362379	0.0329	0.001349904	0.16408845	3.33e-05	BovineHD0300028052	3	97222214	539751	NA	NA	10.0125054161747
5_4_0_0_0	-0.768598	0.102135	-7.525314535	5.75e-13	12.24015802	0.021	0.000443698	0.15624748	5.69e-08	BovineHD0300028053	3	97224999	539751	NA	NA	14.4971729829808
5_4_0_0_0	-0.531233	0.0871428	-6.096120391	3.23e-09	8.491362379	0.0329	0.001349904	0.16408845	3.33e-05	BovineHD0300028057	3	97244089	539751	NA	NA	10.0125054161747
5_4_0_0_0	-0.531233	0.0871428	-6.096120391	3.23e-09	8.491362379	0.0329	0.001349904	0.16408845	3.33e-05	BovineHD0300028060	3	97253290	539751	NA	NA	10.0125054161747
5_4_0_0_0	-0.30554	0.0686983	-4.447562749	1.21e-05	4.91656892	0.0614	0.000594138	0.17355064	0.02238141	BovineHD0300028209	3	97640784	615787	NA	NA	5.59126261256813
5_4_0_0_0	-0.30554	0.0686983	-4.447562749	1.21e-05	4.91656892	0.0614	0.000594138	0.17355064	0.02238141	BovineHD0300028210	3	97642889	615787	NA	NA	5.59126261256813
5_4_0_0_0	-0.43214	0.079959	-5.404519816	1.3e-07	6.88665574	0.0389	0.018515595	0.15125592	0.000683609	BovineHD0300028721	3	99440961	512180	EFCAB14	EF-hand calcium binding domain 14	8.04188435847996
5_4_0_0_0	-0.327684	0.0685548	-4.779884122	2.71e-06	5.566486862	0.0584	0.012453926	0.16022536	0.007456176	BovineHD0300028730	3	99475954	505430	ATPAF1	ATP synthase mitochondrial F1 complex assembly factor 1	6.40254044712761
5_4_0_0_0	-0.352274	0.0745289	-4.726676497	3.47e-06	5.459935404	0.0508999999999999	0.020821864	0.15257626	0.008625865	BovineHD0300030009	3	104205485	NA	NA	NA	6.26968022151628
5_4_0_0_0	-0.406412	0.0810391	-5.015011272	8.94e-07	6.04856002	0.0419	0.016972854	0.15474227	0.00345797	BovineHD0300030054	3	104326429	NA	NA	NA	7.00273267105865
5_4_0_0_0	-0.481216	0.0888791	-5.414276247	1.24e-07	6.908269133	0.0329	0.015890562	0.1536754	0.000657414	BovineHD0300030821	3	106640971	506730	MACF1	microtubule-actin crosslinking factor 1	8.06860072349414
5_4_0_0_0	-0.481216	0.0888791	-5.414276247	1.24e-07	6.908269133	0.0329	0.015890562	0.1536754	0.000657414	BovineHD0300030824	3	106650923	506730	MACF1	microtubule-actin crosslinking factor 1	8.06860072349414
5_4_0_0_0	-0.453385	0.0856602	-5.292831443	2.28e-07	6.641375985	0.0359	0.013360551	0.15673135	0.001119164	BovineHD0300030838	3	106716036	506730	MACF1	microtubule-actin crosslinking factor 1	7.73839124495458
5_4_0_0_0	-0.358405	0.0752032	-4.765821135	2.9e-06	5.538233201	0.0508999999999999	0.011919743	0.16080907	0.007465463	BovineHD0300030906	3	107041863	NA	NA	NA	6.36731709809169
5_4_0_0_0	-0.404683	0.0814148	-4.970631875	1.11e-06	5.956179107	0.0419	0.016140984	0.1557538	0.004179658	BTB-00154716	3	107047301	514943	RHBDL2	rhomboid like 2	6.88784126211886
5_4_0_0_0	-0.358405	0.0752032	-4.765821135	2.9e-06	5.538233201	0.0508999999999999	0.011919743	0.16080907	0.007465463	BovineHD0300030908	3	107051817	514943	RHBDL2	rhomboid like 2	6.36731709809169
5_4_0_0_0	-0.6115	0.124114	-4.926922023	1.36e-06	5.865822214	0.018	0.013982659	0.15802699	0.004885285	BovineHD0300032086	3	111012158	NA	NA	NA	6.77540726905992
5_4_0_0_0	-0.6115	0.124114	-4.926922023	1.36e-06	5.865822214	0.018	0.013982659	0.15802699	0.004885285	BovineHD0300032091	3	111021694	NA	NA	NA	6.77540726905992
5_4_0_0_0	-0.6115	0.124114	-4.926922023	1.36e-06	5.865822214	0.018	0.013982659	0.15802699	0.004885285	BTB-00157181	3	111043391	NA	NA	NA	6.77540726905992
5_4_0_0_0	-0.6115	0.124114	-4.926922023	1.36e-06	5.865822214	0.018	0.013982659	0.15802699	0.004885285	ARS-BFGL-NGS-11532	3	111069591	NA	NA	NA	6.77540726905992
5_4_0_0_0	-0.56947	0.119224	-4.77647118	2.76e-06	5.559623944	0.0195	0.016151783	0.15671328	0.007456176	BovineHD0300032123	3	111107062	NA	NA	NA	6.39398500423988
5_4_0_0_0	-0.56947	0.119224	-4.77647118	2.76e-06	5.559623944	0.0195	0.016151783	0.15671328	0.007456176	BovineHD0300032146	3	111124435	NA	NA	NA	6.39398500423988
5_4_0_0_0	-0.403714	0.0944865	-4.272716208	2.57e-05	4.589680644	0.0329	0.015619834	0.15959953	0.038007185	BovineHD0300032557	3	112204134	100139189	NA	NA	5.18262241550112
5_4_0_0_0	-0.269737	0.0594151	-4.539872861	8.07e-06	5.09336115	0.0793	0.009916654	0.16384201	0.017208461	BovineHD0400018526	4	66954839	NA	NA	NA	5.81213719074761
5_4_0_0_0	-0.259678	0.0628745	-4.130100438	4.67e-05	4.330854801	0.0763	9.46e-08	0.17560182	0.055678594	BovineHD0500008088	5	27450212	NA	NA	NA	4.85895287006377
5_4_0_0_0	-0.581557	0.126182	-4.608874483	5.92e-06	5.227398826	0.018	0.02040054	0.15353733	0.013148841	BovineHD0500013343	5	46229229	NA	NA	NA	5.97951269910246
5_4_0_0_0	-0.56248	0.121326	-4.63610438	5.24e-06	5.280735609	0.0195	0.020564767	0.15325384	0.012175196	BovineHD0500013408	5	46359056	NA	NA	NA	6.04609254712936
5_4_0_0_0	-0.581557	0.126182	-4.608874483	5.92e-06	5.227398826	0.018	0.02040054	0.15353733	0.013148841	BovineHD0500013421	5	46401283	NA	NA	NA	5.97951269910246
5_4_0_0_0	-0.303545	0.071674	-4.235078271	3.02e-05	4.520689232	0.0554	0.007259378	0.16785466	0.043134605	BovineHD0500014187	5	49018383	100139950	NA	NA	5.09635094785959
5_4_0_0_0	-0.494655	0.10979	-4.505464979	9.39e-06	5.027124817	0.024	0.015655625	0.15848993	0.019597179	ARS-BFGL-NGS-80084	5	50886958	614880	PPM1H	protein phosphatase, Mg2+/Mn2+ dependent 1H	5.72939872081444
5_4_0_0_0	-0.494655	0.10979	-4.505464979	9.39e-06	5.027124817	0.024	0.015655625	0.15848993	0.019597179	BovineHD4100003678	5	50888799	614880	PPM1H	protein phosphatase, Mg2+/Mn2+ dependent 1H	5.72939872081444
5_4_0_0_0	-0.46296	0.0846639	-5.468210182	9.37e-08	7.028288623	0.0344	0.016466863	0.15284004	0.000525044	BovineHD0500015793	5	55058050	NA	NA	NA	8.21687659117031
5_4_0_0_0	-0.493783	0.0901236	-5.478953349	8.87e-08	7.052304385	0.0254	0.012076221	0.15696725	0.000504391	BovineHD0500016418	5	57866024	NA	NA	NA	8.24652987471477
5_4_0_0_0	-0.2597	0.0643374	-4.036532406	6.84e-05	4.164886589	0.0674	0.013264008	0.16289502	0.073611682	Hapmap27035-BTA-162841	5	57930196	NA	NA	NA	4.65141074456939
5_4_0_0_0	-0.2597	0.0643374	-4.036532406	6.84e-05	4.164886589	0.0674	0.013264008	0.16289502	0.073611682	BovineHD0500016433	5	57964210	782550	NA	NA	4.65141074456939
5_4_0_0_0	-0.822988	0.15403	-5.343037071	1.77e-07	6.751144171	0.012	0.021074893	0.14919913	0.00089582	BovineHD0500034189	5	116642638	616451	TRMU	tRNA 5-methylaminomethyl-2-thiouridylate methyltransferase	7.87427915324826
5_4_0_0_0	-0.822988	0.15403	-5.343037071	1.77e-07	6.751144171	0.012	0.021074893	0.14919913	0.00089582	BovineHD0500034192	5	116659025	522422	NA	NA	7.87427915324826
5_4_0_0_0	-0.13775	0.0348522	-3.952404726	9.59e-05	4.018280411	0.3323	0.021552253	0.15543479	0.093790798	BovineHD0600031511	6	106550169	NA	NA	NA	4.46811851691866
5_4_0_0_0	-0.142819	0.0341362	-4.183799017	3.74e-05	4.427481671	0.3683	0.02032862	0.15556751	0.050539205	BovineHD0600031512	6	106550960	NA	NA	NA	4.97979127923599
5_4_0_0_0	-0.13775	0.0348522	-3.952404726	9.59e-05	4.018280411	0.3323	0.021552253	0.15543479	0.093790798	BovineHD0600031513	6	106553682	NA	NA	NA	4.46811851691866
5_4_0_0_0	-0.13775	0.0348522	-3.952404726	9.59e-05	4.018280411	0.3323	0.021552253	0.15543479	0.093790798	BovineHD0600031514	6	106555325	NA	NA	NA	4.46811851691866
5_4_0_0_0	-0.13775	0.0348522	-3.952404726	9.59e-05	4.018280411	0.3323	0.021552253	0.15543479	0.093790798	BovineHD0600031516	6	106560586	NA	NA	NA	4.46811851691866
5_4_0_0_0	-0.13775	0.0348522	-3.952404726	9.59e-05	4.018280411	0.3323	0.021552253	0.15543479	0.093790798	BovineHD0600031518	6	106563698	NA	NA	NA	4.46811851691866
5_4_0_0_0	-0.13775	0.0348522	-3.952404726	9.59e-05	4.018280411	0.3323	0.021552253	0.15543479	0.093790798	BovineHD0600031520	6	106565901	NA	NA	NA	4.46811851691866
5_4_0_0_0	-0.13775	0.0348522	-3.952404726	9.59e-05	4.018280411	0.3323	0.021552253	0.15543479	0.093790798	ARS-BFGL-NGS-31030	6	106569893	NA	NA	NA	4.46811851691866
5_4_0_0_0	-0.13775	0.0348522	-3.952404726	9.59e-05	4.018280411	0.3323	0.021552253	0.15543479	0.093790798	BovineHD0600031522	6	106570808	NA	NA	NA	4.46811851691866
5_4_0_0_0	0.146843	0.0343079	4.280151219	2.49e-05	4.603367081	0.4536	0.021316864	0.15421592	0.03693836	BovineHD0600031524	6	106579723	NA	NA	NA	5.19973613289432
5_4_0_0_0	-0.642302	0.131444	-4.886506801	1.65e-06	5.78283451	0.0165	0.003342374	0.16864247	0.005383057	BovineHD0600032473	6	109677615	NA	NA	NA	6.67209276383167
5_4_0_0_0	-0.677712	0.13853	-4.892167761	1.61e-06	5.794426207	0.015	0.003276421	0.16868025	0.005383057	BovineHD0600032793	6	110807753	NA	NA	NA	6.68652652466338
5_4_0_0_0	-0.322693	0.0646803	-4.989046124	1.01e-06	5.994432391	0.0689	0.010431465	0.16113125	0.003856696	ARS-BFGL-NGS-35459	7	2878768	NA	NA	NA	6.93542336503832
5_4_0_0_0	-0.322693	0.0646803	-4.989046124	1.01e-06	5.994432391	0.0689	0.010431465	0.16113125	0.003856696	BovineHD0700000776	7	2883964	NA	NA	NA	6.93542336503832
5_4_0_0_0	-0.19698	0.0468602	-4.203567206	3.44e-05	4.463305332	0.1527	0.016604849	0.15897682	0.047574249	BovineHD0700003475	7	12218112	282648	CACNA1A	calcium voltage-gated channel subunit alpha1 A	5.0245907812628
5_4_0_0_0	-0.339761	0.080667	-4.211895819	3.32e-05	4.4784389	0.0434	0.00568201	0.16951869	0.046467467	BovineHD0700003512	7	12309549	282648	CACNA1A	calcium voltage-gated channel subunit alpha1 A	5.04351596025839
5_4_0_0_0	-0.618276	0.147235	-4.199246103	3.5e-05	4.455463111	0.0135	1.16e-08	0.17529419	0.048041974	BovineHD0700004983	7	16476640	617132	PCP2	Purkinje cell protein 2	5.01478369336655
5_4_0_0_0	-0.720444	0.155531	-4.632156933	5.33e-06	5.272988052	0.012	6.14e-07	0.17327776	0.012336425	BovineHD0700004990	7	16514037	369020	RETN	resistin	6.03642219123868
5_4_0_0_0	-0.742745	0.162724	-4.564446548	7.23e-06	5.140911813	0.0105	0.006225044	0.16734738	0.015833281	BovineHD0700009988	7	33645877	NA	NA	NA	5.87152363343832
5_4_0_0_0	-0.742745	0.162724	-4.564446548	7.23e-06	5.140911813	0.0105	0.006225044	0.16734738	0.015833281	BovineHD0700009990	7	33649820	NA	NA	NA	5.87152363343832
5_4_0_0_0	-0.237064	0.0587977	-4.031858389	6.97e-05	4.156676215	0.0943000000000001	0.025832156	0.15115365	0.074387981	BovineHD0700016940	7	57163184	540718	SH3RF2	SH3 domain containing ring finger 2	4.64114463205297
5_4_0_0_0	-1.07135	0.14807	-7.235429189	3.66e-12	11.43596186	0.012	0.001610699	0.1569079	1.43e-07	BovineHD0800000218	8	879709	617678	PALLD	palladin, cytoskeletal associated protein	13.5502112146552
5_4_0_0_0	-1.07135	0.14807	-7.235429189	3.66e-12	11.43596186	0.012	0.001610699	0.1569079	1.43e-07	BovineHD0800000220	8	883861	617678	PALLD	palladin, cytoskeletal associated protein	13.5502112146552
5_4_0_0_0	-1.07135	0.14807	-7.235429189	3.66e-12	11.43596186	0.012	0.001610699	0.1569079	1.43e-07	BovineHD0800000224	8	893442	617678	PALLD	palladin, cytoskeletal associated protein	13.5502112146552
5_4_0_0_0	-1.07135	0.14807	-7.235429189	3.66e-12	11.43596186	0.012	0.001610699	0.1569079	1.43e-07	BovineHD0800000225	8	894091	617678	PALLD	palladin, cytoskeletal associated protein	13.5502112146552
5_4_0_0_0	-1.07135	0.14807	-7.235429189	3.66e-12	11.43596186	0.012	0.001610699	0.1569079	1.43e-07	BovineHD0800000228	8	900225	617678	PALLD	palladin, cytoskeletal associated protein	13.5502112146552
5_4_0_0_0	-1.07135	0.14807	-7.235429189	3.66e-12	11.43596186	0.012	0.001610699	0.1569079	1.43e-07	BovineHD0800000229	8	903485	617678	PALLD	palladin, cytoskeletal associated protein	13.5502112146552
5_4_0_0_0	-1.13083	0.157303	-7.188864802	4.91e-12	11.30876616	0.0105	0.009686952	0.14920414	1.43e-07	BovineHD0800000236	8	923556	617678	PALLD	palladin, cytoskeletal associated protein	13.3996595643435
5_4_0_0_0	-1.13083	0.157303	-7.188864802	4.91e-12	11.30876616	0.0105	0.009686952	0.14920414	1.43e-07	BovineHD0800000238	8	925771	617678	PALLD	palladin, cytoskeletal associated protein	13.3996595643435
5_4_0_0_0	-1.13083	0.157303	-7.188864802	4.91e-12	11.30876616	0.0105	0.009686952	0.14920414	1.43e-07	BovineHD4100006447	8	935381	617678	PALLD	palladin, cytoskeletal associated protein	13.3996595643435
5_4_0_0_0	-0.837805	0.14373	-5.82901969	1.4e-08	7.854396933	0.0135	0.014275124	0.1529283	0.000102942	Hapmap40373-BTA-82910	8	949093	617678	PALLD	palladin, cytoskeletal associated protein	9.23357359154013
5_4_0_0_0	-1.13083	0.157303	-7.188864802	4.91e-12	11.30876616	0.0105	0.009686952	0.14920414	1.43e-07	BovineHD0800000252	8	952451	617678	PALLD	palladin, cytoskeletal associated protein	13.3996595643435
5_4_0_0_0	-0.837805	0.14373	-5.82901969	1.4e-08	7.854396933	0.0135	0.014275124	0.1529283	0.000102942	BovineHD0800000253	8	953292	617678	PALLD	palladin, cytoskeletal associated protein	9.23357359154013
5_4_0_0_0	-0.837805	0.14373	-5.82901969	1.4e-08	7.854396933	0.0135	0.014275124	0.1529283	0.000102942	BovineHD0800000255	8	957810	617678	PALLD	palladin, cytoskeletal associated protein	9.23357359154013
5_4_0_0_0	-0.837805	0.14373	-5.82901969	1.4e-08	7.854396933	0.0135	0.014275124	0.1529283	0.000102942	BovineHD0800000256	8	958982	617678	PALLD	palladin, cytoskeletal associated protein	9.23357359154013
5_4_0_0_0	-1.13083	0.157303	-7.188864802	4.91e-12	11.30876616	0.0105	0.009686952	0.14920414	1.43e-07	BovineHD0800000257	8	960044	617678	PALLD	palladin, cytoskeletal associated protein	13.3996595643435
5_4_0_0_0	-0.837805	0.14373	-5.82901969	1.4e-08	7.854396933	0.0135	0.014275124	0.1529283	0.000102942	BovineHD0800000258	8	960669	617678	PALLD	palladin, cytoskeletal associated protein	9.23357359154013
5_4_0_0_0	-1.01659	0.147674	-6.884014789	3.24e-11	10.48998088	0.012	0.005824905	0.15488705	6.56e-07	BovineHD0800000272	8	981818	617678	PALLD	palladin, cytoskeletal associated protein	12.4255229328991
5_4_0_0_0	-1.01659	0.147674	-6.884014789	3.24e-11	10.48998088	0.012	0.005824905	0.15488705	6.56e-07	BovineHD0800000273	8	982886	617678	PALLD	palladin, cytoskeletal associated protein	12.4255229328991
5_4_0_0_0	-1.03742	0.1489	-6.967226326	1.95e-11	10.71104693	0.012	0.007512271	0.15270969	4.58e-07	BovineHD0800000276	8	990786	617678	PALLD	palladin, cytoskeletal associated protein	12.6893810060586
5_4_0_0_0	-0.240155	0.0540094	-4.446540787	1.22e-05	4.914627884	0.1033	0.01868913	0.15590382	0.022398091	BovineHD0900008534	9	30993095	NA	NA	NA	5.58883697531159
5_4_0_0_0	-0.193097	0.0482633	-4.000907522	7.9e-05	4.102501165	0.1437	0.017614438	0.15891138	0.081047271	BovineHD0900009458	9	34116202	NA	NA	NA	4.57340826383014
5_4_0_0_0	-0.193097	0.0482633	-4.000907522	7.9e-05	4.102501165	0.1437	0.017614438	0.15891138	0.081047271	BovineHD0900009464	9	34135263	NA	NA	NA	4.57340826383014
5_4_0_0_0	-0.193097	0.0482633	-4.000907522	7.9e-05	4.102501165	0.1437	0.017614438	0.15891138	0.081047271	BovineHD0900009468	9	34142812	541216	RWDD1	RWD domain containing 1	4.57340826383014
5_4_0_0_0	-0.193097	0.0482633	-4.000907522	7.9e-05	4.102501165	0.1437	0.017614438	0.15891138	0.081047271	BovineHD0900009469	9	34148519	541216	RWDD1	RWD domain containing 1	4.57340826383014
5_4_0_0_0	-0.193097	0.0482633	-4.000907522	7.9e-05	4.102501165	0.1437	0.017614438	0.15891138	0.081047271	BovineHD0900009470	9	34149727	541216	RWDD1	RWD domain containing 1	4.57340826383014
5_4_0_0_0	-0.193097	0.0482633	-4.000907522	7.9e-05	4.102501165	0.1437	0.017614438	0.15891138	0.081047271	BovineHD0900009471	9	34150773	541216	RWDD1	RWD domain containing 1	4.57340826383014
5_4_0_0_0	-0.193097	0.0482633	-4.000907522	7.9e-05	4.102501165	0.1437	0.017614438	0.15891138	0.081047271	BovineHD0900009472	9	34152254	541216	RWDD1	RWD domain containing 1	4.57340826383014
5_4_0_0_0	-0.193097	0.0482633	-4.000907522	7.9e-05	4.102501165	0.1437	0.017614438	0.15891138	0.081047271	BovineHD0900009474	9	34154850	100297223	NA	NA	4.57340826383014
5_4_0_0_0	-0.189257	0.0480121	-3.941860489	1e-04	4.000080763	0.1467	0.017312485	0.15944824	0.096556262	BovineHD0900009488	9	34180602	NA	NA	NA	4.44536856547477
5_4_0_0_0	-0.524195	0.113232	-4.629389219	5.4e-06	5.267559051	0.0225	0.018501676	0.15521398	0.012433507	BovineHD0900010989	9	38994242	517422	REV3L	REV3 like, DNA directed polymerase zeta catalytic subunit	6.02964563938382
5_4_0_0_0	-0.18811	0.0477852	-3.936574504	0.000102101	3.990971737	0.1302	0.017565402	0.15923208	0.098132349	BTB-00392847	9	53116025	NA	NA	NA	4.43398247440058
5_4_0_0_0	-0.192153	0.0434289	-4.424542183	1.34e-05	4.872931779	0.1722	0.014190105	0.16026455	0.024292177	BovineHD0900031486	9	53718438	NA	NA	NA	5.53672810717473
5_4_0_0_0	-0.278255	0.0687751	-4.045868345	6.59e-05	4.181308992	0.0644	0.017696733	0.15863977	0.071189623	BovineHD0900014998	9	53731331	NA	NA	NA	4.67194537657007
5_4_0_0_0	-0.172538	0.041522	-4.155339338	4.21e-05	4.376145602	0.2111	0.014360168	0.16132509	0.05102528	UA-IFASA-2436	9	53738100	NA	NA	NA	4.9155920236893
5_4_0_0_0	-0.172538	0.041522	-4.155339338	4.21e-05	4.376145602	0.2111	0.014360168	0.16132509	0.05102528	BovineHD0900015000	9	53740964	NA	NA	NA	4.9155920236893
5_4_0_0_0	-0.172538	0.041522	-4.155339338	4.21e-05	4.376145602	0.2111	0.014360168	0.16132509	0.05102528	BovineHD0900015002	9	53744468	NA	NA	NA	4.9155920236893
5_4_0_0_0	-0.172538	0.041522	-4.155339338	4.21e-05	4.376145602	0.2111	0.014360168	0.16132509	0.05102528	BovineHD0900015003	9	53746227	NA	NA	NA	4.9155920236893
5_4_0_0_0	-0.172538	0.041522	-4.155339338	4.21e-05	4.376145602	0.2111	0.014360168	0.16132509	0.05102528	BovineHD0900015004	9	53746954	NA	NA	NA	4.9155920236893
5_4_0_0_0	-0.272185	0.0680317	-4.000855484	7.9e-05	4.102410362	0.0659	0.017215888	0.15928756	0.081047271	BovineHD0900015006	9	53758865	NA	NA	NA	4.57329473613812
5_4_0_0_0	-0.272185	0.0680317	-4.000855484	7.9e-05	4.102410362	0.0659	0.017215888	0.15928756	0.081047271	ARS-BFGL-NGS-5833	9	-53775935	NA	NA	NA	4.57329473613812
5_4_0_0_0	-0.272185	0.0680317	-4.000855484	7.9e-05	4.102410362	0.0659	0.017215888	0.15928756	0.081047271	BovineHD0900015008	9	53780492	NA	NA	NA	4.57329473613812
5_4_0_0_0	-0.167652	0.0412699	-4.062331142	6.16e-05	4.210342226	0.2201	0.01372489	0.16234111	0.068072378	BovineHD4100007452	9	53787122	NA	NA	NA	4.70824963944961
5_4_0_0_0	-0.295714	0.0679006	-4.355101428	1.81e-05	4.742399244	0.0614	0.016895461	0.15801539	0.028989014	BovineHD0900016027	9	57720695	NA	NA	NA	5.37356562089035
5_4_0_0_0	-0.189986	0.046383	-4.096026561	5.37e-05	4.270061702	0.1362	0.02455796	0.15204226	0.062008692	BovineHD0900016804	9	60325653	538296	NA	NA	4.78292842853106
5_4_0_0_0	-0.189986	0.046383	-4.096026561	5.37e-05	4.270061702	0.1362	0.02455796	0.15204226	0.062008692	BTB-00396685	9	60328344	538296	NA	NA	4.78292842853106
5_4_0_0_0	-0.189986	0.046383	-4.096026561	5.37e-05	4.270061702	0.1362	0.02455796	0.15204226	0.062008692	BovineHD0900016807	9	60329664	538296	NA	NA	4.78292842853106
5_4_0_0_0	-0.189986	0.046383	-4.096026561	5.37e-05	4.270061702	0.1362	0.02455796	0.15204226	0.062008692	BovineHD0900016808	9	60330168	538296	NA	NA	4.78292842853106
5_4_0_0_0	-0.189986	0.046383	-4.096026561	5.37e-05	4.270061702	0.1362	0.02455796	0.15204226	0.062008692	BovineHD0900016810	9	60336537	538296	NA	NA	4.78292842853106
5_4_0_0_0	-0.189986	0.046383	-4.096026561	5.37e-05	4.270061702	0.1362	0.02455796	0.15204226	0.062008692	BovineHD0900016811	9	60338021	538296	NA	NA	4.78292842853106
5_4_0_0_0	-0.598453	0.147241	-4.064445365	6.11e-05	4.214077667	0.0135	0.015019397	0.16109561	0.067753692	BovineHD0900017236	9	61804426	NA	NA	NA	4.71292066201738
5_4_0_0_0	-0.373809	0.0940415	-3.974936597	8.76e-05	4.057302157	0.0314	6.84e-08	0.17627764	0.087221108	BovineHD0900031114	9	70135898	NA	NA	NA	4.51689979646638
5_4_0_0_0	-0.380231	0.0938139	-4.053034785	6.4e-05	4.193935831	0.0314	0.009009121	0.16694395	0.070067544	BovineHD0900019736	9	70295013	507076	MOXD1	monooxygenase DBH like 1	4.68773430777376
5_4_0_0_0	-0.609588	0.138399	-4.404569397	1.46e-05	4.835218527	0.015	0.015536698	0.15907451	0.025743424	BovineHD0900019952	9	70828011	NA	NA	NA	5.48959220771246
5_4_0_0_0	-0.609588	0.138399	-4.404569397	1.46e-05	4.835218527	0.015	0.015536698	0.15907451	0.025743424	BovineHD0900019953	9	70829259	NA	NA	NA	5.48959220771246
5_4_0_0_0	-0.332817	0.0755943	-4.402673217	1.47e-05	4.831645186	0.0524	0.010826406	0.16360269	0.025772677	BovineHD0900019975	9	70881174	NA	NA	NA	5.48512585727489
5_4_0_0_0	-0.323469	0.0731371	-4.422775855	1.35e-05	4.869591049	0.0569	0.012599038	0.16179781	0.024292177	BovineHD4100007554	9	70882912	NA	NA	NA	5.53255286593065
5_4_0_0_0	-0.323469	0.0731371	-4.422775855	1.35e-05	4.869591049	0.0569	0.012599038	0.16179781	0.024292177	BovineHD0900019976	9	70883380	NA	NA	NA	5.53255286593065
5_4_0_0_0	-0.323469	0.0731371	-4.422775855	1.35e-05	4.869591049	0.0569	0.012599038	0.16179781	0.024292177	BovineHD0900019977	9	70884028	NA	NA	NA	5.53255286593065
5_4_0_0_0	-0.296369	0.0723791	-4.094676502	5.4e-05	4.267661323	0.0584	0.00860766	0.1671548	0.062008692	BovineHD0900021111	9	74839704	533077	PEX7	peroxisomal biogenesis factor 7	4.77992670307598
5_4_0_0_0	-0.296369	0.0723791	-4.094676502	5.4e-05	4.267661323	0.0584	0.00860766	0.1671548	0.062008692	BovineHD0900021120	9	74873399	533077	PEX7	peroxisomal biogenesis factor 7	4.77992670307598
5_4_0_0_0	-0.296369	0.0723791	-4.094676502	5.4e-05	4.267661323	0.0584	0.00860766	0.1671548	0.062008692	BovineHD0900021121	9	74873911	533077	PEX7	peroxisomal biogenesis factor 7	4.77992670307598
5_4_0_0_0	-0.296369	0.0723791	-4.094676502	5.4e-05	4.267661323	0.0584	0.00860766	0.1671548	0.062008692	BovineHD0900021123	9	74879260	533077	PEX7	peroxisomal biogenesis factor 7	4.77992670307598
5_4_0_0_0	-0.296369	0.0723791	-4.094676502	5.4e-05	4.267661323	0.0584	0.00860766	0.1671548	0.062008692	BovineHD0900021124	9	74880957	533077	PEX7	peroxisomal biogenesis factor 7	4.77992670307598
5_4_0_0_0	-0.296369	0.0723791	-4.094676502	5.4e-05	4.267661323	0.0584	0.00860766	0.1671548	0.062008692	Hapmap48558-BTA-101012	9	74888063	NA	NA	NA	4.77992670307598
5_4_0_0_0	-0.298884	0.0721731	-4.141210506	4.46e-05	4.350764332	0.0584	0.009025996	0.16654047	0.053441271	BovineHD0900031121	9	74915883	NA	NA	NA	4.88385100363752
5_4_0_0_0	-0.233402	0.055481	-4.206881635	3.39e-05	4.469324961	0.1093	0.008264756	0.16699322	0.047211935	BovineHD0900021227	9	75173133	NA	NA	NA	5.03211860311231
5_4_0_0_0	-0.274726	0.0594672	-4.619790405	5.64e-06	5.248750506	0.0868	0.00829047	0.16504783	0.012805135	BovineHD0900021228	9	75175581	NA	NA	NA	6.0061674551392
5_4_0_0_0	-0.274726	0.0594672	-4.619790405	5.64e-06	5.248750506	0.0868	0.00829047	0.16504783	0.012805135	BovineHD0900021232	9	75192936	NA	NA	NA	6.0061674551392
5_4_0_0_0	-0.465492	0.117846	-3.950002546	9.68e-05	4.014130738	0.021	0.00941031	0.16699584	0.094318462	BovineHD0900022714	9	80592402	100337299	NA	NA	4.46293124719038
5_4_0_0_0	-0.465492	0.117846	-3.950002546	9.68e-05	4.014130738	0.021	0.00941031	0.16699584	0.094318462	BovineHD0900022715	9	80593760	NA	NA	NA	4.46293124719038
5_4_0_0_0	-0.701818	0.143842	-4.879089557	1.71e-06	5.767662538	0.0135	0.011850814	0.16031333	0.005383057	BovineHD0900029650	9	100288205	NA	NA	NA	6.65319954832429
5_4_0_0_0	-0.701818	0.143842	-4.879089557	1.71e-06	5.767662538	0.0135	0.011850814	0.16031333	0.005383057	BovineHD0900029655	9	100296463	NA	NA	NA	6.65319954832429
5_4_0_0_0	-0.701818	0.143842	-4.879089557	1.71e-06	5.767662538	0.0135	0.011850814	0.16031333	0.005383057	BovineHD0900029665	9	100320321	NA	NA	NA	6.65319954832429
5_4_0_0_0	-0.701818	0.143842	-4.879089557	1.71e-06	5.767662538	0.0135	0.011850814	0.16031333	0.005383057	BovineHD0900029675	9	100342717	NA	NA	NA	6.65319954832429
5_4_0_0_0	-0.611639	0.13166	-4.645594714	5.02e-06	5.299383492	0.0165	0.002543998	0.17063311	0.011830099	BovineHD1000017253	10	58329395	NA	NA	NA	6.06936727419353
5_4_0_0_0	-0.52609	0.085583	-6.147132024	2.42e-09	8.615413031	0.0359	0.001926845	0.16320833	3e-05	BovineHD1000017266	10	58361637	NA	NA	NA	10.1636712760892
5_4_0_0_0	-0.672224	0.144875	-4.64002761	5.15e-06	5.288440828	0.0135	0.007426994	0.16579818	0.012074464	BovineHD1000017620	10	60289644	100137953	ATP8B4	ATPase phospholipid transporting 8B4 (putative)	6.05570976526381
5_4_0_0_0	-0.255722	0.0636865	-4.015325069	7.45e-05	4.127695222	0.0719	0.012444959	0.16377402	0.078822478	BovineHD1000017985	10	62139664	407161	SLC12A1	solute carrier family 12 member 1	4.6049082717057
5_4_0_0_0	-0.227666	0.0554873	-4.103028981	5.22e-05	4.282522063	0.1018	0.01171725	0.16409406	0.061638928	BovineHD1000018323	10	63146717	NA	NA	NA	4.79851046004871
5_4_0_0_0	-1.00882	0.157516	-6.404555728	5.59e-10	9.252923487	0.0105	0.010693239	0.15303276	8.92e-06	BovineHD1000018954	10	65602541	616981	FERMT2	fermitin family member 2	10.9376876655119
5_4_0_0_0	-0.500431	0.113651	-4.403225665	1.47e-05	4.832686143	0.0225	0.015810264	0.15882101	0.025772677	BovineHD1000019478	10	67782266	539922	FBXO34	F-box protein 34	5.48642696206244
5_4_0_0_0	-0.47535	0.108442	-4.383449217	1.6e-05	4.79548712	0.0254	0.005784818	0.16863446	0.027524	BovineHD1000019539	10	67955741	NA	NA	NA	5.43992959745713
5_4_0_0_0	-0.522513	0.120497	-4.336315427	1.96e-05	4.707369933	0.021	0.002858287	0.17177533	0.030631056	BovineHD1000019544	10	67962943	NA	NA	NA	5.32977265651595
5_4_0_0_0	-0.47535	0.108442	-4.383449217	1.6e-05	4.79548712	0.0254	0.005784818	0.16863446	0.027524	BovineHD1000019545	10	67965831	NA	NA	NA	5.43992959745713
5_4_0_0_0	-0.522513	0.120497	-4.336315427	1.96e-05	4.707369933	0.021	0.002858287	0.17177533	0.030631056	BTA-98741-NO-RS	10	67967911	NA	NA	NA	5.32977265651595
5_4_0_0_0	-0.406302	0.0785555	-5.172164903	4.16e-07	6.380842307	0.0449000000000001	0.01682873	0.15406885	0.001790816	BovineHD1000024108	10	84099396	NA	NA	NA	7.41543842996909
5_4_0_0_0	-0.182408	0.0452421	-4.03181992	6.97e-05	4.156608672	0.1692	0.023125761	0.15363859	0.074387981	BovineHD1000024554	10	85737970	NA	NA	NA	4.64106017791481
5_4_0_0_0	-0.240493	0.0590344	-4.073777323	5.88e-05	4.230584178	0.0868	0.003940562	0.17186636	0.065410425	BovineHD1000024781	10	86580910	NA	NA	NA	4.73356161864494
5_4_0_0_0	-0.23853	0.05308	-4.493782969	9.89e-06	5.004727905	0.1153	0.014861646	0.15929985	0.019987916	ARS-BFGL-NGS-111661	10	88085073	528053	NA	NA	5.70141800987814
5_4_0_0_0	-1.21769	0.115669	-10.52736688	2.33e-22	21.63291781	0.0135	0.01010194	0.12657176	1.15e-16	ARS-BFGL-NGS-31112	10	88169672	NA	NA	NA	24.9143686858195
5_4_0_0_0	-0.422572	0.0938249	-4.503836402	9.46e-06	5.023999706	0.0329	0.006513302	0.16735012	0.019597179	BovineHD1000026096	10	89968507	NA	NA	NA	5.72549459797362
5_4_0_0_0	-0.422572	0.0938249	-4.503836402	9.46e-06	5.023999706	0.0329	0.006513302	0.16735012	0.019597179	BovineHD1000026097	10	89978605	NA	NA	NA	5.72549459797362
5_4_0_0_0	-0.426186	0.106914	-3.986250631	8.38e-05	4.076963638	0.0225	0.015778207	0.16071157	0.084267948	BovineHD1000026639	10	91015367	614412	NA	NA	4.54148025982412
5_4_0_0_0	-0.293765	0.0696689	-4.216587315	3.26e-05	4.486974199	0.0644	0.010101868	0.16515559	0.046215913	BovineHD1100011056	11	37495924	516921	EML6	echinoderm microtubule associated protein like 6	5.05418965518883
5_4_0_0_0	-0.238609	0.0562893	-4.238976146	2.97e-05	4.527811425	0.0988	0.021170765	0.1545372	0.042555984	BovineHD1100012436	11	42660376	NA	NA	NA	5.10525725763098
5_4_0_0_0	-0.630293	0.12145	-5.1897324	3.82e-07	6.418482475	0.0195	0.010412394	0.16011463	0.001656547	Hapmap56580-RS29022336	11	45779577	NA	NA	NA	7.46213239811812
5_4_0_0_0	-0.668295	0.129742	-5.150953431	4.62e-07	6.335526898	0.0165	0.010101954	0.16061824	0.001970635	BovineHD1100013383	11	46199103	786288	NA	NA	7.35920739454588
5_4_0_0_0	-0.806266	0.139959	-5.760729928	2.02e-08	7.694979429	0.015	0.017139925	0.15059883	0.000120374	BovineHD1100018041	11	63779996	519081	NA	NA	9.03792858743309
5_4_0_0_0	-0.806266	0.139959	-5.760729928	2.02e-08	7.694979429	0.015	0.017139925	0.15059883	0.000120374	BovineHD4100008911	11	63783950	519081	NA	NA	9.03792858743309
5_4_0_0_0	-0.806266	0.139959	-5.760729928	2.02e-08	7.694979429	0.015	0.017139925	0.15059883	0.000120374	BovineHD4100008912	11	63784621	519081	NA	NA	9.03792858743309
5_4_0_0_0	-0.806266	0.139959	-5.760729928	2.02e-08	7.694979429	0.015	0.017139925	0.15059883	0.000120374	BovineHD1100018042	11	63786729	519081	NA	NA	9.03792858743309
5_4_0_0_0	-0.806266	0.139959	-5.760729928	2.02e-08	7.694979429	0.015	0.017139925	0.15059883	0.000120374	BovineHD1100018043	11	63787434	519081	NA	NA	9.03792858743309
5_4_0_0_0	-0.806266	0.139959	-5.760729928	2.02e-08	7.694979429	0.015	0.017139925	0.15059883	0.000120374	BovineHD1100018044	11	63789282	519081	NA	NA	9.03792858743309
5_4_0_0_0	-0.666066	0.155295	-4.289036994	2.4e-05	4.619749105	0.012	0.002463529	0.17238922	0.035785243	BovineHD1100020888	11	73046291	617299	OTOF	otoferlin	5.2202200864937
5_4_0_0_0	-0.646097	0.144571	-4.469063643	1.1e-05	4.957488593	0.0135	0.013436448	0.16077765	0.020756151	BovineHD1100021879	11	76396080	NA	NA	NA	5.64239543048092
5_4_0_0_0	-0.646097	0.144571	-4.469063643	1.1e-05	4.957488593	0.0135	0.013436448	0.16077765	0.020756151	BovineHD1100021882	11	76412243	NA	NA	NA	5.64239543048092
5_4_0_0_0	-0.646097	0.144571	-4.469063643	1.1e-05	4.957488593	0.0135	0.013436448	0.16077765	0.020756151	BovineHD1100021885	11	76431749	NA	NA	NA	5.64239543048092
5_4_0_0_0	-0.646097	0.144571	-4.469063643	1.1e-05	4.957488593	0.0135	0.013436448	0.16077765	0.020756151	BovineHD1100021887	11	76438723	NA	NA	NA	5.64239543048092
5_4_0_0_0	-0.646097	0.144571	-4.469063643	1.1e-05	4.957488593	0.0135	0.013436448	0.16077765	0.020756151	BovineHD1100021888	11	76445899	NA	NA	NA	5.64239543048092
5_4_0_0_0	-0.452299	0.107347	-4.213429346	3.3e-05	4.481228027	0.0254	0.014534265	0.16089997	0.046300793	BovineHD4100009022	11	76456963	NA	NA	NA	5.04700386829657
5_4_0_0_0	-0.452299	0.107347	-4.213429346	3.3e-05	4.481228027	0.0254	0.014534265	0.16089997	0.046300793	Hapmap39707-BTA-105289	11	76460052	NA	NA	NA	5.04700386829657
5_4_0_0_0	-0.452299	0.107347	-4.213429346	3.3e-05	4.481228027	0.0254	0.014534265	0.16089997	0.046300793	BovineHD1100021892	11	76461187	NA	NA	NA	5.04700386829657
5_4_0_0_0	-0.798115	0.165088	-4.834482216	2.1e-06	5.676801398	0.0105	0.001430417	0.17083068	0.006314018	BovineHD1100023326	11	81445558	NA	NA	NA	6.54002104699206
5_4_0_0_0	-0.215759	0.0517473	-4.169473576	3.97e-05	4.401606025	0.1078	0.024004278	0.15222799	0.05102528	BovineHD1100024564	11	85523152	NA	NA	NA	4.94743206210937
5_4_0_0_0	-0.215759	0.0517473	-4.169473576	3.97e-05	4.401606025	0.1078	0.024004278	0.15222799	0.05102528	BovineHD1100024567	11	85536786	NA	NA	NA	4.94743206210937
5_4_0_0_0	-0.653891	0.1462	-4.472578659	1.09e-05	4.964193208	0.0135	0.018099659	0.15633564	0.020756151	BovineHD1200013671	12	49548306	NA	NA	NA	5.65077290997787
5_4_0_0_0	-0.837325	0.16393	-5.107820411	5.7e-07	6.243826723	0.0105	0.020349281	0.15110385	0.00235279	BovineHD1200013683	12	49577972	NA	NA	NA	7.24536691288403
5_4_0_0_0	-0.837325	0.16393	-5.107820411	5.7e-07	6.243826723	0.0105	0.020349281	0.15110385	0.00235279	BovineHD1200013686	12	49586818	NA	NA	NA	7.24536691288403
5_4_0_0_0	-0.465858	0.109402	-4.25822197	2.73e-05	4.563054356	0.024	0.014998426	0.16025614	0.039954265	BovineHD1200013928	12	50370217	534649	TBC1D4	TBC1 domain family member 4	5.14932779549908
5_4_0_0_0	-0.57246	0.13352	-4.287447573	2.42e-05	4.616816813	0.0165	0.00866466	0.16623756	0.035919486	BovineHD4100009870	13	5550211	NA	NA	NA	5.21655360157266
5_4_0_0_0	-0.591432	0.132145	-4.475629044	1.07e-05	4.970014983	0.0165	0.01267649	0.16147617	0.020636833	BovineHD1300001667	13	6384520	NA	NA	NA	5.65804714587953
5_4_0_0_0	-0.542624	0.109223	-4.968037867	1.12e-06	5.950799299	0.024	0.000750641	0.17084882	0.004199697	BovineHD1300018977	13	66309813	NA	NA	NA	6.88114862809869
5_4_0_0_0	-0.599528	0.12457	-4.812779963	2.33e-06	5.632833937	0.018	7e-08	0.17239359	0.006587478	BovineHD1300018978	13	66313532	NA	NA	NA	6.48523521129315
5_4_0_0_0	-0.439869	0.100733	-4.366682219	1.72e-05	4.764053706	0.0284	1.1e-08	0.17453252	0.028608417	BovineHD1300018989	13	66358350	NA	NA	NA	5.40063621470433
5_4_0_0_0	-0.405035	0.0892524	-4.53808525	8.13e-06	5.089910058	0.0374	3.62e-08	0.17372912	0.017271306	ARS-BFGL-NGS-111164	13	66361962	NA	NA	NA	5.80782672399244
5_4_0_0_0	-0.26949	0.0564625	-4.772902369	2.8e-06	5.552451739	0.0913	1.22e-07	0.17259099	0.007465463	ARS-BFGL-NGS-63777	13	66491102	NA	NA	NA	6.38504369702138
5_4_0_0_0	-0.316391	0.072388	-4.370765873	1.69e-05	4.771700536	0.0614	0.010549659	0.16401874	0.028608417	BovineHD1400017194	14	59798104	NA	NA	NA	5.41019537109892
5_4_0_0_0	-0.570578	0.111949	-5.096767278	6.02e-07	6.220424732	0.0225	0.016658115	0.15462033	0.00240295	BovineHD1400018510	14	63969420	NA	NA	NA	7.21630383005145
5_4_0_0_0	-0.492869	0.0981181	-5.023222015	8.6e-07	6.065722136	0.0299	0.007330713	0.16398659	0.003350158	BovineHD1400018737	14	64813190	512656	NA	NA	7.02406970183851
5_4_0_0_0	-0.768938	0.161118	-4.772514555	2.81e-06	5.551672608	0.0105	0.014039495	0.15874175	0.007465463	BovineHD1500004711	15	18352358	NA	NA	NA	6.38407236609951
5_4_0_0_0	-0.768938	0.161118	-4.772514555	2.81e-06	5.551672608	0.0105	0.014039495	0.15874175	0.007465463	BovineHD1500004727	15	18372841	528483	DDX10	DEAD-box helicase 10	6.38407236609951
5_4_0_0_0	-0.733163	0.151962	-4.824646951	2.2e-06	5.656856406	0.012	0.013501375	0.15899877	0.006492702	BovineHD1500004877	15	18903034	NA	NA	NA	6.51517001863638
5_4_0_0_0	-0.777524	0.161023	-4.828651808	2.16e-06	5.664974011	0.0105	0.010620706	0.16175429	0.00641063	BovineHD1500004881	15	18921748	NA	NA	NA	6.52528468381692
5_4_0_0_0	-0.777524	0.161023	-4.828651808	2.16e-06	5.664974011	0.0105	0.010620706	0.16175429	0.00641063	BovineHD1500004883	15	18923889	NA	NA	NA	6.52528468381692
5_4_0_0_0	-1.01461	0.159786	-6.349805365	7.66e-10	9.115741432	0.0105	0.010258937	0.1537777	1.18e-05	BovineHD1500008821	15	31899719	NA	NA	NA	10.7715390935552
5_4_0_0_0	-0.554784	0.130353	-4.25601252	2.76e-05	4.55900191	0.0165	0.013649016	0.16155477	0.039954265	BovineHD1500009885	15	35352997	537790	NA	NA	5.14426036916869
5_4_0_0_0	-0.554784	0.130353	-4.25601252	2.76e-05	4.55900191	0.0165	0.013649016	0.16155477	0.039954265	BovineHD1500009887	15	35357430	537790	NA	NA	5.14426036916869
5_4_0_0_0	-0.554784	0.130353	-4.25601252	2.76e-05	4.55900191	0.0165	0.013649016	0.16155477	0.039954265	BovineHD1500009888	15	35360756	537790	NA	NA	5.14426036916869
5_4_0_0_0	-0.554784	0.130353	-4.25601252	2.76e-05	4.55900191	0.0165	0.013649016	0.16155477	0.039954265	BovineHD1500009889	15	35362685	537790	NA	NA	5.14426036916869
5_4_0_0_0	-0.554784	0.130353	-4.25601252	2.76e-05	4.55900191	0.0165	0.013649016	0.16155477	0.039954265	BovineHD1500009890	15	35363567	537790	NA	NA	5.14426036916869
5_4_0_0_0	-0.342607	0.0679506	-5.042001101	7.85e-07	6.105056807	0.0554	0.022618996	0.14933882	0.003084351	BovineHD1500019300	15	66294299	NA	NA	NA	7.07296465089225
5_4_0_0_0	-0.464197	0.10397	-4.464720592	1.12e-05	4.949210375	0.024	0.027533828	0.14766345	0.02107545	BovineHD1500019306	15	66306140	NA	NA	NA	5.632051505985
5_4_0_0_0	-0.573364	0.112333	-5.10414571	5.81e-07	6.236042157	0.0225	0.028715884	0.14346212	0.002359236	BTB-01649233	15	66324113	NA	NA	NA	7.23569969621445
5_4_0_0_0	-0.457308	0.106559	-4.291594328	2.37e-05	4.62446891	0.0254	0.026366143	0.14951982	0.035505388	BovineHD1500019330	15	66360776	NA	NA	NA	5.22612161573559
5_4_0_0_0	-0.532084	0.127536	-4.172029858	3.92e-05	4.406218143	0.018	4.6e-07	0.17541538	0.05102528	BovineHD1500020535	15	70370251	NA	NA	NA	4.95319983239364
5_4_0_0_0	-0.170512	0.0422918	-4.031798126	6.97e-05	4.156570407	0.2051	0.014812573	0.16143439	0.074387981	BovineHD1500023293	15	78652048	NA	NA	NA	4.64101233305072
5_4_0_0_0	-0.169939	0.0422881	-4.018600978	7.35e-05	4.133429899	0.2096	0.015294241	0.16103257	0.077955073	BovineHD1500023297	15	78658149	NA	NA	NA	4.6120784931117
5_4_0_0_0	-0.169939	0.0422881	-4.018600978	7.35e-05	4.133429899	0.2096	0.015294241	0.16103257	0.077955073	BovineHD1500023298	15	78659228	NA	NA	NA	4.6120784931117
5_4_0_0_0	-0.162834	0.0414235	-3.930957065	0.000104399	3.981302323	0.2126	0.015329029	0.16137421	0.099953567	BovineHD1500023299	15	78660753	NA	NA	NA	4.42189620484428
5_4_0_0_0	-0.162834	0.0414235	-3.930957065	0.000104399	3.981302323	0.2126	0.015329029	0.16137421	0.099953567	BovineHD1500023301	15	78661924	NA	NA	NA	4.42189620484428
5_4_0_0_0	-0.174033	0.0428512	-4.061333172	6.19e-05	4.20857954	0.2051	0.014608741	0.16150061	0.068197002	BovineHD1500023306	15	78685313	NA	NA	NA	4.70604547560131
5_4_0_0_0	-0.713576	0.138647	-5.146710711	4.72e-07	6.326480306	0.015	0.004606721	0.16604743	0.001978012	BovineHD4100012274	16	2403906	NA	NA	NA	7.34797961931029
5_4_0_0_0	-0.823084	0.105918	-7.77095489	1.15e-13	12.93782297	0.021	1.1e-07	0.15511438	2.86e-08	BovineHD1600000865	16	3192625	NA	NA	NA	15.3117690505562
5_4_0_0_0	-1.0405	0.150765	-6.901469174	2.91e-11	10.53619852	0.012	0.006418611	0.15419275	6.55e-07	ARS-BFGL-NGS-83148	16	3343651	515128	NA	NA	12.4807384682992
5_4_0_0_0	-0.778864	0.166808	-4.669224498	4.51e-06	5.345945903	0.0105	2.68e-07	0.17309854	0.010781394	BovineHD1600001092	16	4049930	519843	SRGAP2	SLIT-ROBO Rho GTPase activating protein 2	6.1274749443214
5_4_0_0_0	-0.775645	0.144762	-5.358070488	1.64e-07	6.784168347	0.015	0.013776339	0.15598702	0.000847523	BovineHD1600001858	16	6598026	781505	NA	NA	7.91514016434419
5_4_0_0_0	-0.618265	0.127773	-4.83877658	2.06e-06	5.685520012	0.018	0.001295474	0.17094608	0.006226261	BovineHD1600001921	16	6812985	781505	NA	NA	6.55088345603611
5_4_0_0_0	-0.618265	0.127773	-4.83877658	2.06e-06	5.685520012	0.018	0.001295474	0.17094608	0.006226261	BovineHD1600001930	16	6836135	NA	NA	NA	6.55088345603611
5_4_0_0_0	-0.567176	0.131079	-4.326978387	2.04e-05	4.690004722	0.0165	0.009467278	0.16527308	0.031780397	BovineHD1600002365	16	7742323	NA	NA	NA	5.30806203708213
5_4_0_0_0	-0.433463	0.0827176	-5.240275346	2.97e-07	6.527328348	0.0329	1.03e-06	0.17020371	0.001399824	BovineHD1600002531	16	8677197	NA	NA	NA	7.59709201774046
5_4_0_0_0	-0.593335	0.137421	-4.317644319	2.12e-05	4.672674995	0.012	0.010937841	0.16388622	0.032663318	BovineHD1600002710	16	9479145	NA	NA	NA	5.28639518099611
5_4_0_0_0	-0.593335	0.137421	-4.317644319	2.12e-05	4.672674995	0.012	0.010937841	0.16388622	0.032663318	BovineHD1600002718	16	9494969	NA	NA	NA	5.28639518099611
5_4_0_0_0	-0.593335	0.137421	-4.317644319	2.12e-05	4.672674995	0.012	0.010937841	0.16388622	0.032663318	BovineHD1600002719	16	9495825	NA	NA	NA	5.28639518099611
5_4_0_0_0	-0.593335	0.137421	-4.317644319	2.12e-05	4.672674995	0.012	0.010937841	0.16388622	0.032663318	BovineHD1600002720	16	9499442	NA	NA	NA	5.28639518099611
5_4_0_0_0	-0.647871	0.13821	-4.687584111	4.15e-06	5.38225276	0.015	0.001556443	0.17142685	0.010062554	BovineHD1600002843	16	9942468	NA	NA	NA	6.17277640228943
5_4_0_0_0	-0.400734	0.0861726	-4.650364501	4.91e-06	5.30876724	0.0359	0.013400158	0.15994923	0.011632623	BovineHD1600004770	16	16926013	NA	NA	NA	6.081078628092
5_4_0_0_0	-0.3133	0.0784212	-3.995093164	8.08e-05	4.092361455	0.0464	0.002889184	0.17326284	0.081999251	BovineHD1600005955	16	20598666	NA	NA	NA	4.56073102528785
5_4_0_0_0	-0.248115	0.0600537	-4.131552261	4.64e-05	4.333454064	0.0808	0.014365133	0.16142547	0.055480039	BovineHD1600012831	16	45743730	NA	NA	NA	4.86220340637356
5_4_0_0_0	-0.497432	0.109054	-4.561336586	7.33e-06	5.134882673	0.0254	0.012737409	0.16101228	0.015983895	BovineHD1700001885	17	6552131	NA	NA	NA	5.86399431694703
5_4_0_0_0	-0.527323	0.129142	-4.08328042	5.66e-05	4.247424674	0.018	0.018019091	0.15817355	0.06334965	BovineHD1700003948	17	13788239	NA	NA	NA	4.7546205376975
5_4_0_0_0	-0.527323	0.129142	-4.08328042	5.66e-05	4.247424674	0.018	0.018019091	0.15817355	0.06334965	BovineHD1700003970	17	13825274	NA	NA	NA	4.7546205376975
5_4_0_0_0	-0.527323	0.129142	-4.08328042	5.66e-05	4.247424674	0.018	0.018019091	0.15817355	0.06334965	BovineHD1700003980	17	13851724	NA	NA	NA	4.7546205376975
5_4_0_0_0	-0.527323	0.129142	-4.08328042	5.66e-05	4.247424674	0.018	0.018019091	0.15817355	0.06334965	BovineHD1700003981	17	13852557	NA	NA	NA	4.7546205376975
5_4_0_0_0	-0.527323	0.129142	-4.08328042	5.66e-05	4.247424674	0.018	0.018019091	0.15817355	0.06334965	BovineHD1700003982	17	13853381	NA	NA	NA	4.7546205376975
5_4_0_0_0	-0.527323	0.129142	-4.08328042	5.66e-05	4.247424674	0.018	0.018019091	0.15817355	0.06334965	BovineHD1700003983	17	13854197	NA	NA	NA	4.7546205376975
5_4_0_0_0	-0.527323	0.129142	-4.08328042	5.66e-05	4.247424674	0.018	0.018019091	0.15817355	0.06334965	BovineHD1700003984	17	13854997	NA	NA	NA	4.7546205376975
5_4_0_0_0	-0.527323	0.129142	-4.08328042	5.66e-05	4.247424674	0.018	0.018019091	0.15817355	0.06334965	BovineHD1700003989	17	13859629	NA	NA	NA	4.7546205376975
5_4_0_0_0	-0.527323	0.129142	-4.08328042	5.66e-05	4.247424674	0.018	0.018019091	0.15817355	0.06334965	BovineHD1700003994	17	13863704	NA	NA	NA	4.7546205376975
5_4_0_0_0	-0.527323	0.129142	-4.08328042	5.66e-05	4.247424674	0.018	0.018019091	0.15817355	0.06334965	ARS-BFGL-NGS-104805	17	13866124	NA	NA	NA	4.7546205376975
5_4_0_0_0	-0.934697	0.147856	-6.321671085	9e-10	9.045580899	0.012	0.019422808	0.14524409	1.35e-05	BovineHD1800006599	18	21268574	NA	NA	NA	10.6864767836438
5_4_0_0_0	-0.509448	0.112587	-4.524927389	8.62e-06	5.064541301	0.0225	0.023725622	0.1508592	0.018231987	BovineHD1800007976	18	25812012	NA	NA	NA	5.77613928638268
5_4_0_0_0	-0.522792	0.116524	-4.486560709	1.02e-05	4.99090448	0.021	0.023475991	0.1512691	0.020350585	ARS-BFGL-NGS-44657	18	25825910	281702	CNGB1	cyclic nucleotide gated channel beta 1	5.68414732731559
5_4_0_0_0	-0.208296	0.0523105	-3.981915677	8.52e-05	4.069425057	0.1108	0.016738561	0.15981991	0.085569538	BovineHD1800011026	18	36652650	NA	NA	NA	4.53205553323258
5_4_0_0_0	-0.206441	0.0492237	-4.193935035	3.58e-05	4.445833105	0.1317	0.008415406	0.16690349	0.048983463	BovineHD1800011077	18	36897049	512457	WWP2	WW domain containing E3 ubiquitin protein ligase 2	5.00274084919454
5_4_0_0_0	-0.327134	0.0628438	-5.205509533	3.53e-07	6.45237111	0.0763	0.030615502	0.14123245	0.001545758	BovineHD1800011105	18	37056619	NA	NA	NA	7.50416225380396
5_4_0_0_0	-0.327134	0.0628438	-5.205509533	3.53e-07	6.45237111	0.0763	0.030615502	0.14123245	0.001545758	BovineHD1800011106	18	37061943	NA	NA	NA	7.50416225380396
5_4_0_0_0	-0.327134	0.0628438	-5.205509533	3.53e-07	6.45237111	0.0763	0.030615502	0.14123245	0.001545758	BTB-02003573	18	37094127	NA	NA	NA	7.50416225380396
5_4_0_0_0	-0.563684	0.0894985	-6.298250809	1.03e-09	8.987348876	0.0314	0.026715596	0.13869117	1.5e-05	BTB-00710926	18	37170970	NA	NA	NA	10.6158320087289
5_4_0_0_0	-0.820268	0.150047	-5.466740421	9.44e-08	7.025005863	0.012	0.016993703	0.15235097	0.000525044	BovineHD1900002035	19	7427039	NA	NA	NA	8.21282279667514
5_4_0_0_0	-0.816514	0.175551	-4.651149808	4.89e-06	5.310312932	0.00900000000000001	0.009824065	0.16339867	0.011632623	BovineHD4100014011	19	18018261	534106	ADAP2	ArfGAP with dual PH domains 2	6.08300768083031
5_4_0_0_0	-0.331527	0.0830439	-3.992189673	8.18e-05	4.087302476	0.0434	0.023575248	0.15339439	0.08279037	ARS-BFGL-NGS-20476	19	18509891	508331	NA	NA	4.55440609152906
5_4_0_0_0	-0.750829	0.167574	-4.480581713	1.05e-05	4.979474084	0.0105	0.005009192	0.16895181	0.020350585	BovineHD2000002496	20	7922478	NA	NA	NA	5.66986592133983
5_4_0_0_0	-0.750829	0.167574	-4.480581713	1.05e-05	4.979474084	0.0105	0.005009192	0.16895181	0.020350585	BovineHD2000002497	20	7924611	NA	NA	NA	5.66986592133983
5_4_0_0_0	-0.750829	0.167574	-4.480581713	1.05e-05	4.979474084	0.0105	0.005009192	0.16895181	0.020350585	BovineHD2000002498	20	7925395	NA	NA	NA	5.66986592133983
5_4_0_0_0	-0.750829	0.167574	-4.480581713	1.05e-05	4.979474084	0.0105	0.005009192	0.16895181	0.020350585	BovineHD2000002499	20	7926255	NA	NA	NA	5.66986592133983
5_4_0_0_0	-0.750829	0.167574	-4.480581713	1.05e-05	4.979474084	0.0105	0.005009192	0.16895181	0.020350585	BovineHD2000002500	20	7926995	NA	NA	NA	5.66986592133983
5_4_0_0_0	-0.682832	0.157033	-4.348334427	1.86e-05	4.729767196	0.012	0.004167982	0.17040655	0.029463181	BovineHD4100014505	20	7932382	NA	NA	NA	5.35777359161
5_4_0_0_0	-0.750829	0.167574	-4.480581713	1.05e-05	4.979474084	0.0105	0.005009192	0.16895181	0.020350585	BovineHD2000002502	20	7933702	NA	NA	NA	5.66986592133983
5_4_0_0_0	-0.682832	0.157033	-4.348334427	1.86e-05	4.729767196	0.012	0.004167982	0.17040655	0.029463181	BovineHD2000002503	20	7934494	NA	NA	NA	5.35777359161
5_4_0_0_0	-0.682832	0.157033	-4.348334427	1.86e-05	4.729767196	0.012	0.004167982	0.17040655	0.029463181	BovineHD2000002504	20	7937085	NA	NA	NA	5.35777359161
5_4_0_0_0	-0.750829	0.167574	-4.480581713	1.05e-05	4.979474084	0.0105	0.005009192	0.16895181	0.020350585	BovineHD2000002505	20	7938150	NA	NA	NA	5.66986592133983
5_4_0_0_0	-0.682832	0.157033	-4.348334427	1.86e-05	4.729767196	0.012	0.004167982	0.17040655	0.029463181	BovineHD2000002506	20	7939296	NA	NA	NA	5.35777359161
5_4_0_0_0	-0.750829	0.167574	-4.480581713	1.05e-05	4.979474084	0.0105	0.005009192	0.16895181	0.020350585	BovineHD2000002508	20	7941315	NA	NA	NA	5.66986592133983
5_4_0_0_0	-0.750829	0.167574	-4.480581713	1.05e-05	4.979474084	0.0105	0.005009192	0.16895181	0.020350585	BovineHD2000002509	20	7945445	NA	NA	NA	5.66986592133983
5_4_0_0_0	-0.581893	0.141221	-4.120442427	4.86e-05	4.313582314	0.015	0.006963618	0.16865746	0.057521813	BovineHD2000003957	20	12459460	529061	NA	NA	4.83735264886042
5_4_0_0_0	-0.581893	0.141221	-4.120442427	4.86e-05	4.313582314	0.015	0.006963618	0.16865746	0.057521813	BovineHD2000003958	20	12462141	529061	NA	NA	4.83735264886042
5_4_0_0_0	-0.286458	0.0665445	-4.30475847	2.24e-05	4.648800244	0.0659	0.016240881	0.15886488	0.033877946	BovineHD2000004046	20	12687377	529061	NA	NA	5.25654434639573
5_4_0_0_0	-0.541927	0.0919269	-5.895194986	9.77e-09	8.010222545	0.0299	0.015340812	0.15154198	9.67e-05	BovineHD2000004862	20	16201230	NA	NA	NA	9.42454526458414
5_4_0_0_0	-0.727245	0.152851	-4.757868774	3e-06	5.522285409	0.012	0.017118537	0.15589098	0.007548133	BovineHD2000005063	20	16700695	NA	NA	NA	6.34743317728949
5_4_0_0_0	-0.727245	0.152851	-4.757868774	3e-06	5.522285409	0.012	0.017118537	0.15589098	0.007548133	BovineHD2000005066	20	16705784	NA	NA	NA	6.34743317728949
5_4_0_0_0	-0.727245	0.152851	-4.757868774	3e-06	5.522285409	0.012	0.017118537	0.15589098	0.007548133	BovineHD2000005067	20	16706452	NA	NA	NA	6.34743317728949
5_4_0_0_0	-0.727245	0.152851	-4.757868774	3e-06	5.522285409	0.012	0.017118537	0.15589098	0.007548133	BovineHD2000005069	20	16713694	NA	NA	NA	6.34743317728949
5_4_0_0_0	-0.727245	0.152851	-4.757868774	3e-06	5.522285409	0.012	0.017118537	0.15589098	0.007548133	BovineHD2000005070	20	16714748	NA	NA	NA	6.34743317728949
5_4_0_0_0	-0.614228	0.146703	-4.186880977	3.69e-05	4.433057841	0.0135	0.00248108	0.17283239	0.050031147	ARS-BFGL-NGS-13160	20	17088438	NA	NA	NA	4.98676462828564
5_4_0_0_0	-0.97194	0.159106	-6.108757684	3.01e-09	8.522022848	0.0105	0.011548131	0.15394339	3.33e-05	BovineHD2000006005	20	19973392	539556	PDE4D	phosphodiesterase 4D	10.0498841777951
5_4_0_0_0	-0.729859	0.143048	-5.102196466	5.86e-07	6.231914612	0.0135	0.008572083	0.16236246	0.002359236	BovineHD2000006008	20	19981949	539556	PDE4D	phosphodiesterase 4D	7.2305737312706
5_4_0_0_0	-0.729859	0.143048	-5.102196466	5.86e-07	6.231914612	0.0135	0.008572083	0.16236246	0.002359236	BovineHD2000006009	20	19985004	539556	PDE4D	phosphodiesterase 4D	7.2305737312706
5_4_0_0_0	-0.512567	0.120356	-4.258757353	2.73e-05	4.564036578	0.0195	0.014459606	0.16076735	0.039954265	BovineHD2000007496	20	24867127	534329	NA	NA	5.15055602287675
5_4_0_0_0	-0.718701	0.151338	-4.748979106	3.13e-06	5.504482864	0.012	0.005403082	0.16726836	0.007824257	BovineHD2100004484	21	15956099	527014	SV2B	synaptic vesicle glycoprotein 2B	6.32523496976674
5_4_0_0_0	-0.642505	0.136293	-4.714145261	3.67e-06	5.434978245	0.015	0.006758629	0.16609685	0.009090398	BovineHD2100004486	21	15965890	527014	SV2B	synaptic vesicle glycoprotein 2B	6.23855147215931
5_4_0_0_0	-0.796304	0.15269	-5.215167987	3.36e-07	6.473156488	0.012	0.003449269	0.16684692	0.001513708	BovineHD2100007948	21	26975311	NA	NA	NA	7.52993617313273
5_4_0_0_0	-0.796304	0.15269	-5.215167987	3.36e-07	6.473156488	0.012	0.003449269	0.16684692	0.001513708	BovineHD2100007949	21	26976437	NA	NA	NA	7.52993617313273
5_4_0_0_0	-0.796304	0.15269	-5.215167987	3.36e-07	6.473156488	0.012	0.003449269	0.16684692	0.001513708	BovineHD2100007950	21	26978342	NA	NA	NA	7.52993617313273
5_4_0_0_0	-0.796304	0.15269	-5.215167987	3.36e-07	6.473156488	0.012	0.003449269	0.16684692	0.001513708	BovineHD2100007952	21	26981713	NA	NA	NA	7.52993617313273
5_4_0_0_0	-0.796304	0.15269	-5.215167987	3.36e-07	6.473156488	0.012	0.003449269	0.16684692	0.001513708	BovineHD2100007960	21	26992635	NA	NA	NA	7.52993617313273
5_4_0_0_0	-0.487513	0.121861	-4.000566219	7.91e-05	4.101905636	0.0195	0.017390125	0.15912433	0.081047271	BovineHD2100008252	21	27987034	514762	APBA2	amyloid beta precursor protein binding family A member 2	4.57266369336262
5_4_0_0_0	-0.487513	0.121861	-4.000566219	7.91e-05	4.101905636	0.0195	0.017390125	0.15912433	0.081047271	BovineHD2100008270	21	28020346	514762	APBA2	amyloid beta precursor protein binding family A member 2	4.57266369336262
5_4_0_0_0	-0.41532	0.098727	-4.206751952	3.4e-05	4.469089361	0.0269	0.017889587	0.1577501	0.047211935	BovineHD2100008553	21	29160184	512584	SNRPA1	small nuclear ribonucleoprotein polypeptide A'	5.0318239748826
5_4_0_0_0	-0.439979	0.105817	-4.157923585	4.16e-05	4.380795496	0.0225	0.017091501	0.15871989	0.05102528	BovineHD2100008562	21	29180721	NA	NA	NA	4.92140704220611
5_4_0_0_0	-0.439979	0.105817	-4.157923585	4.16e-05	4.380795496	0.0225	0.017091501	0.15871989	0.05102528	BovineHD2100008569	21	29204749	NA	NA	NA	4.92140704220611
5_4_0_0_0	-0.439979	0.105817	-4.157923585	4.16e-05	4.380795496	0.0225	0.017091501	0.15871989	0.05102528	BovineHD2100008570	21	29207774	100337131	NA	NA	4.92140704220611
5_4_0_0_0	-0.439979	0.105817	-4.157923585	4.16e-05	4.380795496	0.0225	0.017091501	0.15871989	0.05102528	BovineHD2100008571	21	29208512	100337131	NA	NA	4.92140704220611
5_4_0_0_0	-0.439979	0.105817	-4.157923585	4.16e-05	4.380795496	0.0225	0.017091501	0.15871989	0.05102528	BovineHD2100008574	21	29218284	NA	NA	NA	4.92140704220611
5_4_0_0_0	-0.439979	0.105817	-4.157923585	4.16e-05	4.380795496	0.0225	0.017091501	0.15871989	0.05102528	BovineHD2100008577	21	29223650	NA	NA	NA	4.92140704220611
5_4_0_0_0	-0.439979	0.105817	-4.157923585	4.16e-05	4.380795496	0.0225	0.017091501	0.15871989	0.05102528	BovineHD2100008579	21	29226772	NA	NA	NA	4.92140704220611
5_4_0_0_0	-0.439979	0.105817	-4.157923585	4.16e-05	4.380795496	0.0225	0.017091501	0.15871989	0.05102528	BovineHD2100008582	21	29234271	789895	NA	NA	4.92140704220611
5_4_0_0_0	-0.439979	0.105817	-4.157923585	4.16e-05	4.380795496	0.0225	0.017091501	0.15871989	0.05102528	BovineHD2100008583	21	29235138	789895	NA	NA	4.92140704220611
5_4_0_0_0	-0.439979	0.105817	-4.157923585	4.16e-05	4.380795496	0.0225	0.017091501	0.15871989	0.05102528	BovineHD2100008584	21	29238367	NA	NA	NA	4.92140704220611
5_4_0_0_0	-0.439979	0.105817	-4.157923585	4.16e-05	4.380795496	0.0225	0.017091501	0.15871989	0.05102528	BovineHD2100008585	21	29245592	NA	NA	NA	4.92140704220611
5_4_0_0_0	-0.439979	0.105817	-4.157923585	4.16e-05	4.380795496	0.0225	0.017091501	0.15871989	0.05102528	BovineHD2100008592	21	29262602	NA	NA	NA	4.92140704220611
5_4_0_0_0	-0.439979	0.105817	-4.157923585	4.16e-05	4.380795496	0.0225	0.017091501	0.15871989	0.05102528	BTB-01557420	21	29263284	NA	NA	NA	4.92140704220611
5_4_0_0_0	-0.439979	0.105817	-4.157923585	4.16e-05	4.380795496	0.0225	0.017091501	0.15871989	0.05102528	BovineHD2100008593	21	29264013	NA	NA	NA	4.92140704220611
5_4_0_0_0	-0.439979	0.105817	-4.157923585	4.16e-05	4.380795496	0.0225	0.017091501	0.15871989	0.05102528	BovineHD2100008594	21	29264937	NA	NA	NA	4.92140704220611
5_4_0_0_0	-0.439979	0.105817	-4.157923585	4.16e-05	4.380795496	0.0225	0.017091501	0.15871989	0.05102528	BovineHD2100008596	21	29267678	NA	NA	NA	4.92140704220611
5_4_0_0_0	-0.439979	0.105817	-4.157923585	4.16e-05	4.380795496	0.0225	0.017091501	0.15871989	0.05102528	BovineHD2100008597	21	29268226	NA	NA	NA	4.92140704220611
5_4_0_0_0	-0.439979	0.105817	-4.157923585	4.16e-05	4.380795496	0.0225	0.017091501	0.15871989	0.05102528	BovineHD2100008598	21	29268810	NA	NA	NA	4.92140704220611
5_4_0_0_0	-0.312656	0.0763991	-4.09240423	5.45e-05	4.263622707	0.0464	0.0112443	0.16459797	0.062443136	BovineHD2100008622	21	29380430	NA	NA	NA	4.77487633553929
5_4_0_0_0	-0.368256	0.0924971	-3.981270764	8.54e-05	4.068304104	0.0344	0.014239161	0.16219919	0.08561702	BovineHD2100008860	21	30238795	NA	NA	NA	4.53065413141315
5_4_0_0_0	-0.403244	0.0924939	-4.359682098	1.77e-05	4.750958958	0.0344	0.000279591	0.17427954	0.028608417	BovineHD2100010410	21	35356633	NA	NA	NA	5.3842663903041
5_4_0_0_0	-0.403244	0.0924939	-4.359682098	1.77e-05	4.750958958	0.0344	0.000279591	0.17427954	0.028608417	BovineHD2100010411	21	35359511	NA	NA	NA	5.3842663903041
5_4_0_0_0	-0.403244	0.0924939	-4.359682098	1.77e-05	4.750958958	0.0344	0.000279591	0.17427954	0.028608417	BovineHD2100010419	21	35378066	NA	NA	NA	5.3842663903041
5_4_0_0_0	-0.403244	0.0924939	-4.359682098	1.77e-05	4.750958958	0.0344	0.000279591	0.17427954	0.028608417	BovineHD2100010422	21	35380243	NA	NA	NA	5.3842663903041
5_4_0_0_0	-0.403244	0.0924939	-4.359682098	1.77e-05	4.750958958	0.0344	0.000279591	0.17427954	0.028608417	BovineHD2100010424	21	35382760	NA	NA	NA	5.3842663903041
5_4_0_0_0	-0.403244	0.0924939	-4.359682098	1.77e-05	4.750958958	0.0344	0.000279591	0.17427954	0.028608417	BovineHD2100010425	21	35383880	NA	NA	NA	5.3842663903041
5_4_0_0_0	-0.403244	0.0924939	-4.359682098	1.77e-05	4.750958958	0.0344	0.000279591	0.17427954	0.028608417	BovineHD2100010429	21	35387396	NA	NA	NA	5.3842663903041
5_4_0_0_0	-0.403244	0.0924939	-4.359682098	1.77e-05	4.750958958	0.0344	0.000279591	0.17427954	0.028608417	BovineHD2100010430	21	35389251	NA	NA	NA	5.3842663903041
5_4_0_0_0	-0.403244	0.0924939	-4.359682098	1.77e-05	4.750958958	0.0344	0.000279591	0.17427954	0.028608417	BovineHD2100010431	21	35390418	NA	NA	NA	5.3842663903041
5_4_0_0_0	-0.403244	0.0924939	-4.359682098	1.77e-05	4.750958958	0.0344	0.000279591	0.17427954	0.028608417	BovineHD2100010432	21	35391211	NA	NA	NA	5.3842663903041
5_4_0_0_0	-0.403244	0.0924939	-4.359682098	1.77e-05	4.750958958	0.0344	0.000279591	0.17427954	0.028608417	BovineHD2100010433	21	35392251	NA	NA	NA	5.3842663903041
5_4_0_0_0	-0.403244	0.0924939	-4.359682098	1.77e-05	4.750958958	0.0344	0.000279591	0.17427954	0.028608417	BovineHD2100010434	21	35393050	NA	NA	NA	5.3842663903041
5_4_0_0_0	-0.403244	0.0924939	-4.359682098	1.77e-05	4.750958958	0.0344	0.000279591	0.17427954	0.028608417	BovineHD2100010435	21	35393767	NA	NA	NA	5.3842663903041
5_4_0_0_0	-0.403244	0.0924939	-4.359682098	1.77e-05	4.750958958	0.0344	0.000279591	0.17427954	0.028608417	BovineHD2100010436	21	35394795	NA	NA	NA	5.3842663903041
5_4_0_0_0	-0.403244	0.0924939	-4.359682098	1.77e-05	4.750958958	0.0344	0.000279591	0.17427954	0.028608417	BovineHD4100015179	21	35395986	NA	NA	NA	5.3842663903041
5_4_0_0_0	-0.403244	0.0924939	-4.359682098	1.77e-05	4.750958958	0.0344	0.000279591	0.17427954	0.028608417	BovineHD2100010437	21	35397003	NA	NA	NA	5.3842663903041
5_4_0_0_0	-0.38741	0.0876268	-4.421135999	1.36e-05	4.866490475	0.0389	1.09e-08	0.17427985	0.024292177	BovineHD2100010540	21	35656055	NA	NA	NA	5.5286777406203
5_4_0_0_0	-0.568217	0.104758	-5.424091716	1.17e-07	6.930043544	0.0254	0.02586189	0.14437017	0.000646108	BovineHD2100011029	21	37492621	NA	NA	NA	8.09551167607885
5_4_0_0_0	-0.788132	0.128638	-6.126743264	2.72e-09	8.565740018	0.0165	0.017866077	0.14783574	3.28e-05	BovineHD4100015193	21	38198031	NA	NA	NA	10.1031619296767
5_4_0_0_0	-0.295839	0.0725267	-4.079035721	5.76e-05	4.239898718	0.0629	0.016279709	0.15983457	0.064311511	BovineHD2100011317	21	38848805	NA	NA	NA	4.74520934589539
5_4_0_0_0	-0.373437	0.092848	-4.022025246	7.25e-05	4.13942831	0.0314	0.010631499	0.1654982	0.077216462	BovineHD2100011329	21	38945515	NA	NA	NA	4.61957853648749
5_4_0_0_0	-0.451561	0.103197	-4.375718286	1.66e-05	4.780981827	0.0269	0.003907484	0.17054084	0.028360344	BovineHD2100011917	21	41430416	NA	NA	NA	5.42179754411757
5_4_0_0_0	-0.838103	0.13425	-6.242852886	1.41e-09	8.85023546	0.015	9.04e-08	0.16460566	1.79e-05	ARS-BFGL-BAC-29207	21	44443984	NA	NA	NA	10.4493327913458
5_4_0_0_0	-0.838103	0.13425	-6.242852886	1.41e-09	8.85023546	0.015	9.04e-08	0.16460566	1.79e-05	BovineHD2100012898	21	44461880	NA	NA	NA	10.4493327913458
5_4_0_0_0	-0.660081	0.119014	-5.54624666	6.26e-08	7.203554725	0.0195	0.005899196	0.16263016	0.000360195	BovineHD2100012901	21	44465589	NA	NA	NA	8.43315609236335
5_4_0_0_0	-0.838103	0.13425	-6.242852886	1.41e-09	8.85023546	0.015	9.04e-08	0.16460566	1.79e-05	BovineHD2100012903	21	44467640	NA	NA	NA	10.4493327913458
5_4_0_0_0	-0.838103	0.13425	-6.242852886	1.41e-09	8.85023546	0.015	9.04e-08	0.16460566	1.79e-05	BovineHD2100012906	21	44470857	NA	NA	NA	10.4493327913458
5_4_0_0_0	-0.838103	0.13425	-6.242852886	1.41e-09	8.85023546	0.015	9.04e-08	0.16460566	1.79e-05	BovineHD2100012920	21	44496103	NA	NA	NA	10.4493327913458
5_4_0_0_0	-0.397519	0.0942725	-4.216701583	3.26e-05	4.487182183	0.0299	0.012030989	0.16328673	0.046215913	BovineHD2100014815	21	51091045	NA	NA	NA	5.05444974640412
5_4_0_0_0	-0.578164	0.139298	-4.150554925	4.29e-05	4.367543029	0.015	0.009398667	0.16613522	0.05179219	BovineHD2200001216	22	4489707	784766	RBMS3	RNA binding motif single stranded interacting protein 3	4.90483390527272
5_4_0_0_0	-0.552758	0.132291	-4.178349245	3.82e-05	4.417629503	0.0165	0.010249623	0.16518288	0.05102528	BTB-00830153	22	4490844	784766	RBMS3	RNA binding motif single stranded interacting protein 3	4.96747050580088
5_4_0_0_0	-0.552758	0.132291	-4.178349245	3.82e-05	4.417629503	0.0165	0.010249623	0.16518288	0.05102528	BovineHD2200001218	22	4497784	784766	RBMS3	RNA binding motif single stranded interacting protein 3	4.96747050580088
5_4_0_0_0	-0.223346	0.0535608	-4.169952652	3.96e-05	4.402470214	0.1123	0.001544769	0.17385411	0.05102528	BovineHD2200016414	22	56390044	505490	TMEM40	transmembrane protein 40	4.94851279028257
5_4_0_0_0	-0.223346	0.0535608	-4.169952652	3.96e-05	4.402470214	0.1123	0.001544769	0.17385411	0.05102528	BovineHD2200016415	22	56391559	505490	TMEM40	transmembrane protein 40	4.94851279028257
5_4_0_0_0	-0.223346	0.0535608	-4.169952652	3.96e-05	4.402470214	0.1123	0.001544769	0.17385411	0.05102528	BovineHD2200016416	22	56393977	505490	TMEM40	transmembrane protein 40	4.94851279028257
5_4_0_0_0	-0.223346	0.0535608	-4.169952652	3.96e-05	4.402470214	0.1123	0.001544769	0.17385411	0.05102528	ARS-BFGL-NGS-112879	22	56395379	505490	TMEM40	transmembrane protein 40	4.94851279028257
5_4_0_0_0	-0.223346	0.0535608	-4.169952652	3.96e-05	4.402470214	0.1123	0.001544769	0.17385411	0.05102528	BovineHD2200016418	22	56395953	505490	TMEM40	transmembrane protein 40	4.94851279028257
5_4_0_0_0	-0.223346	0.0535608	-4.169952652	3.96e-05	4.402470214	0.1123	0.001544769	0.17385411	0.05102528	BovineHD2200016419	22	56396437	505490	TMEM40	transmembrane protein 40	4.94851279028257
5_4_0_0_0	-0.223346	0.0535608	-4.169952652	3.96e-05	4.402470214	0.1123	0.001544769	0.17385411	0.05102528	BovineHD2200016420	22	56397036	505490	TMEM40	transmembrane protein 40	4.94851279028257
5_4_0_0_0	-0.223346	0.0535608	-4.169952652	3.96e-05	4.402470214	0.1123	0.001544769	0.17385411	0.05102528	BovineHD2200016422	22	56398788	505490	TMEM40	transmembrane protein 40	4.94851279028257
5_4_0_0_0	-0.223346	0.0535608	-4.169952652	3.96e-05	4.402470214	0.1123	0.001544769	0.17385411	0.05102528	BovineHD2200016424	22	56401296	505490	TMEM40	transmembrane protein 40	4.94851279028257
5_4_0_0_0	-0.493871	0.0850579	-5.806291949	1.58e-08	7.801183765	0.0359	0.008954735	0.15818431	0.000102942	BovineHD2200016425	22	56406127	505490	TMEM40	transmembrane protein 40	9.16829804740772
5_4_0_0_0	-0.223346	0.0535608	-4.169952652	3.96e-05	4.402470214	0.1123	0.001544769	0.17385411	0.05102528	BovineHD2200016426	22	56406905	505490	TMEM40	transmembrane protein 40	4.94851279028257
5_4_0_0_0	-0.223346	0.0535608	-4.169952652	3.96e-05	4.402470214	0.1123	0.001544769	0.17385411	0.05102528	BovineHD2200016427	22	56407818	505490	TMEM40	transmembrane protein 40	4.94851279028257
5_4_0_0_0	-0.223346	0.0535608	-4.169952652	3.96e-05	4.402470214	0.1123	0.001544769	0.17385411	0.05102528	BovineHD2200016428	22	56410373	505490	TMEM40	transmembrane protein 40	4.94851279028257
5_4_0_0_0	-0.223346	0.0535608	-4.169952652	3.96e-05	4.402470214	0.1123	0.001544769	0.17385411	0.05102528	BovineHD2200016438	22	56436300	NA	NA	NA	4.94851279028257
5_4_0_0_0	-0.493871	0.0850579	-5.806291949	1.58e-08	7.801183765	0.0359	0.008954735	0.15818431	0.000102942	BovineHD2200016454	22	56456473	NA	NA	NA	9.16829804740772
5_4_0_0_0	-0.493871	0.0850579	-5.806291949	1.58e-08	7.801183765	0.0359	0.008954735	0.15818431	0.000102942	BovineHD2200016464	22	56532332	521196	RAF1	Raf-1 proto-oncogene, serine/threonine kinase	9.16829804740772
5_4_0_0_0	-0.493871	0.0850579	-5.806291949	1.58e-08	7.801183765	0.0359	0.008954735	0.15818431	0.000102942	BovineHD2200016470	22	56474125	100336816	NA	NA	9.16829804740772
5_4_0_0_0	-0.493871	0.0850579	-5.806291949	1.58e-08	7.801183765	0.0359	0.008954735	0.15818431	0.000102942	BovineHD2200016472	22	56479717	100336816	NA	NA	9.16829804740772
5_4_0_0_0	-0.493871	0.0850579	-5.806291949	1.58e-08	7.801183765	0.0359	0.008954735	0.15818431	0.000102942	BovineHD2200016480	22	56545517	100336829	NA	NA	9.16829804740772
5_4_0_0_0	-0.493871	0.0850579	-5.806291949	1.58e-08	7.801183765	0.0359	0.008954735	0.15818431	0.000102942	BovineHD2200016481	22	56544684	100336829	NA	NA	9.16829804740772
5_4_0_0_0	-0.493871	0.0850579	-5.806291949	1.58e-08	7.801183765	0.0359	0.008954735	0.15818431	0.000102942	BovineHD2200016482	22	56542619	100336816	NA	NA	9.16829804740772
5_4_0_0_0	-0.493871	0.0850579	-5.806291949	1.58e-08	7.801183765	0.0359	0.008954735	0.15818431	0.000102942	BovineHD4100015847	22	56540115	100336816	NA	NA	9.16829804740772
5_4_0_0_0	-0.493871	0.0850579	-5.806291949	1.58e-08	7.801183765	0.0359	0.008954735	0.15818431	0.000102942	BovineHD2200016483	22	56538959	100336816	NA	NA	9.16829804740772
5_4_0_0_0	-0.43488	0.0814811	-5.337188624	1.83e-07	6.738316124	0.0374	0.010733388	0.15902522	0.000913355	BovineHD2200016484	22	56498974	100336816	NA	NA	7.85840424879745
5_4_0_0_0	-0.493871	0.0850579	-5.806291949	1.58e-08	7.801183765	0.0359	0.008954735	0.15818431	0.000102942	BovineHD2200016485	22	56499742	100336816	NA	NA	9.16829804740772
5_4_0_0_0	-0.493871	0.0850579	-5.806291949	1.58e-08	7.801183765	0.0359	0.008954735	0.15818431	0.000102942	BovineHD2200016486	22	56501008	100336816	NA	NA	9.16829804740772
5_4_0_0_0	-0.493871	0.0850579	-5.806291949	1.58e-08	7.801183765	0.0359	0.008954735	0.15818431	0.000102942	BovineHD2200016487	22	56504724	100336816	NA	NA	9.16829804740772
5_4_0_0_0	-0.493871	0.0850579	-5.806291949	1.58e-08	7.801183765	0.0359	0.008954735	0.15818431	0.000102942	BovineHD2200016489	22	56508257	100336816	NA	NA	9.16829804740772
5_4_0_0_0	-0.493871	0.0850579	-5.806291949	1.58e-08	7.801183765	0.0359	0.008954735	0.15818431	0.000102942	BovineHD2200016490	22	56509197	100336816	NA	NA	9.16829804740772
5_4_0_0_0	-0.493871	0.0850579	-5.806291949	1.58e-08	7.801183765	0.0359	0.008954735	0.15818431	0.000102942	BovineHD2200016491	22	56511620	100336816	NA	NA	9.16829804740772
5_4_0_0_0	-0.493871	0.0850579	-5.806291949	1.58e-08	7.801183765	0.0359	0.008954735	0.15818431	0.000102942	BovineHD2200016492	22	56513067	100336816	NA	NA	9.16829804740772
5_4_0_0_0	-0.493871	0.0850579	-5.806291949	1.58e-08	7.801183765	0.0359	0.008954735	0.15818431	0.000102942	BovineHD2200016493	22	56514201	100336816	NA	NA	9.16829804740772
5_4_0_0_0	-0.493871	0.0850579	-5.806291949	1.58e-08	7.801183765	0.0359	0.008954735	0.15818431	0.000102942	BovineHD2200016494	22	56515450	100336816	NA	NA	9.16829804740772
5_4_0_0_0	-0.493871	0.0850579	-5.806291949	1.58e-08	7.801183765	0.0359	0.008954735	0.15818431	0.000102942	BovineHD2200016495	22	56516305	100336816	NA	NA	9.16829804740772
5_4_0_0_0	-0.493871	0.0850579	-5.806291949	1.58e-08	7.801183765	0.0359	0.008954735	0.15818431	0.000102942	BovineHD2200016498	22	56522913	100336816	NA	NA	9.16829804740772
5_4_0_0_0	-0.408182	0.0721929	-5.654046312	3.56e-08	7.448777345	0.0508999999999999	0.018825848	0.14960936	0.000209669	BovineHD2200017002	22	58035074	614759	LSM3	LSM3 homolog, U6 small nuclear RNA and mRNA degradation associated	8.73524973777655
5_4_0_0_0	-0.275379	0.064802	-4.249544767	2.84e-05	4.547148826	0.0734	0.00996238	0.16514291	0.040821024	BovineHD2200017031	22	58120335	523521	NA	NA	5.12943843772917
5_4_0_0_0	-0.275379	0.064802	-4.249544767	2.84e-05	4.547148826	0.0734	0.00996238	0.16514291	0.040821024	ARS-BFGL-NGS-68194	22	58128222	NA	NA	NA	5.12943843772917
5_4_0_0_0	-0.24277	0.0562372	-4.316893444	2.13e-05	4.671282215	0.1003	0.01213946	0.16272855	0.032666787	BovineHD2200017077	22	58253134	NA	NA	NA	5.28465380305972
5_4_0_0_0	-0.339845	0.0748519	-4.540232112	8.05e-06	5.094054838	0.0538999999999999	0.005602185	0.16808006	0.017208461	ARS-BFGL-NGS-31256	23	2265351	NA	NA	NA	5.8130036105454
5_4_0_0_0	-0.40491	0.100059	-4.04671244	6.56e-05	4.182795303	0.0299	0.006153223	0.16978138	0.071101646	BovineHD2300000829	23	3814439	NA	NA	NA	4.67380388626
5_4_0_0_0	-0.52441	0.108951	-4.813264679	2.32e-06	5.633814238	0.024	0.003387022	0.16896332	0.006587478	BovineHD2300000830	23	3816206	NA	NA	NA	6.48645685074615
5_4_0_0_0	-0.52441	0.108951	-4.813264679	2.32e-06	5.633814238	0.024	0.003387022	0.16896332	0.006587478	BovineHD2300000832	23	3823149	NA	NA	NA	6.48645685074615
5_4_0_0_0	-0.52441	0.108951	-4.813264679	2.32e-06	5.633814238	0.024	0.003387022	0.16896332	0.006587478	BovineHD2300000834	23	3834149	NA	NA	NA	6.48645685074615
5_4_0_0_0	-0.52441	0.108951	-4.813264679	2.32e-06	5.633814238	0.024	0.003387022	0.16896332	0.006587478	BovineHD2300000836	23	3847619	NA	NA	NA	6.48645685074615
5_4_0_0_0	-0.52441	0.108951	-4.813264679	2.32e-06	5.633814238	0.024	0.003387022	0.16896332	0.006587478	BovineHD2300000839	23	3864138	NA	NA	NA	6.48645685074615
5_4_0_0_0	-0.840607	0.151044	-5.565312094	5.67e-08	7.246662973	0.012	6.46e-08	0.16845668	0.000329996	BovineHD2300003003	23	12103268	NA	NA	NA	8.48630563837197
5_4_0_0_0	-0.528017	0.132698	-3.979087854	8.62e-05	4.064510969	0.0165	0.004171439	0.17204558	0.086193595	BovineHD2300003312	23	13170074	282264	KCNK17	potassium two pore domain channel subfamily K member 17	4.52591202199999
5_4_0_0_0	-0.506478	0.126732	-3.9964492	8.04e-05	4.094725198	0.018	0.00518748	0.17095747	0.081721627	BovineHD2300003318	23	13190074	NA	NA	NA	4.56368628882801
5_4_0_0_0	-0.506478	0.126732	-3.9964492	8.04e-05	4.094725198	0.018	0.00518748	0.17095747	0.081721627	BovineHD2300003319	23	13193129	NA	NA	NA	4.56368628882801
5_4_0_0_0	-0.506478	0.126732	-3.9964492	8.04e-05	4.094725198	0.018	0.00518748	0.17095747	0.081721627	BovineHD2300003320	23	13200681	100139627	NA	NA	4.56368628882801
5_4_0_0_0	-0.506478	0.126732	-3.9964492	8.04e-05	4.094725198	0.018	0.00518748	0.17095747	0.081721627	BovineHD2300003321	23	13203272	100139627	NA	NA	4.56368628882801
5_4_0_0_0	-0.47451	0.118513	-4.003864555	7.8e-05	4.107662511	0.021	0.002415667	0.173702	0.081047271	BovineHD2300006849	23	25161808	521685	GSTA5	glutathione S-transferase alpha 5	4.57986136007728
5_4_0_0_0	-0.5244	0.116666	-4.494882828	9.84e-06	5.006834593	0.021	0.018273647	0.15606754	0.019987916	BovineHD2300007006	23	25434905	617293	ELOVL5	ELOVL fatty acid elongase 5	5.70404999786324
5_4_0_0_0	-0.238101	0.0598823	-3.976149881	8.72e-05	4.059408443	0.0838	0.011104842	0.16523665	0.087036424	BovineHD2300008544	23	30046421	NA	NA	NA	4.5195329935334
5_4_0_0_0	-0.283766	0.0630779	-4.498659594	9.68e-06	5.014071802	0.0719	0.01157635	0.16242805	0.019883934	BovineHD2300008549	23	30059349	520111	TRIM27	tripartite motif containing 27	5.71309167171932
5_4_0_0_0	-0.261139	0.0628853	-4.152623904	4.25e-05	4.371262162	0.0719	0.010272573	0.16527492	0.051476107	BovineHD2300009130	23	31862604	497622	HFE	homeostatic iron regulator	4.90948494013466
5_4_0_0_0	-0.254273	0.062371	-4.076782479	5.81e-05	4.235906223	0.0734	0.009811667	0.16605727	0.064759273	BovineHD2300009134	23	31877866	513971	HIST1H1C	histone cluster 1, H1c	4.74021676343809
5_4_0_0_0	-0.315819	0.0701812	-4.500051296	9.62e-06	5.016739866	0.0554	0.009936771	0.16401097	0.019844495	BovineHD2300015303	23	31901319	NA	NA	NA	5.7164249185635
5_4_0_0_0	-0.300926	0.0675866	-4.452450634	1.19e-05	4.925857521	0.0584	0.020822033	0.1538843	0.022072524	BovineHD2300009246	23	32241558	618206	SCGN	secretagogin, EF-hand calcium binding protein	5.60287004396081
5_4_0_0_0	-0.828312	0.163513	-5.065725661	7e-07	6.154914321	0.0105	0.012803963	0.15844962	0.002771832	BovineHD2300012397	23	43202495	NA	NA	NA	7.13492298059447
5_4_0_0_0	-0.280904	0.0644965	-4.355337111	1.81e-05	4.742839481	0.0719	0.003752536	0.1707901	0.028989014	BovineHD2300014561	23	50081716	NA	NA	NA	5.37411597906073
5_4_0_0_0	-0.296482	0.0659395	-4.496273099	9.78e-06	5.009498129	0.0734	1.99e-07	0.17392705	0.019987916	BovineHD2400012713	24	45710988	529859	EPG5	ectopic P-granules autophagy protein 5 homolog	5.70737766024105
5_4_0_0_0	-0.229493	0.0480409	-4.777033736	2.75e-06	5.560754893	0.1257	0.000152278	0.17241539	0.007456176	BovineHD2500004478	25	15711293	541295	XYLT1	xylosyltransferase 1	6.39539488583608
5_4_0_0_0	-0.225942	0.0471859	-4.788337194	2.61e-06	5.583501408	0.1332	5.71e-08	0.17251483	0.00725554	BovineHD2500004480	25	15713671	541295	XYLT1	xylosyltransferase 1	6.42374987799982
5_4_0_0_0	-0.225942	0.0471859	-4.788337194	2.61e-06	5.583501408	0.1332	5.71e-08	0.17251483	0.00725554	BovineHD2500004481	25	15715009	541295	XYLT1	xylosyltransferase 1	6.42374987799982
5_4_0_0_0	-0.629445	0.138035	-4.560039121	7.37e-06	5.132368304	0.015	0.018230499	0.1558	0.016006192	BovineHD2600001215	26	5580858	NA	NA	NA	5.86085427420806
5_4_0_0_0	-0.389414	0.0881995	-4.415149746	1.4e-05	4.8551797	0.0344	0.012862021	0.16158051	0.024763228	BovineHD2700013577	27	23474490	NA	NA	NA	5.5145411924798
5_4_0_0_0	-0.318708	0.0700329	-4.550832537	7.68e-06	5.11454314	0.0614	0.01118381	0.16256037	0.016603993	BovineHD2800001305	28	2871183	100337323	NA	NA	5.8385927375454
5_4_0_0_0	-0.778278	0.163295	-4.766085918	2.89e-06	5.538764563	0.0105	0.00843376	0.16419482	0.007465463	BovineHD2800013694	28	8244855	100125310	B3GALNT2	beta-1,3-N-acetylgalactosaminyltransferase 2	6.36797958156938
5_4_0_0_0	-0.778278	0.163295	-4.766085918	2.89e-06	5.538764563	0.0105	0.00843376	0.16419482	0.007465463	BovineHD4100018494	28	8251754	100125310	B3GALNT2	beta-1,3-N-acetylgalactosaminyltransferase 2	6.36797958156938
5_4_0_0_0	-0.778278	0.163295	-4.766085918	2.89e-06	5.538764563	0.0105	0.00843376	0.16419482	0.007465463	BovineHD2800002483	28	8254125	NA	NA	NA	6.36797958156938
5_4_0_0_0	-0.778278	0.163295	-4.766085918	2.89e-06	5.538764563	0.0105	0.00843376	0.16419482	0.007465463	BovineHD2800002484	28	8256464	NA	NA	NA	6.36797958156938
5_4_0_0_0	-0.252642	0.0585738	-4.313225367	2.17e-05	4.664481174	0.0838	1.58e-07	0.17477806	0.032776474	BovineHD2800002502	28	8282699	NA	NA	NA	5.27615048412718
5_4_0_0_0	-0.252642	0.0585738	-4.313225367	2.17e-05	4.664481174	0.0838	1.58e-07	0.17477806	0.032776474	BovineHD2800002507	28	8291940	NA	NA	NA	5.27615048412718
5_4_0_0_0	-0.252642	0.0585738	-4.313225367	2.17e-05	4.664481174	0.0838	1.58e-07	0.17477806	0.032776474	BovineHD2800002508	28	8293359	NA	NA	NA	5.27615048412718
5_4_0_0_0	-0.252642	0.0585738	-4.313225367	2.17e-05	4.664481174	0.0838	1.58e-07	0.17477806	0.032776474	BovineHD2800002509	28	8294186	NA	NA	NA	5.27615048412718
5_4_0_0_0	-0.2502	0.0595371	-4.202421683	3.46e-05	4.461225732	0.0883	0.016804281	0.15879321	0.047574249	BovineHD2800004484	28	16008928	100337251	NA	NA	5.02199014031239
5_4_0_0_0	-0.187259	0.0444214	-4.215513244	3.27e-05	4.485019454	0.1677	0.014005703	0.16139562	0.046291757	BovineHD2800004618	28	16436108	NA	NA	NA	5.05174518184268
5_4_0_0_0	-0.265393	0.0564043	-4.705190916	3.83e-06	5.417176959	0.1018	5.91e-07	0.17292304	0.009330785	BovineHD2900004118	29	13875369	NA	NA	NA	6.21634604783858
5_4_0_0_0	-0.567335	0.128943	-4.399889874	1.49e-05	4.826402218	0.018	0.010267219	0.16415822	0.025812074	BovineHD2900005357	29	17909866	NA	NA	NA	5.47857255900405
5_4_0_0_0	-0.280265	0.0574136	-4.881508911	1.69e-06	5.772609332	0.0838	0.010669751	0.16144298	0.005383057	BovineHD2900008017	29	27013173	NA	NA	NA	6.65935981686037
5_4_0_0_0	-0.280265	0.0574136	-4.881508911	1.69e-06	5.772609332	0.0838	0.010669751	0.16144298	0.005383057	BovineHD2900008018	29	27019847	NA	NA	NA	6.65935981686037
5_4_0_0_0	-0.280265	0.0574136	-4.881508911	1.69e-06	5.772609332	0.0838	0.010669751	0.16144298	0.005383057	BovineHD2900008019	29	27024299	NA	NA	NA	6.65935981686037
5_4_0_0_0	-0.280265	0.0574136	-4.881508911	1.69e-06	5.772609332	0.0838	0.010669751	0.16144298	0.005383057	BovineHD2900008020	29	27025224	NA	NA	NA	6.65935981686037
5_4_0_0_0	-0.280265	0.0574136	-4.881508911	1.69e-06	5.772609332	0.0838	0.010669751	0.16144298	0.005383057	BovineHD2900008022	29	27028649	NA	NA	NA	6.65935981686037
5_4_0_0_0	-0.280265	0.0574136	-4.881508911	1.69e-06	5.772609332	0.0838	0.010669751	0.16144298	0.005383057	BovineHD2900008023	29	27029709	NA	NA	NA	6.65935981686037
5_4_0_0_0	-0.280265	0.0574136	-4.881508911	1.69e-06	5.772609332	0.0838	0.010669751	0.16144298	0.005383057	BovineHD2900008024	29	27030575	NA	NA	NA	6.65935981686037
5_4_0_0_0	-0.280265	0.0574136	-4.881508911	1.69e-06	5.772609332	0.0838	0.010669751	0.16144298	0.005383057	BovineHD2900008025	29	27031480	NA	NA	NA	6.65935981686037
5_4_0_0_0	-0.280265	0.0574136	-4.881508911	1.69e-06	5.772609332	0.0838	0.010669751	0.16144298	0.005383057	BovineHD2900008027	29	27047858	NA	NA	NA	6.65935981686037
5_4_0_0_0	-0.283472	0.0601845	-4.71004993	3.74e-06	5.426833378	0.0793	0.016650722	0.15656647	0.009216409	BovineHD2900008541	29	28640007	NA	NA	NA	6.22839173520349
5_4_0_0_0	-0.29569	0.0610536	-4.843121454	2.02e-06	5.694347384	0.0749	0.017307656	0.15529172	0.006176305	BovineHD2900008542	29	28642475	NA	NA	NA	6.56188086742477
5_4_0_0_0	-0.225719	0.0557774	-4.046782389	6.56e-05	4.182918483	0.1003	0.013579888	0.16254771	0.071101646	BovineHD2900008543	29	28644704	NA	NA	NA	4.6739579123796
5_4_0_0_0	-0.225719	0.0557774	-4.046782389	6.56e-05	4.182918483	0.1003	0.013579888	0.16254771	0.071101646	BovineHD2900008545	29	28647689	NA	NA	NA	4.6739579123796
5_4_0_0_0	-0.225719	0.0557774	-4.046782389	6.56e-05	4.182918483	0.1003	0.013579888	0.16254771	0.071101646	BovineHD2900008546	29	28653194	NA	NA	NA	4.6739579123796
5_4_0_0_0	-0.225719	0.0557774	-4.046782389	6.56e-05	4.182918483	0.1003	0.013579888	0.16254771	0.071101646	BovineHD2900008547	29	28656221	NA	NA	NA	4.6739579123796
5_4_0_0_0	-0.181552	0.0418267	-4.340576713	1.93e-05	4.715305112	0.2036	0.014119792	0.16071955	0.030287187	BovineHD2900008709	29	29141379	NA	NA	NA	5.33969329776065
5_4_0_0_0	-0.195791	0.0442927	-4.420389816	1.36e-05	4.865079925	0.1931	0.01663567	0.15795939	0.024292177	BovineHD2900008798	29	29436065	NA	NA	NA	5.52691481284213
5_4_0_0_0	-0.195791	0.0442927	-4.420389816	1.36e-05	4.865079925	0.1931	0.01663567	0.15795939	0.024292177	BovineHD2900008799	29	29437058	NA	NA	NA	5.52691481284213
5_4_0_0_0	-0.195791	0.0442927	-4.420389816	1.36e-05	4.865079925	0.1931	0.01663567	0.15795939	0.024292177	BovineHD2900008800	29	29439368	NA	NA	NA	5.52691481284213
5_4_0_0_0	-0.224396	0.0494024	-4.542208476	7.98e-06	5.097871831	0.1497	0.013359425	0.16050625	0.017178747	BovineHD2900008805	29	29451002	NA	NA	NA	5.81777102546036
5_4_0_0_0	-0.195791	0.0442927	-4.420389816	1.36e-05	4.865079925	0.1931	0.01663567	0.15795939	0.024292177	BovineHD2900008808	29	29461701	NA	NA	NA	5.52691481284213
5_4_0_0_0	-0.3132	0.0645142	-4.854745157	1.91e-06	5.71799367	0.0734	0.014662804	0.15773982	0.005885341	BTA-65463-NO-RS	29	30188256	100336705	NA	NA	6.59133766176407
5_4_0_0_0	-0.187329	0.0475257	-3.941635789	0.000100071	3.99969335	0.1302	0.015404366	0.16125725	0.096556262	BovineHD2900009564	29	31426389	NA	NA	NA	4.4448843011157
5_4_0_0_0	-0.669988	0.135868	-4.931168487	1.33e-06	5.874572997	0.015	0.005124771	0.16663699	0.004885285	BovineHD2900011739	29	38202973	NA	NA	NA	6.78629867648731
5_4_0_0_0	-0.363399	0.0814857	-4.459665929	1.15e-05	4.939583853	0.0404	0.011923178	0.16227651	0.02146651	BTA-123076-NO-RS	29	43750816	NA	NA	NA	5.62002253367148
5_4_0_0_0	-0.187291	0.0469485	-3.989286133	8.27e-05	4.08224637	0.1557	0.021501753	0.1553245	0.083588919	BovineHD2900014082	29	46949252	521475	NA	NA	4.54808480969751
5_4_0_0_0	-0.659035	0.145692	-4.523481042	8.67e-06	5.061756279	0.0135	0.014248326	0.15974464	0.018271198	BovineHD2900014265	29	47668510	618649	NA	NA	5.77266043289698
5_4_0_0_0	-0.228395	0.0570183	-4.005643802	7.75e-05	4.110769573	0.0883	0.016669185	0.15978371	0.081047271	BovineHD2900015101	29	50315786	NA	NA	NA	4.58374606532554
5_4_1_0_0	0.125212	0.0252175	4.965282046	1.13e-06	5.945086314	0.491	0.00089026	0.094550133	0.05816239	BovineHD0200001033	2	3959633	NA	NA	NA	6.87404128349645
5_4_1_0_0	0.335179	0.0689155	4.863622842	1.84e-06	5.736083771	0.0344	0.008454376	0.087521825	0.070786229	BovineHD1900000683	19	2811743	NA	NA	NA	6.61387051364815
5_4_1_0_0	-0.147704	0.0307096	-4.809701201	2.36e-06	5.626609196	0.2096	0.009009704	0.08714981	0.077963388	BovineHD2200013112	22	44774719	537173	ERC2	ELKS/RAB6-interacting/CAST family member 2	6.47747786574714
5_4_1_0_0	-0.158912	0.0320518	-4.957974279	1.18e-06	5.929948915	0.1991	0.005317992	0.090238328	0.05816239	BovineHD2200013225	22	45358619	NA	NA	NA	6.85520818526703
5_4_1_0_0	-0.158912	0.0320518	-4.957974279	1.18e-06	5.929948915	0.1991	0.005317992	0.090238328	0.05816239	BovineHD2200013227	22	45361652	NA	NA	NA	6.85520818526703
5_4_1_0_0	-0.158912	0.0320518	-4.957974279	1.18e-06	5.929948915	0.1991	0.005317992	0.090238328	0.05816239	BovineHD2200013228	22	45362437	NA	NA	NA	6.85520818526703
5_4_1_0_0	-0.158912	0.0320518	-4.957974279	1.18e-06	5.929948915	0.1991	0.005317992	0.090238328	0.05816239	BovineHD2200013229	22	45365156	NA	NA	NA	6.85520818526703
5_4_1_0_0	-0.158912	0.0320518	-4.957974279	1.18e-06	5.929948915	0.1991	0.005317992	0.090238328	0.05816239	BovineHD2200013232	22	45370509	NA	NA	NA	6.85520818526703
5_4_1_0_0	-0.17525	0.0313858	-5.58373532	5.15e-08	7.288426266	0.2036	0.006111626	0.087640358	0.006369494	BovineHD2200013238	22	45395707	NA	NA	NA	8.5377792674707
5_4_1_0_0	-0.17525	0.0313858	-5.58373532	5.15e-08	7.288426266	0.2036	0.006111626	0.087640358	0.006369494	BovineHD2200013239	22	45400350	NA	NA	NA	8.5377792674707
5_4_1_0_0	-0.17525	0.0313858	-5.58373532	5.15e-08	7.288426266	0.2036	0.006111626	0.087640358	0.006369494	BovineHD2200013241	22	45408153	NA	NA	NA	8.5377792674707
5_4_1_0_0	-0.172386	0.0305022	-5.651592344	3.6e-08	7.443155168	0.2141	0.002482424	0.090946413	0.006369494	BovineHD2200013242	22	45409622	NA	NA	NA	8.7283305268327
5_4_1_0_0	-0.239679	0.0494676	-4.845171385	2e-06	5.698514346	0.0599	0.000461506	0.095314801	0.070786229	BovineHD2200013272	22	45501102	NA	NA	NA	6.56707202335219
5_4_1_0_0	-0.239679	0.0494676	-4.845171385	2e-06	5.698514346	0.0599	0.000461506	0.095314801	0.070786229	BovineHD2200013273	22	45502409	NA	NA	NA	6.56707202335219
5_4_1_0_0	-0.239679	0.0494676	-4.845171385	2e-06	5.698514346	0.0599	0.000461506	0.095314801	0.070786229	BovineHD2200013274	22	45508928	NA	NA	NA	6.56707202335219
