# Supplementary material for: A genome-wide association study reveals specific transferases as candidate loci for bovine milk oligosaccharides synthesis
Source: BMC Genomics. 2019 May 22;20:404. doi: 10.1186/s12864-019-5786-y (PMC6532250; doi:10.1186/s12864-019-5786-y)
Supplement: Supplementary file 2 — Table S2. Significant SNP markers (FDR < 0.10) for milk oligosaccharides for Danish Jersey. (TXT 1411 kb) [file 12864_2019_5786_MOESM2_ESM.txt]

trait	b	SE	Tvalue	Pvalue	MinlogPvalue	MAF	AnimVar	Evar	qobj.qvalues	snp	CHROM	DIST	SNP_GENE	wikigene_name	wikigene_description	PVE
2_1_0_0_0_isomer_1	-0.89324	0.211772	-4.21793249343634	3.35747241812401e-05	4.47398754640481	0.0833	1.4017819	0.574258	0.0280252129411922	BovineHD0200039929	2	135627759	530641	CROCC	ciliary rootlet coiled-coil. rootletin	5.59831998557152
2_1_0_0_0_isomer_1	-1.82424	0.441757	-4.12951011528963	4.83602837160429e-05	4.31551115992147	0.015	1.4642807	0.53594377	0.0389359013023415	BovineHD0900020355	9	72319699	NA	NA	NA	5.3785523733061
2_1_0_0_0_isomer_1	-1.82424	0.441757	-4.12951011528963	4.83602837160429e-05	4.31551115992147	0.015	1.4642807	0.53594377	0.0389359013023415	BovineHD0900020359	9	72339646	NA	NA	NA	5.3785523733061
2_1_0_0_0_isomer_1	-0.918108	0.235968	-3.89081570382425	0.00012559413767806	3.90103063156608	0.0583	1.3592183	0.61736085	0.0912879422091584	BovineHD0900020388	9	72423211	NA	NA	NA	4.80374482798581
2_1_0_0_0_isomer_1	-0.757264	0.195565	-3.87218571830338	0.000135050053749483	3.8695052386287	0.0883	1.5300754	0.50286513	0.0968806026161364	BovineHD1000005179	10	15569105	615274	CORO2B	coronin 2B	4.76003692089866
2_1_0_0_0_isomer_1	-0.757264	0.195565	-3.87218571830338	0.000135050053749483	3.8695052386287	0.0883	1.5300754	0.50286513	0.0968806026161364	BovineHD1000005182	10	15573986	615274	CORO2B	coronin 2B	4.76003692089866
2_1_0_0_0_isomer_1	-0.757264	0.195565	-3.87218571830338	0.000135050053749483	3.8695052386287	0.0883	1.5300754	0.50286513	0.0968806026161364	BovineHD1000005183	10	15574636	615274	CORO2B	coronin 2B	4.76003692089866
2_1_0_0_0_isomer_1	-0.757264	0.195565	-3.87218571830338	0.000135050053749483	3.8695052386287	0.0883	1.5300754	0.50286513	0.0968806026161364	BovineHD1000005184	10	15577048	615274	CORO2B	coronin 2B	4.76003692089866
2_1_0_0_0_isomer_1	-0.757264	0.195565	-3.87218571830338	0.000135050053749483	3.8695052386287	0.0883	1.5300754	0.50286513	0.0968806026161364	BovineHD1000005185	10	15581957	615274	CORO2B	coronin 2B	4.76003692089866
2_1_0_0_0_isomer_1	-0.757264	0.195565	-3.87218571830338	0.000135050053749483	3.8695052386287	0.0883	1.5300754	0.50286513	0.0968806026161364	BovineHD1000005192	10	15590460	NA	NA	NA	4.76003692089866
2_1_0_0_0_isomer_1	-0.818381	0.205823	-3.97613969284288	8.97541094437265e-05	4.0469456578708	0.0817	1.571335	0.47146396	0.0677238538245328	BovineHD1000005323	10	-15961169	NA	NA	NA	5.0060804069507
2_1_0_0_0_isomer_1	-0.818381	0.205823	-3.97613969284288	8.97541094437265e-05	4.0469456578708	0.0817	1.571335	0.47146396	0.0677238538245328	BovineHD1000005327	10	15967740	NA	NA	NA	5.0060804069507
2_1_0_0_0_isomer_1	-2.23451	0.484269	-4.61419169924154	6.07615384261626e-06	5.21637123873396	0.015	1.7005522	0.36082983	0.00637203163905417	ARS-BFGL-NGS-44942	10	57842368	NA	NA	NA	6.62663461082503
2_1_0_0_0_isomer_1	-0.761238	0.188338	-4.04187152884707	6.90139785062286e-05	4.16106293573707	0.105	1.7343691	0.36386563	0.0532930033337396	BovineHD1100003359	11	9591918	407133	TACR1	tachykinin receptor 1	5.16434676756877
2_1_0_0_0_isomer_1	-0.495164	0.125976	-3.93062170572172	0.000107450468942678	3.96879168479075	0.39	1.3298211	0.63598576	0.0792641772267102	BovineHD1100026697	11	91961544	NA	NA	NA	4.89770087998492
2_1_0_0_0_isomer_1	-0.571981	0.130734	-4.37515107011183	1.72871409118685e-05	4.76227682794489	0.3267	1.2802194	0.65088614	0.0157295186711771	ARS-BFGL-NGS-112740	11	93739462	NA	NA	NA	5.99794137782844
2_1_0_0_0_isomer_1	0.515513	0.124526	4.13980212967573	4.63638197790369e-05	4.33382079098671	0.3267	1.2969622	0.64979766	0.0376218835565685	BovineHD1100027347	11	93811083	NA	NA	NA	5.40394520494073
2_1_0_0_0_isomer_1	-0.51823	0.131746	-3.93355395989252	0.000106217277824744	3.97380483303213	0.335	1.3793065	0.60179138	0.0785887190535173	BovineHD1100027391	11	93977966	NA	NA	NA	4.90465246518778
2_1_0_0_0_isomer_1	-0.51823	0.131746	-3.93355395989252	0.000106217277824744	3.97380483303213	0.335	1.3793065	0.60179138	0.0785887190535173	BovineHD1100027392	11	93980020	NA	NA	NA	4.90465246518778
2_1_0_0_0_isomer_1	-0.534784	0.131372	-4.07076089273209	6.14205962629784e-05	4.21168597179943	0.3383	1.3591095	0.6098115	0.0482574800327525	BovineHD1100027398	11	94004998	NA	NA	NA	5.23455695955948
2_1_0_0_0_isomer_1	-0.595501	0.135138	-4.40661397978363	1.51020630364023e-05	4.82096372130779	0.31	1.2884971	0.6436647	0.0138431103148344	BovineHD1100027401	11	94019508	783330	RC3H2	ring finger and CCCH-type domains 2	6.07925406997799
2_1_0_0_0_isomer_1	-0.521693	0.123042	-4.23995871328489	3.06283784258898e-05	4.51387599566258	0.3833	1.2285049	0.69341276	0.0256958597741706	BovineHD1100027402	11	94030688	783330	RC3H2	ring finger and CCCH-type domains 2	5.65362770341561
2_1_0_0_0_isomer_1	-0.521693	0.123042	-4.23995871328489	3.06283784258898e-05	4.51387599566258	0.3833	1.2285049	0.69341276	0.0256958597741706	BovineHD1100027403	11	94045003	783330	RC3H2	ring finger and CCCH-type domains 2	5.65362770341561
2_1_0_0_0_isomer_1	-0.521693	0.123042	-4.23995871328489	3.06283784258898e-05	4.51387599566258	0.3833	1.2285049	0.69341276	0.0256958597741706	BovineHD1100027404	11	94057900	783330	RC3H2	ring finger and CCCH-type domains 2	5.65362770341561
2_1_0_0_0_isomer_1	-0.521693	0.123042	-4.23995871328489	3.06283784258898e-05	4.51387599566258	0.3833	1.2285049	0.69341276	0.0256958597741706	BovineHD1100027405	11	94058743	783330	RC3H2	ring finger and CCCH-type domains 2	5.65362770341561
2_1_0_0_0_isomer_1	-0.647306	0.1358	-4.76661266568483	3.049994347249e-06	5.51570096555841	0.3067	1.2799489	0.63252784	0.00356060943862901	BovineHD1100027442	11	94238888	519260	NA	NA	7.04033041734265
2_1_0_0_0_isomer_1	-0.599669	0.131063	-4.57542555870078	7.22022797539107e-06	5.14144908956454	0.315	1.2765877	0.64406663	0.00720543815357051	BovineHD1100027445	11	94250349	519260	NA	NA	6.52298765044766
2_1_0_0_0_isomer_1	-0.613256	0.135649	-4.52090321344057	9.18521947824945e-06	5.03691046188906	0.3083	1.2751166	0.64766955	0.00884540209770783	BovineHD1100027447	11	94255625	519260	NA	NA	6.37831024181061
2_1_0_0_0_isomer_1	-0.559451	0.129261	-4.32807265919342	2.11309973803e-05	4.67508000382142	0.335	1.2752002	0.65654869	0.018644395021908	BovineHD1100027449	11	94259691	519260	NA	NA	5.87710064517149
2_1_0_0_0_isomer_1	-0.559451	0.129261	-4.32807265919342	2.11309973803e-05	4.67508000382142	0.335	1.2752002	0.65654869	0.018644395021908	BovineHD1100027450	11	94263099	519260	NA	NA	5.87710064517149
2_1_0_0_0_isomer_1	-0.613256	0.135649	-4.52090321344057	9.18521947824945e-06	5.03691046188906	0.3083	1.2751166	0.64766955	0.00884540209770783	BovineHD1100027454	11	94269663	NA	NA	NA	6.37831024181061
2_1_0_0_0_isomer_1	-0.613256	0.135649	-4.52090321344057	9.18521947824945e-06	5.03691046188906	0.3083	1.2751166	0.64766955	0.00884540209770783	BovineHD1100027455	11	94271051	NA	NA	NA	6.37831024181061
2_1_0_0_0_isomer_1	-0.603678	0.135646	-4.45039293455023	1.24976555913797e-05	4.90317144772944	0.31	1.2712072	0.65370222	0.0117607215879154	BovineHD1100027460	11	94297483	516282	STRBP	spermatid perinuclear RNA binding protein	6.19312878459118
2_1_0_0_0_isomer_1	-0.662596	0.133798	-4.95221154277343	1.28736436262246e-06	5.89029851736849	0.305	1.2669271	0.63241596	0.00160510015533581	BovineHD1100027475	11	94388663	516282	STRBP	spermatid perinuclear RNA binding protein	7.55702783135154
2_1_0_0_0_isomer_1	-0.662596	0.133798	-4.95221154277343	1.28736436262246e-06	5.89029851736849	0.305	1.2669271	0.63241596	0.00160510015533581	BovineHD4100009156	11	94431310	NA	NA	NA	7.55702783135154
2_1_0_0_0_isomer_1	0.466512	0.117371	3.9746785832957	9.02763787689187e-05	4.04442586997773	0.38	1.2827472	0.6668965	0.0680142512458972	BovineHD1100027505	11	94522859	786516	CRB2	crumbs 2. cell polarity complex component	5.002585939961
2_1_0_0_0_isomer_1	0.548471	0.114393	4.79462030019319	2.68212009523853e-06	5.57152177997745	0.405	1.132401	0.73569968	0.00316851201246193	BovineHD1100027510	11	94539692	514134	DENND1A	DENN domain containing 1A	7.11740266040674
2_1_0_0_0_isomer_1	0.556405	0.14152	3.93163510457886	0.000107022745077234	3.9705239137934	0.2	1.3637745	0.61252293	0.0790664872377755	ARS-BFGL-NGS-97869	11	94580909	514134	DENND1A	DENN domain containing 1A	4.90010290454737
2_1_0_0_0_isomer_1	0.634489	0.122493	5.17979802927514	4.31985598289182e-07	6.36453073162906	0.305	1.1289577	0.71842479	0.000664055774483144	BovineHD1100027536	11	94595915	514134	DENND1A	DENN domain containing 1A	8.20924712249839
2_1_0_0_0_isomer_1	-0.619291	0.118417	-5.22974741802275	3.38240334181274e-07	6.47077460528973	0.4533	1.0982476	0.73798339	0.000529821372070835	BovineHD1100027638	11	94908369	514134	DENND1A	DENN domain containing 1A	8.3550439882685
2_1_0_0_0_isomer_1	-0.619291	0.118417	-5.22974741802275	3.38240334181274e-07	6.47077460528973	0.4533	1.0982476	0.73798339	0.000529821372070835	BovineHD1100027641	11	94933571	514134	DENND1A	DENN domain containing 1A	8.3550439882685
2_1_0_0_0_isomer_1	-0.605302	0.121139	-4.99675579293209	1.04271144998931e-06	5.98183585745566	0.4883	1.1826112	0.68950586	0.00138703545416069	BovineHD1100027645	11	94950144	514134	DENND1A	DENN domain containing 1A	7.68309544640581
2_1_0_0_0_isomer_1	-0.545767	0.121376	-4.49649848404956	1.02226793979781e-05	4.99043525926536	0.5033	1.1634673	0.72787913	0.00978735539483325	BovineHD1100027669	11	95105331	NA	NA	NA	6.31396958775912
2_1_0_0_0_isomer_1	-0.668595	0.124713	-5.36106901445719	1.76294590658481e-07	6.75376101318686	0.3617	1.1805813	0.67194892	0.000294807438048978	BovineHD1100027750	11	95413525	511207	PSMB7	proteasome subunit beta 7	8.74276577811382
2_1_0_0_0_isomer_1	-0.708824	0.127992	-5.53803362710169	7.18803217464868e-08	7.14338998759519	0.3483	1.1978493	0.65024246	0.000144994115123336	BovineHD1100027756	11	95427366	511207	PSMB7	proteasome subunit beta 7	9.27505775511003
2_1_0_0_0_isomer_1	-0.648906	0.124835	-5.198109504546	3.95011564842779e-07	6.4033901892498	0.3583	1.2024564	0.66506024	0.000611013763787932	ARS-BFGL-NGS-40157	11	95469182	NA	NA	NA	8.26258764858279
2_1_0_0_0_isomer_1	-0.648906	0.124835	-5.198109504546	3.95011564842779e-07	6.4033901892498	0.3583	1.2024564	0.66506024	0.000611013763787932	BovineHD1100027770	11	95472519	NA	NA	NA	8.26258764858279
2_1_0_0_0_isomer_1	-0.635221	0.125061	-5.07928930681827	7.02919960484661e-07	6.15309412405389	0.3583	1.18234	0.68546853	0.000977343072248706	BovineHD1100027771	11	95477616	NA	NA	NA	7.91873689591788
2_1_0_0_0_isomer_1	-0.616564	0.125795	-4.90133948090147	1.63482947338574e-06	5.78652754124831	0.3633	1.1916069	0.68794459	0.00200797625819942	BovineHD1100027772	11	95478263	NA	NA	NA	7.41401664841133
2_1_0_0_0_isomer_1	-0.595143	0.124429	-4.78299271070249	2.82932840115528e-06	5.5483166409021	0.3583	1.1939181	0.69220744	0.00331080919460389	BovineHD1100027773	11	95478922	NA	NA	NA	7.08536622467324
2_1_0_0_0_isomer_1	-0.635221	0.125061	-5.07928930681827	7.02919960484661e-07	6.15309412405389	0.3583	1.18234	0.68546853	0.000977343072248706	BovineHD1100027774	11	95479487	NA	NA	NA	7.91873689591788
2_1_0_0_0_isomer_1	-0.635221	0.125061	-5.07928930681827	7.02919960484661e-07	6.15309412405389	0.3583	1.18234	0.68546853	0.000977343072248706	BovineHD1100027777	11	95482665	517106	ADGRD2	adhesion G protein-coupled receptor D2	7.91873689591788
2_1_0_0_0_isomer_1	-0.635221	0.125061	-5.07928930681827	7.02919960484661e-07	6.15309412405389	0.3583	1.18234	0.68546853	0.000977343072248706	BovineHD1100027778	11	95484082	517106	ADGRD2	adhesion G protein-coupled receptor D2	7.91873689591788
2_1_0_0_0_isomer_1	-0.635221	0.125061	-5.07928930681827	7.02919960484661e-07	6.15309412405389	0.3583	1.18234	0.68546853	0.000977343072248706	BovineHD1100027779	11	95484845	517106	ADGRD2	adhesion G protein-coupled receptor D2	7.91873689591788
2_1_0_0_0_isomer_1	-0.635221	0.125061	-5.07928930681827	7.02919960484661e-07	6.15309412405389	0.3583	1.18234	0.68546853	0.000977343072248706	BovineHD1100027780	11	95488048	517106	ADGRD2	adhesion G protein-coupled receptor D2	7.91873689591788
2_1_0_0_0_isomer_1	-0.635221	0.125061	-5.07928930681827	7.02919960484661e-07	6.15309412405389	0.3583	1.18234	0.68546853	0.000977343072248706	BovineHD1100027781	11	95489821	517106	ADGRD2	adhesion G protein-coupled receptor D2	7.91873689591788
2_1_0_0_0_isomer_1	-0.633823	0.123022	-5.15211100453577	4.9434189199569e-07	6.30597258457936	0.3617	1.2081667	0.66341902	0.000746010143498764	BovineHD1100027782	11	95494390	517106	ADGRD2	adhesion G protein-coupled receptor D2	8.12883643844422
2_1_0_0_0_isomer_1	-0.651257	0.123977	-5.25304693612525	3.01580410232002e-07	6.52059687236611	0.3567	1.1881475	0.67230317	0.000475405980185596	BovineHD1100027784	11	95497210	517106	ADGRD2	adhesion G protein-coupled receptor D2	8.42337155695155
2_1_0_0_0_isomer_1	-0.633343	0.124487	-5.08762360728429	6.75294452188495e-07	6.17050681816642	0.36	1.2129278	0.66338706	0.000960517095178362	BovineHD4100009163	11	95497921	517106	ADGRD2	adhesion G protein-coupled receptor D2	7.94267923633297
2_1_0_0_0_isomer_1	-0.651257	0.123977	-5.25304693612525	3.01580410232002e-07	6.52059687236611	0.3567	1.1881475	0.67230317	0.000475405980185596	BovineHD1100027785	11	95500270	517106	ADGRD2	adhesion G protein-coupled receptor D2	8.42337155695155
2_1_0_0_0_isomer_1	-0.717389	0.125994	-5.69383462704573	3.20505192595307e-08	7.49416492996039	0.34	1.1612236	0.66761789	7.81502178579288e-05	BovineHD4100009165	11	95513446	NA	NA	NA	9.75265533740327
2_1_0_0_0_isomer_1	-0.58467	0.124592	-4.69267689739309	4.27011339553732e-06	5.3695605918597	0.3633	1.2413704	0.66309715	0.00468655833475974	BovineHD1100027792	11	95520365	281948	NR5A1	nuclear receptor subfamily 5 group A member 1	6.83843651830771
2_1_0_0_0_isomer_1	0.536631	0.124753	4.30154785856853	2.36440249712786e-05	4.62627859064937	0.4683	1.437892	0.54615448	0.0203892230947445	BovineHD1100027795	11	95530727	281948	NR5A1	nuclear receptor subfamily 5 group A member 1	5.80945728581751
2_1_0_0_0_isomer_1	0.536631	0.124753	4.30154785856853	2.36440249712786e-05	4.62627859064937	0.4683	1.437892	0.54615448	0.0203892230947445	BovineHD1100027796	11	95537310	281948	NR5A1	nuclear receptor subfamily 5 group A member 1	5.80945728581751
2_1_0_0_0_isomer_1	0.536631	0.124753	4.30154785856853	2.36440249712786e-05	4.62627859064937	0.4683	1.437892	0.54615448	0.0203892230947445	BovineHD1100027798	11	95541807	NA	NA	NA	5.80945728581751
2_1_0_0_0_isomer_1	0.536631	0.124753	4.30154785856853	2.36440249712786e-05	4.62627859064937	0.4683	1.437892	0.54615448	0.0203892230947445	ARS-BFGL-NGS-42283	11	95543179	NA	NA	NA	5.80945728581751
2_1_0_0_0_isomer_1	0.536631	0.124753	4.30154785856853	2.36440249712786e-05	4.62627859064937	0.4683	1.437892	0.54615448	0.0203892230947445	BovineHD1100027799	11	95544475	NA	NA	NA	5.80945728581751
2_1_0_0_0_isomer_1	0.595496	0.118431	5.02821051920528	8.97734372412589e-07	6.04685214625096	0.475	1.2240763	0.65857434	0.00120751127878879	BovineHD1100027801	11	95555984	541257	NR6A1	nuclear receptor subfamily 6 group A member 1	7.77258839789698
2_1_0_0_0_isomer_1	0.610024	0.122382	4.98458923697929	1.10465948785704e-06	5.95677157296061	0.4933	1.2301421	0.65652148	0.00139132003037514	BovineHD1100027806	11	95590421	NA	NA	NA	7.64858423032776
2_1_0_0_0_isomer_1	-0.533573	0.132175	-4.03686778891621	7.04167784393461e-05	4.15232384774097	0.34	1.3998091	0.58343513	0.0542071207760829	BovineHD1100027819	11	95660394	NA	NA	NA	5.15222639834156
2_1_0_0_0_isomer_1	-0.533573	0.132175	-4.03686778891621	7.04167784393461e-05	4.15232384774097	0.34	1.3998091	0.58343513	0.0542071207760829	BovineHD1100027820	11	95662556	NA	NA	NA	5.15222639834156
2_1_0_0_0_isomer_1	-0.642556	0.12511	-5.13592838302294	5.34740873685765e-07	6.27185661870919	0.4233	1.3070548	0.59535239	0.00079966216501654	BovineHD1100027821	11	95675357	NA	NA	NA	8.08197235216209
2_1_0_0_0_isomer_1	0.636288	0.117811	5.40092181545017	1.44317358039266e-07	6.84068143018649	0.4733	1.1830236	0.66809304	0.00024594551901694	BovineHD1100027822	11	95683686	NA	NA	NA	8.86167035734655
2_1_0_0_0_isomer_1	0.595124	0.117452	5.06695501140892	7.45822964800763e-07	6.12736424831086	0.4633	1.1814155	0.68676115	0.00102547342891372	BovineHD1100027823	11	95693625	NA	NA	NA	7.88335282498031
2_1_0_0_0_isomer_1	0.617471	0.138906	4.44524354599513	1.27800060866371e-05	4.89346893933941	0.2233	1.3018439	0.63259958	0.0119594736998893	BovineHD1100027832	11	95731203	NA	NA	NA	6.17969052741978
2_1_0_0_0_isomer_1	0.636288	0.117811	5.40092181545017	1.44317358039266e-07	6.84068143018649	0.4733	1.1830236	0.66809304	0.00024594551901694	BovineHD1100027838	11	95749870	NA	NA	NA	8.86167035734655
2_1_0_0_0_isomer_1	-0.640236	0.118927	-5.38343689826532	1.57584384792372e-07	6.80248681942574	0.4583	1.0621403	0.75604047	0.000264412708888364	BovineHD1100027844	11	95770178	100138327	NA	NA	8.80943222582521
2_1_0_0_0_isomer_1	-0.620374	0.118793	-5.22231107893563	3.50825839781533e-07	6.45490842653391	0.465	1.148669	0.70203437	0.000547801821698493	BovineHD1100027856	11	95792381	516730	OLFML2A	olfactomedin like 2A	8.33327892039833
2_1_0_0_0_isomer_1	-0.647876	0.117273	-5.52451118330733	7.70397675024592e-08	7.1132850365345	0.4667	1.1291133	0.6998355	0.000144994115123336	BovineHD1100027860	11	95806525	NA	NA	NA	9.2339958693777
2_1_0_0_0_isomer_1	-0.647876	0.117273	-5.52451118330733	7.70397675024592e-08	7.1132850365345	0.4667	1.1291133	0.6998355	0.000144994115123336	BovineHD1100027861	11	95809322	NA	NA	NA	9.2339958693777
2_1_0_0_0_isomer_1	-0.663865	0.118326	-5.61047445193787	4.9477540656667e-08	7.30559189565939	0.4533	1.064165	0.74208388	0.000111829182577167	BovineHD1100027866	11	95831668	NA	NA	NA	9.49609877990528
2_1_0_0_0_isomer_1	-0.676842	0.117545	-5.75815219703092	2.2853121897882e-08	7.64105446384746	0.46	1.0215223	0.76505919	6.04916026176536e-05	BovineHD4100009168	11	95851760	515534	RPL35	ribosomal protein L35	9.95218012078785
2_1_0_0_0_isomer_1	0.620974	0.117067	5.30443250446326	2.33847874067531e-07	6.63106657394849	0.475	1.2049286	0.65773979	0.000380759724004746	BovineHD1100027875	11	95852955	515534	RPL35	ribosomal protein L35	8.57477329126112
2_1_0_0_0_isomer_1	-0.548215	0.132778	-4.12880898944102	4.84992298397774e-05	4.31426515787177	0.325	1.2950485	0.65161681	0.0389713356867084	BovineHD1100027936	11	96123751	NA	NA	NA	5.37682433449792
2_1_0_0_0_isomer_1	-0.590654	0.125322	-4.71309107738466	3.89283508156109e-06	5.40973399460835	0.3817	1.2255239	0.67326108	0.0043312973949465	BovineHD1100027953	11	96208050	539646	GAPVD1	GTPase activating protein and VPS9 domains 1	6.89395270200886
2_1_0_0_0_isomer_1	-0.608059	0.128768	-4.72212816848907	3.73627296174835e-06	5.4275614029316	0.3317	1.2642057	0.64566675	0.00419364021700237	BovineHD1100027958	11	96226183	NA	NA	NA	6.91858473568331
2_1_0_0_0_isomer_1	-0.65485	0.129178	-5.06936165600954	7.37257384430656e-07	6.1323808688251	0.3283	1.253926	0.63556289	0.00101935924350565	BovineHD1100027960	11	96232621	NA	NA	NA	7.89025227687821
2_1_0_0_0_isomer_1	-0.65485	0.129178	-5.06936165600954	7.37257384430656e-07	6.1323808688251	0.3283	1.253926	0.63556289	0.00101935924350565	BovineHD1100027961	11	96233380	NA	NA	NA	7.89025227687821
2_1_0_0_0_isomer_1	-0.657404	0.127751	-5.14597928783336	5.09288417958948e-07	6.29303620026936	0.3283	1.2707388	0.61994346	0.000763907934166642	BovineHD1100027962	11	96234500	NA	NA	NA	8.11106756293122
2_1_0_0_0_isomer_1	-0.636751	0.124371	-5.11977068609242	5.78263029502815e-07	6.23787457286357	0.3783	1.2349456	0.64625754	0.000854420738493795	ARS-BFGL-NGS-101698	11	96235663	NA	NA	NA	8.03528003556426
2_1_0_0_0_isomer_1	-0.657404	0.127751	-5.14597928783336	5.09288417958948e-07	6.29303620026936	0.3283	1.2707388	0.61994346	0.000763907934166642	BovineHD1100027963	11	96237287	NA	NA	NA	8.11106756293122
2_1_0_0_0_isomer_1	-0.62353	0.123621	-5.04388412971906	8.32979827961399e-07	6.07936551565339	0.3717	1.1721541	0.69454054	0.00112653466438154	BovineHD1100027990	11	96310526	533861	MAPKAP1	mitogen-activated protein kinase associated protein 1	7.81732643382001
2_1_0_0_0_isomer_1	-0.598493	0.124023	-4.82566136926215	2.3244308811095e-06	5.63368336339745	0.3833	1.2553826	0.64676592	0.0027525265436725	BovineHD1100028011	11	96370329	533861	MAPKAP1	mitogen-activated protein kinase associated protein 1	7.20319935527488
2_1_0_0_0_isomer_1	-0.679631	0.131473	-5.16935796703506	4.54546152050679e-07	6.34242201439284	0.3167	1.2257072	0.65018063	0.000694423063353868	BovineHD4100009178	11	97052279	NA	NA	NA	8.17889226306047
2_1_0_0_0_isomer_1	-0.679631	0.131473	-5.16935796703506	4.54546152050679e-07	6.34242201439284	0.3167	1.2257072	0.65018063	0.000694423063353868	ARS-BFGL-NGS-21607	11	97062828	NA	NA	NA	8.17889226306047
2_1_0_0_0_isomer_1	-0.4973	0.12395	-4.0121016538927	7.77685916549923e-05	4.10919576579997	0.3783	1.3564453	0.6141565	0.0597736157946502	BovineHD1100028192	11	97066350	NA	NA	NA	5.0924120552772
2_1_0_0_0_isomer_1	0.588813	0.127835	4.60603903469316	6.30124035707766e-06	5.20057395416338	0.4033	1.1965475	0.69898269	0.00639142040349944	BovineHD1100028195	11	97079593	NA	NA	NA	6.60478379021641
2_1_0_0_0_isomer_1	0.665835	0.118972	5.59656894059106	5.31697654888605e-08	7.27433525518551	0.4433	1.1253569	0.69858209	0.000115640253037719	BovineHD1100028197	11	97084561	NA	NA	NA	9.45352957011106
2_1_0_0_0_isomer_1	0.588813	0.127835	4.60603903469316	6.30124035707766e-06	5.20057395416338	0.4033	1.1965475	0.69898269	0.00639142040349944	BovineHD1100028198	11	97087189	NA	NA	NA	6.60478379021641
2_1_0_0_0_isomer_1	0.588813	0.127835	4.60603903469316	6.30124035707766e-06	5.20057395416338	0.4033	1.1965475	0.69898269	0.00639142040349944	BovineHD1100028199	11	97087981	NA	NA	NA	6.60478379021641
2_1_0_0_0_isomer_1	0.588813	0.127835	4.60603903469316	6.30124035707766e-06	5.20057395416338	0.4033	1.1965475	0.69898269	0.00639142040349944	BovineHD1100028200	11	97089689	NA	NA	NA	6.60478379021641
2_1_0_0_0_isomer_1	0.588813	0.127835	4.60603903469316	6.30124035707766e-06	5.20057395416338	0.4033	1.1965475	0.69898269	0.00639142040349944	BovineHD1100028201	11	97090667	NA	NA	NA	6.60478379021641
2_1_0_0_0_isomer_1	0.588813	0.127835	4.60603903469316	6.30124035707766e-06	5.20057395416338	0.4033	1.1965475	0.69898269	0.00639142040349944	BovineHD1100028202	11	97092700	NA	NA	NA	6.60478379021641
2_1_0_0_0_isomer_1	0.588813	0.127835	4.60603903469316	6.30124035707766e-06	5.20057395416338	0.4033	1.1965475	0.69898269	0.00639142040349944	BovineHD1100028203	11	97093571	NA	NA	NA	6.60478379021641
2_1_0_0_0_isomer_1	0.588813	0.127835	4.60603903469316	6.30124035707766e-06	5.20057395416338	0.4033	1.1965475	0.69898269	0.00639142040349944	BovineHD1100028204	11	97094506	NA	NA	NA	6.60478379021641
2_1_0_0_0_isomer_1	0.588813	0.127835	4.60603903469316	6.30124035707766e-06	5.20057395416338	0.4033	1.1965475	0.69898269	0.00639142040349944	BovineHD1100028205	11	97095593	NA	NA	NA	6.60478379021641
2_1_0_0_0_isomer_1	0.588813	0.127835	4.60603903469316	6.30124035707766e-06	5.20057395416338	0.4033	1.1965475	0.69898269	0.00639142040349944	ARS-BFGL-NGS-36373	11	97096340	NA	NA	NA	6.60478379021641
2_1_0_0_0_isomer_1	0.588813	0.127835	4.60603903469316	6.30124035707766e-06	5.20057395416338	0.4033	1.1965475	0.69898269	0.00639142040349944	BovineHD1100028206	11	97097193	NA	NA	NA	6.60478379021641
2_1_0_0_0_isomer_1	0.588813	0.127835	4.60603903469316	6.30124035707766e-06	5.20057395416338	0.4033	1.1965475	0.69898269	0.00639142040349944	BovineHD1100028207	11	97099623	NA	NA	NA	6.60478379021641
2_1_0_0_0_isomer_1	0.588813	0.127835	4.60603903469316	6.30124035707766e-06	5.20057395416338	0.4033	1.1965475	0.69898269	0.00639142040349944	BovineHD1100028208	11	97100767	NA	NA	NA	6.60478379021641
2_1_0_0_0_isomer_1	0.588813	0.127835	4.60603903469316	6.30124035707766e-06	5.20057395416338	0.4033	1.1965475	0.69898269	0.00639142040349944	BovineHD1100028209	11	97102122	NA	NA	NA	6.60478379021641
2_1_0_0_0_isomer_1	0.588813	0.127835	4.60603903469316	6.30124035707766e-06	5.20057395416338	0.4033	1.1965475	0.69898269	0.00639142040349944	BovineHD1100028210	11	97105737	NA	NA	NA	6.60478379021641
2_1_0_0_0_isomer_1	0.588813	0.127835	4.60603903469316	6.30124035707766e-06	5.20057395416338	0.4033	1.1965475	0.69898269	0.00639142040349944	BovineHD1100028211	11	97110936	NA	NA	NA	6.60478379021641
2_1_0_0_0_isomer_1	0.519728	0.133001	3.9076999421057	0.000117569438982247	3.92970555416335	0.2817	1.329235	0.63735548	0.0862148017558349	BovineHD1100028260	11	97213837	617416	NA	NA	4.84350337223109
2_1_0_0_0_isomer_1	-0.512423	0.123481	-4.14981252176448	4.44975457067731e-05	4.35166394217412	0.4667	1.3075677	0.6419775	0.0361841575190239	BovineHD1100028290	11	97269089	617416	NA	NA	5.42869072593462
2_1_0_0_0_isomer_1	0.581118	0.131	4.43601526717557	1.33013898541852e-05	4.87610297749404	0.3267	1.1925323	0.70993688	0.0124225946331774	BovineHD1100028300	11	97288336	617416	NA	NA	6.1556369857654
2_1_0_0_0_isomer_1	0.551273	0.126408	4.36106100879691	1.83610674405804e-05	4.73610207421985	0.415	1.3102583	0.63063535	0.0165847346824968	BovineHD1100028306	11	97309916	NA	NA	NA	5.96167058350898
2_1_0_0_0_isomer_1	0.571132	0.126421	4.51769880004113	9.31543369787153e-06	5.03079692088499	0.29	1.2796117	0.64468445	0.00895337987088785	BovineHD1100028310	11	97335441	100337389	NA	NA	6.36984731168043
2_1_0_0_0_isomer_1	0.551273	0.126408	4.36106100879691	1.83610674405804e-05	4.73610207421985	0.415	1.3102583	0.63063535	0.0165847346824968	ARS-BFGL-BAC-15600	11	97337194	100337389	NA	NA	5.96167058350898
2_1_0_0_0_isomer_1	0.573458	0.125773	4.55946824835219	7.74904018500985e-06	5.11075208693477	0.4167	1.3105094	0.62125899	0.00758033776074489	BovineHD1100028311	11	97339271	100337389	NA	NA	6.48051113446689
2_1_0_0_0_isomer_1	0.589635	0.135414	4.35431343878772	1.88977123769302e-05	4.72359076525568	0.2517	1.2665669	0.66139235	0.0168238583870187	BovineHD1100028314	11	97366870	100337389	NA	NA	5.94433246085921
2_1_0_0_0_isomer_1	0.60163	0.135927	4.42612578810685	1.3882761160711e-05	4.85752414788681	0.2483	1.2793489	0.64914186	0.0128702253499649	BovineHD1100028316	11	97374232	100337389	NA	NA	6.12990186077617
2_1_0_0_0_isomer_1	0.589635	0.135414	4.35431343878772	1.88977123769302e-05	4.72359076525568	0.2517	1.2665669	0.66139235	0.0168238583870187	BovineHD1100028317	11	97375013	100337389	NA	NA	5.94433246085921
2_1_0_0_0_isomer_1	0.611231	0.137503	4.44521937703177	1.2781345633882e-05	4.89342342077814	0.2467	1.2753681	0.65103471	0.0119594736998893	BovineHD1100028318	11	97376411	100337389	NA	NA	6.17962748176525
2_1_0_0_0_isomer_1	0.589635	0.135414	4.35431343878772	1.88977123769302e-05	4.72359076525568	0.2517	1.2665669	0.66139235	0.0168238583870187	BovineHD1100028319	11	97379315	100337389	NA	NA	5.94433246085921
2_1_0_0_0_isomer_1	0.611231	0.137503	4.44521937703177	1.2781345633882e-05	4.89342342077814	0.2467	1.2753681	0.65103471	0.0119594736998893	ARS-BFGL-NGS-118218	11	97391280	100337389	NA	NA	6.17962748176525
2_1_0_0_0_isomer_1	0.60163	0.135927	4.42612578810685	1.3882761160711e-05	4.85752414788681	0.2483	1.2793489	0.64914186	0.0128702253499649	BovineHD1100028321	11	97392617	100337389	NA	NA	6.12990186077617
2_1_0_0_0_isomer_1	0.589635	0.135414	4.35431343878772	1.88977123769302e-05	4.72359076525568	0.2517	1.2665669	0.66139235	0.0168238583870187	BovineHD1100028322	11	97403753	100337389	NA	NA	5.94433246085921
2_1_0_0_0_isomer_1	0.621867	0.13274	4.68485008286877	4.42390748752314e-06	5.35419396354746	0.2933	1.1969083	0.69490318	0.00484460934469946	BovineHD1100028412	11	97782118	616166	RALGPS1	Ral GEF with PH domain and SH3 binding motif 1	6.81719797903123
2_1_0_0_0_isomer_1	0.630387	0.132647	4.75236530038373	3.25535046419583e-06	5.48740224934677	0.295	1.1983152	0.69059568	0.00372996850502201	BovineHD1100028414	11	97787564	616166	RALGPS1	Ral GEF with PH domain and SH3 binding motif 1	7.00124854913006
2_1_0_0_0_isomer_1	-0.540342	0.124973	-4.32366991270114	2.15296353950616e-05	4.66696332490265	0.505	1.3719729	0.58986071	0.0189623221465999	Hapmap38812-BTA-114580	11	97788926	616166	RALGPS1	Ral GEF with PH domain and SH3 binding motif 1	5.86585074904686
2_1_0_0_0_isomer_1	0.590491	0.127347	4.63686620022458	5.49007751071431e-06	5.26042152399474	0.405	1.3254224	0.60730157	0.00583154619434209	BovineHD1100028415	11	97789601	616166	RALGPS1	Ral GEF with PH domain and SH3 binding motif 1	6.68755609265012
2_1_0_0_0_isomer_1	0.600949	0.127508	4.71302977068105	3.89391847160957e-06	5.40961314570267	0.4067	1.3286208	0.60145913	0.0043312973949465	BovineHD1100028416	11	97793323	616166	RALGPS1	Ral GEF with PH domain and SH3 binding motif 1	6.89378571746602
2_1_0_0_0_isomer_1	0.600949	0.127508	4.71302977068105	3.89391847160957e-06	5.40961314570267	0.4067	1.3286208	0.60145913	0.0043312973949465	BovineHD1100028417	11	97794481	616166	RALGPS1	Ral GEF with PH domain and SH3 binding motif 1	6.89378571746602
2_1_0_0_0_isomer_1	0.566062	0.127832	4.42817134989674	1.37605448816229e-05	4.86136436883329	0.4117	1.3165653	0.62318954	0.0128272119542095	BovineHD1100028418	11	97801095	616166	RALGPS1	Ral GEF with PH domain and SH3 binding motif 1	6.13522141661655
2_1_0_0_0_isomer_1	0.630387	0.132647	4.75236530038373	3.25535046419583e-06	5.48740224934677	0.295	1.1983152	0.69059568	0.00372996850502201	BovineHD1100028420	11	97804520	616166	RALGPS1	Ral GEF with PH domain and SH3 binding motif 1	7.00124854913006
2_1_0_0_0_isomer_1	0.479373	0.122838	3.90248131685635	0.000119996308043886	3.92083211579265	0.4783	1.3102629	0.65074847	0.0877344941518388	BovineHD1100028424	11	97827455	616166	RALGPS1	Ral GEF with PH domain and SH3 binding motif 1	4.83119986276512
2_1_0_0_0_isomer_1	0.68636	0.120477	5.69702100815923	3.15200172545642e-08	7.50141355344264	0.3717	1.2609906	0.59753512	7.72371496075901e-05	Hapmap56906-RS29014970	11	97843712	512019	ANGPTL2	angiopoietin like 2	9.76250801475552
2_1_0_0_0_isomer_1	-0.510195	0.123551	-4.1294283332389	4.83764713625895e-05	4.31536581277539	0.4983	1.3960108	0.58204518	0.0389359013023415	BovineHD1100028437	11	97872980	616166	RALGPS1	Ral GEF with PH domain and SH3 binding motif 1	5.37835079626193
2_1_0_0_0_isomer_1	-0.510195	0.123551	-4.1294283332389	4.83764713625895e-05	4.31536581277539	0.4983	1.3960108	0.58204518	0.0389359013023415	BovineHD1100028438	11	97875598	616166	RALGPS1	Ral GEF with PH domain and SH3 binding motif 1	5.37835079626193
2_1_0_0_0_isomer_1	0.665472	0.130648	5.09362561998653	6.56054359736871e-07	6.18306017410656	0.3033	1.2115997	0.66401547	0.000938544541040449	BovineHD1100028440	11	97886433	616166	RALGPS1	Ral GEF with PH domain and SH3 binding motif 1	7.9599380904302
2_1_0_0_0_isomer_1	0.665472	0.130648	5.09362561998653	6.56054359736871e-07	6.18306017410656	0.3033	1.2115997	0.66401547	0.000938544541040449	BovineHD1100028442	11	97891594	616166	RALGPS1	Ral GEF with PH domain and SH3 binding motif 1	7.9599380904302
2_1_0_0_0_isomer_1	0.665472	0.130648	5.09362561998653	6.56054359736871e-07	6.18306017410656	0.3033	1.2115997	0.66401547	0.000938544541040449	BovineHD1100028444	11	97893920	616166	RALGPS1	Ral GEF with PH domain and SH3 binding motif 1	7.9599380904302
2_1_0_0_0_isomer_1	0.665472	0.130648	5.09362561998653	6.56054359736871e-07	6.18306017410656	0.3033	1.2115997	0.66401547	0.000938544541040449	BovineHD1100028445	11	97894792	616166	RALGPS1	Ral GEF with PH domain and SH3 binding motif 1	7.9599380904302
2_1_0_0_0_isomer_1	0.660954	0.130845	5.05142726126333	8.03451130545949e-07	6.09504053381	0.3067	1.1981992	0.67565076	0.00108957658740317	BovineHD1100028446	11	97897154	616166	RALGPS1	Ral GEF with PH domain and SH3 binding motif 1	7.83889131831913
2_1_0_0_0_isomer_1	0.621115	0.130949	4.74318246034716	3.39470733290283e-06	5.46919766149663	0.3117	1.1957488	0.69287093	0.00386281796429787	BovineHD1100028447	11	97897687	616166	RALGPS1	Ral GEF with PH domain and SH3 binding motif 1	6.97610379285694
2_1_0_0_0_isomer_1	0.621115	0.130949	4.74318246034716	3.39470733290283e-06	5.46919766149663	0.3117	1.1957488	0.69287093	0.00386281796429787	BovineHD1100028448	11	97898215	616166	RALGPS1	Ral GEF with PH domain and SH3 binding motif 1	6.97610379285694
2_1_0_0_0_isomer_1	0.665472	0.130648	5.09362561998653	6.56054359736871e-07	6.18306017410656	0.3033	1.2115997	0.66401547	0.000938544541040449	BovineHD4100009190	11	97899201	616166	RALGPS1	Ral GEF with PH domain and SH3 binding motif 1	7.9599380904302
2_1_0_0_0_isomer_1	0.602246	0.12648	4.76159076533839	3.12090984921323e-06	5.50571877620961	0.385	1.2608016	0.64612269	0.00362629211456094	BovineHD1100028449	11	97900645	616166	RALGPS1	Ral GEF with PH domain and SH3 binding motif 1	7.02654527049312
2_1_0_0_0_isomer_1	0.580847	0.126988	4.57403061706618	7.26503462215628e-06	5.13876231169279	0.3917	1.2475423	0.66446348	0.00723556518594246	BovineHD1100028450	11	97901804	616166	RALGPS1	Ral GEF with PH domain and SH3 binding motif 1	6.51927009905226
2_1_0_0_0_isomer_1	0.615605	0.125591	4.90166492821938	1.63234222345983e-06	5.7871887854233	0.3883	1.2422233	0.65220759	0.00200797625819942	BovineHD1100028451	11	97903844	616166	RALGPS1	Ral GEF with PH domain and SH3 binding motif 1	7.41492824953333
2_1_0_0_0_isomer_1	0.615397	0.126666	4.8584229390681	1.996982343609e-06	5.69962577494256	0.3867	1.2531165	0.64673042	0.00239340026239457	BovineHD1100028452	11	97905086	616166	RALGPS1	Ral GEF with PH domain and SH3 binding motif 1	7.29417853567236
2_1_0_0_0_isomer_1	0.617235	0.126245	4.88918373004871	1.73039934016114e-06	5.76185365917485	0.3833	1.2676012	0.63509088	0.00212009897769882	BovineHD1100028453	11	97905761	616166	RALGPS1	Ral GEF with PH domain and SH3 binding motif 1	7.37999804610866
2_1_0_0_0_isomer_1	0.615397	0.126666	4.8584229390681	1.996982343609e-06	5.69962577494256	0.3867	1.2531165	0.64673042	0.00239340026239457	BovineHD1100028454	11	97907833	616166	RALGPS1	Ral GEF with PH domain and SH3 binding motif 1	7.29417853567236
2_1_0_0_0_isomer_1	0.615397	0.126666	4.8584229390681	1.996982343609e-06	5.69962577494256	0.3867	1.2531165	0.64673042	0.00239340026239457	BovineHD1100028455	11	97910482	616166	RALGPS1	Ral GEF with PH domain and SH3 binding motif 1	7.29417853567236
2_1_0_0_0_isomer_1	0.615397	0.126666	4.8584229390681	1.996982343609e-06	5.69962577494256	0.3867	1.2531165	0.64673042	0.00239340026239457	BovineHD1100028456	11	97917036	616166	RALGPS1	Ral GEF with PH domain and SH3 binding motif 1	7.29417853567236
2_1_0_0_0_isomer_1	0.615397	0.126666	4.8584229390681	1.996982343609e-06	5.69962577494256	0.3867	1.2531165	0.64673042	0.00239340026239457	BovineHD1100028457	11	97917827	616166	RALGPS1	Ral GEF with PH domain and SH3 binding motif 1	7.29417853567236
2_1_0_0_0_isomer_1	0.581887	0.125938	4.62042433578427	5.90931605536192e-06	5.22846278148269	0.3933	1.237032	0.66963637	0.00621022696039759	BovineHD1100028458	11	97918486	616166	RALGPS1	Ral GEF with PH domain and SH3 binding motif 1	6.64335851310402
2_1_0_0_0_isomer_1	0.665472	0.130648	5.09362561998653	6.56054359736871e-07	6.18306017410656	0.3033	1.2115997	0.66401547	0.000938544541040449	BovineHD1100028459	11	97919349	616166	RALGPS1	Ral GEF with PH domain and SH3 binding motif 1	7.9599380904302
2_1_0_0_0_isomer_1	0.638643	0.126003	5.06847456012952	7.40403533590482e-07	6.1305315172352	0.415	1.3427411	0.57430383	0.00102085766760655	BovineHD1100028460	11	97925489	616166	RALGPS1	Ral GEF with PH domain and SH3 binding motif 1	7.88770885878891
2_1_0_0_0_isomer_1	0.639375	0.125413	5.09815569358838	6.41885558192266e-07	6.19254239541397	0.4117	1.3574041	0.56281794	0.000938544541040449	BovineHD1100028461	11	97925950	616166	RALGPS1	Ral GEF with PH domain and SH3 binding motif 1	7.97297355133468
2_1_0_0_0_isomer_1	0.639375	0.125413	5.09815569358838	6.41885558192266e-07	6.19254239541397	0.4117	1.3574041	0.56281794	0.000938544541040449	BovineHD1100028464	11	97933285	616166	RALGPS1	Ral GEF with PH domain and SH3 binding motif 1	7.97297355133468
2_1_0_0_0_isomer_1	0.626448	0.12521	5.00317865985145	1.01137813188414e-06	5.99508644095928	0.41	1.3619725	0.56446208	0.00135301619792578	BovineHD1100028465	11	97934061	616166	RALGPS1	Ral GEF with PH domain and SH3 binding motif 1	7.70133782489984
2_1_0_0_0_isomer_1	0.653087	0.13099	4.98577754027025	1.09845550165458e-06	5.95921753162221	0.305	1.1959978	0.68056013	0.00138703545416069	ARS-BFGL-NGS-25573	11	97935252	616166	RALGPS1	Ral GEF with PH domain and SH3 binding motif 1	7.65195235730617
2_1_0_0_0_isomer_1	0.665472	0.130648	5.09362561998653	6.56054359736871e-07	6.18306017410656	0.3033	1.2115997	0.66401547	0.000938544541040449	BovineHD1100028476	11	97965320	616166	RALGPS1	Ral GEF with PH domain and SH3 binding motif 1	7.9599380904302
2_1_0_0_0_isomer_1	0.653087	0.13099	4.98577754027025	1.09845550165458e-06	5.95921753162221	0.305	1.1959978	0.68056013	0.00138703545416069	BovineHD1100028480	11	97981382	NA	NA	NA	7.65195235730617
2_1_0_0_0_isomer_1	0.653087	0.13099	4.98577754027025	1.09845550165458e-06	5.95921753162221	0.305	1.1959978	0.68056013	0.00138703545416069	BovineHD1100028481	11	97982138	NA	NA	NA	7.65195235730617
2_1_0_0_0_isomer_1	0.653087	0.13099	4.98577754027025	1.09845550165458e-06	5.95921753162221	0.305	1.1959978	0.68056013	0.00138703545416069	BovineHD1100028482	11	97983168	NA	NA	NA	7.65195235730617
2_1_0_0_0_isomer_1	0.612886	0.131046	4.67687682187934	4.58605977137298e-06	5.33856028929027	0.31	1.1945348	0.69698022	0.00497812765323088	BovineHD1100028484	11	97988860	NA	NA	NA	6.7955885681476
2_1_0_0_0_isomer_1	0.612886	0.131046	4.67687682187934	4.58605977137298e-06	5.33856028929027	0.31	1.1945348	0.69698022	0.00497812765323088	BovineHD1100028486	11	97991460	NA	NA	NA	6.7955885681476
2_1_0_0_0_isomer_1	0.612886	0.131046	4.67687682187934	4.58605977137298e-06	5.33856028929027	0.31	1.1945348	0.69698022	0.00497812765323088	BovineHD1100028489	11	97995286	NA	NA	NA	6.7955885681476
2_1_0_0_0_isomer_1	0.653087	0.13099	4.98577754027025	1.09845550165458e-06	5.95921753162221	0.305	1.1959978	0.68056013	0.00138703545416069	BovineHD1100028492	11	97999112	NA	NA	NA	7.65195235730617
2_1_0_0_0_isomer_1	0.653087	0.13099	4.98577754027025	1.09845550165458e-06	5.95921753162221	0.305	1.1959978	0.68056013	0.00138703545416069	ARS-BFGL-NGS-26030	11	98000915	NA	NA	NA	7.65195235730617
2_1_0_0_0_isomer_1	0.653087	0.13099	4.98577754027025	1.09845550165458e-06	5.95921753162221	0.305	1.1959978	0.68056013	0.00138703545416069	BovineHD1100028495	11	98004425	NA	NA	NA	7.65195235730617
2_1_0_0_0_isomer_1	0.612886	0.131046	4.67687682187934	4.58605977137298e-06	5.33856028929027	0.31	1.1945348	0.69698022	0.00497812765323088	BovineHD1100028496	11	98007200	NA	NA	NA	6.7955885681476
2_1_0_0_0_isomer_1	0.653087	0.13099	4.98577754027025	1.09845550165458e-06	5.95921753162221	0.305	1.1959978	0.68056013	0.00138703545416069	BovineHD1100028497	11	98008536	NA	NA	NA	7.65195235730617
2_1_0_0_0_isomer_1	0.653087	0.13099	4.98577754027025	1.09845550165458e-06	5.95921753162221	0.305	1.1959978	0.68056013	0.00138703545416069	BovineHD1100028498	11	98009374	NA	NA	NA	7.65195235730617
2_1_0_0_0_isomer_1	0.653087	0.13099	4.98577754027025	1.09845550165458e-06	5.95921753162221	0.305	1.1959978	0.68056013	0.00138703545416069	BovineHD1100028499	11	98011600	NA	NA	NA	7.65195235730617
2_1_0_0_0_isomer_1	0.653087	0.13099	4.98577754027025	1.09845550165458e-06	5.95921753162221	0.305	1.1959978	0.68056013	0.00138703545416069	BovineHD4100009191	11	98014251	NA	NA	NA	7.65195235730617
2_1_0_0_0_isomer_1	0.653087	0.13099	4.98577754027025	1.09845550165458e-06	5.95921753162221	0.305	1.1959978	0.68056013	0.00138703545416069	BovineHD1100028502	11	98016109	NA	NA	NA	7.65195235730617
2_1_0_0_0_isomer_1	0.653087	0.13099	4.98577754027025	1.09845550165458e-06	5.95921753162221	0.305	1.1959978	0.68056013	0.00138703545416069	BovineHD1100028503	11	98017599	NA	NA	NA	7.65195235730617
2_1_0_0_0_isomer_1	0.653087	0.13099	4.98577754027025	1.09845550165458e-06	5.95921753162221	0.305	1.1959978	0.68056013	0.00138703545416069	BovineHD1100028504	11	98019747	NA	NA	NA	7.65195235730617
2_1_0_0_0_isomer_1	0.653087	0.13099	4.98577754027025	1.09845550165458e-06	5.95921753162221	0.305	1.1959978	0.68056013	0.00138703545416069	BovineHD1100028506	11	98022223	NA	NA	NA	7.65195235730617
2_1_0_0_0_isomer_1	0.653087	0.13099	4.98577754027025	1.09845550165458e-06	5.95921753162221	0.305	1.1959978	0.68056013	0.00138703545416069	BovineHD1100028508	11	98024751	NA	NA	NA	7.65195235730617
2_1_0_0_0_isomer_1	0.653087	0.13099	4.98577754027025	1.09845550165458e-06	5.95921753162221	0.305	1.1959978	0.68056013	0.00138703545416069	ARS-BFGL-NGS-114759	11	98025466	NA	NA	NA	7.65195235730617
2_1_0_0_0_isomer_1	0.653087	0.13099	4.98577754027025	1.09845550165458e-06	5.95921753162221	0.305	1.1959978	0.68056013	0.00138703545416069	BovineHD1100028509	11	98026412	NA	NA	NA	7.65195235730617
2_1_0_0_0_isomer_1	0.653087	0.13099	4.98577754027025	1.09845550165458e-06	5.95921753162221	0.305	1.1959978	0.68056013	0.00138703545416069	BovineHD1100028511	11	98029796	507761	GARNL3	GTPase activating Rap/RanGAP domain like 3	7.65195235730617
2_1_0_0_0_isomer_1	0.653087	0.13099	4.98577754027025	1.09845550165458e-06	5.95921753162221	0.305	1.1959978	0.68056013	0.00138703545416069	BovineHD1100028512	11	98030325	507761	GARNL3	GTPase activating Rap/RanGAP domain like 3	7.65195235730617
2_1_0_0_0_isomer_1	0.653087	0.13099	4.98577754027025	1.09845550165458e-06	5.95921753162221	0.305	1.1959978	0.68056013	0.00138703545416069	BovineHD4100009192	11	98030797	507761	GARNL3	GTPase activating Rap/RanGAP domain like 3	7.65195235730617
2_1_0_0_0_isomer_1	-0.519053	0.125081	-4.14973497173831	4.45117243322023e-05	4.35152558133071	0.495	1.3676233	0.60054465	0.0361841575190239	BovineHD1100028541	11	98103081	507761	GARNL3	GTPase activating Rap/RanGAP domain like 3	5.42849884368883
2_1_0_0_0_isomer_1	0.522591	0.132169	3.95396045971446	9.79997555762551e-05	4.00877500749134	0.3567	1.2678712	0.67821926	0.0730546852622847	BovineHD1100028589	11	98213459	507008	LRSAM1	leucine rich repeat and sterile alpha motif containing 1	4.95314606759169
2_1_0_0_0_isomer_1	0.638544	0.125487	5.08852709842454	6.72363654045632e-07	6.1723957712499	0.4167	1.3123007	0.59415012	0.000959104469550787	BovineHD1100028591	11	98222190	613747	NA	NA	7.94527634776062
2_1_0_0_0_isomer_1	0.522591	0.132169	3.95396045971446	9.79997555762551e-05	4.00877500749134	0.3567	1.2678712	0.67821926	0.0730546852622847	BovineHD1100028594	11	98232307	613747	NA	NA	4.95314606759169
2_1_0_0_0_isomer_1	0.522591	0.132169	3.95396045971446	9.79997555762551e-05	4.00877500749134	0.3567	1.2678712	0.67821926	0.0730546852622847	BovineHD1100028598	11	98248835	613747	NA	NA	4.95314606759169
2_1_0_0_0_isomer_1	0.614104	0.12512	4.90812020460358	1.58375647947144e-06	5.80031159531738	0.41	1.3014817	0.61064374	0.00195494792327853	BovineHD1100028599	11	98267222	613747	NA	NA	7.4330187320292
2_1_0_0_0_isomer_1	-0.523125	0.124631	-4.19739069733854	3.65649499675736e-05	4.43693501649166	0.4933	1.3731623	0.59466432	0.0301651086579158	BovineHD1100028600	11	98299934	NA	NA	NA	5.54694121487052
2_1_0_0_0_isomer_1	-0.557643	0.122833	-4.53984678384473	8.45043177956052e-06	5.07312109996276	0.4983	1.3768092	0.57667242	0.00821773776812178	BovineHD1100028631	11	98402011	531619	TTC16	tetratricopeptide repeat domain 16	6.42843186328669
2_1_0_0_0_isomer_1	-0.55973	0.121998	-4.58802603321366	6.82735333687564e-06	5.16574762046977	0.4967	1.3630227	0.58382375	0.00682713265474758	BovineHD1100028634	11	98409211	531619	TTC16	tetratricopeptide repeat domain 16	6.5566061373127
2_1_0_0_0_isomer_1	0.58618	0.123894	4.73130256509597	3.58354828050127e-06	5.4456867399836	0.3883	1.2769576	0.63632779	0.00404054456053677	BovineHD1100028641	11	98438564	515820	SH2D3C	SH2 domain containing 3C	6.9436259166421
2_1_0_0_0_isomer_1	0.58618	0.123894	4.73130256509597	3.58354828050127e-06	5.4456867399836	0.3883	1.2769576	0.63632779	0.00404054456053677	BovineHD1100028642	11	98445079	515820	SH2D3C	SH2 domain containing 3C	6.9436259166421
2_1_0_0_0_isomer_1	0.575171	0.123423	4.66016058595237	4.944804626231e-06	5.30585086310138	0.3867	1.2876325	0.63233467	0.00534410299805748	BovineHD1100028663	11	98543136	280715	AK1	adenylate kinase 1	6.75037071716516
2_1_0_0_0_isomer_1	0.574764	0.124185	4.62828844063293	5.705089300826e-06	5.24373755325235	0.385	1.2807687	0.63863484	0.00603403402239328	BovineHD1100028664	11	98546936	280715	AK1	adenylate kinase 1	6.66448374506529
2_1_0_0_0_isomer_1	0.647685	0.116419	5.56339600924248	6.30955539831625e-08	7.2000012421601	0.45	1.2802773	0.59143796	0.000133467049969238	BovineHD1100028666	11	98554200	NA	NA	NA	9.35224249819113
2_1_0_0_0_isomer_1	0.619288	0.117082	5.28935276131258	2.52020656426926e-07	6.59856386158125	0.45	1.2950841	0.59570052	0.000405020105846836	BovineHD1100028669	11	98566078	407222	ST6GALNAC6	ST6 N-acetylgalactosaminide alpha-2.6-sialyltransferase 6	8.53024178016987
2_1_0_0_0_isomer_1	0.619288	0.117082	5.28935276131258	2.52020656426926e-07	6.59856386158125	0.45	1.2950841	0.59570052	0.000405020105846836	BovineHD1100028670	11	98571486	NA	NA	NA	8.53024178016987
2_1_0_0_0_isomer_1	-0.860661	0.209064	-4.11673458845138	5.09526249434697e-05	4.29283343738672	0.0883	1.5637833	0.47056205	0.0404178431170167	BovineHD1100028693	11	98688524	NA	NA	NA	5.34710116830696
2_1_0_0_0_isomer_1	-0.860661	0.209064	-4.11673458845138	5.09526249434697e-05	4.29283343738672	0.0883	1.5637833	0.47056205	0.0404178431170167	BovineHD1100028696	11	98695049	NA	NA	NA	5.34710116830696
2_1_0_0_0_isomer_1	-0.860661	0.209064	-4.11673458845138	5.09526249434697e-05	4.29283343738672	0.0883	1.5637833	0.47056205	0.0404178431170167	BovineHD1100028698	11	98703553	NA	NA	NA	5.34710116830696
2_1_0_0_0_isomer_1	-0.860661	0.209064	-4.11673458845138	5.09526249434697e-05	4.29283343738672	0.0883	1.5637833	0.47056205	0.0404178431170167	BovineHD1100028699	11	98707540	510689	NAIF1	nuclear apoptosis inducing factor 1	5.34710116830696
2_1_0_0_0_isomer_1	-0.860661	0.209064	-4.11673458845138	5.09526249434697e-05	4.29283343738672	0.0883	1.5637833	0.47056205	0.0404178431170167	BovineHD1100028700	11	98709000	510689	NAIF1	nuclear apoptosis inducing factor 1	5.34710116830696
2_1_0_0_0_isomer_1	-0.90977	0.207336	-4.38790176332137	1.63673896505859e-05	4.78602057842205	0.09	1.5661133	0.45733164	0.0149752236576813	BovineHD1100028703	11	98715803	NA	NA	NA	6.03084098228846
2_1_0_0_0_isomer_1	-0.860661	0.209064	-4.11673458845138	5.09526249434697e-05	4.29283343738672	0.0883	1.5637833	0.47056205	0.0404178431170167	BovineHD1100028704	11	98716825	NA	NA	NA	5.34710116830696
2_1_0_0_0_isomer_1	-1.13603	0.249047	-4.56150847028874	7.67940922807682e-06	5.11467218867355	0.0600000000000001	1.4795599	0.50654069	0.00752709841059481	BovineHD1100028718	11	98770692	NA	NA	NA	6.48593584491189
2_1_0_0_0_isomer_1	-1.13603	0.249047	-4.56150847028874	7.67940922807682e-06	5.11467218867355	0.0600000000000001	1.4795599	0.50654069	0.00752709841059481	BovineHD1100028720	11	98782448	526639	LCN2	lipocalin 2	6.48593584491189
2_1_0_0_0_isomer_1	-1.13603	0.249047	-4.56150847028874	7.67940922807682e-06	5.11467218867355	0.0600000000000001	1.4795599	0.50654069	0.00752709841059481	BovineHD1100028721	11	98783681	526639	LCN2	lipocalin 2	6.48593584491189
2_1_0_0_0_isomer_1	-1.13603	0.249047	-4.56150847028874	7.67940922807682e-06	5.11467218867355	0.0600000000000001	1.4795599	0.50654069	0.00752709841059481	BovineHD1100028724	11	98791745	616015	C11H9orf16	chromosome 11 open reading frame. human C9orf16	6.48593584491189
2_1_0_0_0_isomer_1	-1.13603	0.249047	-4.56150847028874	7.67940922807682e-06	5.11467218867355	0.0600000000000001	1.4795599	0.50654069	0.00752709841059481	BovineHD1100028725	11	98797096	531522	CIZ1	CDKN1A interacting zinc finger protein 1	6.48593584491189
2_1_0_0_0_isomer_1	-1.18272	0.251745	-4.69808735029494	4.16682502468534e-06	5.38019473626197	0.0583	1.4689613	0.50724556	0.00461412017453881	BovineHD1100028726	11	98798202	531522	CIZ1	CDKN1A interacting zinc finger protein 1	6.8531331673608
2_1_0_0_0_isomer_1	-1.13603	0.249047	-4.56150847028874	7.67940922807682e-06	5.11467218867355	0.0600000000000001	1.4795599	0.50654069	0.00752709841059481	BovineHD1100028727	11	98799334	531522	CIZ1	CDKN1A interacting zinc finger protein 1	6.48593584491189
2_1_0_0_0_isomer_1	-1.13603	0.249047	-4.56150847028874	7.67940922807682e-06	5.11467218867355	0.0600000000000001	1.4795599	0.50654069	0.00752709841059481	BovineHD1100028728	11	98803227	531522	CIZ1	CDKN1A interacting zinc finger protein 1	6.48593584491189
2_1_0_0_0_isomer_1	-1.13603	0.249047	-4.56150847028874	7.67940922807682e-06	5.11467218867355	0.0600000000000001	1.4795599	0.50654069	0.00752709841059481	BovineHD1100028733	11	98808655	531522	CIZ1	CDKN1A interacting zinc finger protein 1	6.48593584491189
2_1_0_0_0_isomer_1	0.515174	0.122695	4.19881820775093	3.63491874229905e-05	4.43950529324114	0.3517	1.3157372	0.63413999	0.0300371722660793	BovineHD1100028835	11	99221802	505353	PKN3	protein kinase N3	5.55050537272877
2_1_0_0_0_isomer_1	0.515174	0.122695	4.19881820775093	3.63491874229905e-05	4.43950529324114	0.3517	1.3157372	0.63413999	0.0300371722660793	BovineHD1100028838	11	99238035	540351	ZER1	zyg-11 related cell cycle regulator	5.55050537272877
2_1_0_0_0_isomer_1	0.52082	0.125508	4.14969563693151	4.45189176399349e-05	4.35145540293387	0.3817	1.2753044	0.66449279	0.0361841575190239	BovineHD1100028839	11	99241104	540351	ZER1	zyg-11 related cell cycle regulator	5.42840151853982
2_1_0_0_0_isomer_1	0.515174	0.122695	4.19881820775093	3.63491874229905e-05	4.43950529324114	0.3517	1.3157372	0.63413999	0.0300371722660793	BovineHD1100028841	11	99248210	540351	ZER1	zyg-11 related cell cycle regulator	5.55050537272877
2_1_0_0_0_isomer_1	0.515174	0.122695	4.19881820775093	3.63491874229905e-05	4.43950529324114	0.3517	1.3157372	0.63413999	0.0300371722660793	BovineHD1100028842	11	99249500	540351	ZER1	zyg-11 related cell cycle regulator	5.55050537272877
2_1_0_0_0_isomer_1	0.445617	0.114817	3.88110645636099	0.000130441023731399	3.88458580140892	0.4683	1.3676311	0.61198208	0.0943950580272848	BovineHD1100028915	11	99610047	NA	NA	NA	4.78094474170648
2_1_0_0_0_isomer_1	0.457199	0.115145	3.97063702288419	9.17360987186546e-05	4.03745973314874	0.4667	1.3398028	0.62739044	0.0690089682190798	BovineHD1100028920	11	99632112	NA	NA	NA	4.9929252820691
2_1_0_0_0_isomer_1	0.454577	0.115878	3.92289304268282	0.000110766254201905	3.95559253063779	0.465	1.351523	0.62131915	0.0813464741392815	BovineHD1100028922	11	99643308	NA	NA	NA	4.87939828004227
2_1_0_0_0_isomer_1	0.549756	0.112546	4.88472269116628	1.76680893161144e-06	5.75281041395306	0.4083	1.3307808	0.59162777	0.0021487522167193	BovineHD1100028926	11	99663033	NA	NA	NA	7.36752849074381
2_1_0_0_0_isomer_1	0.549756	0.112546	4.88472269116628	1.76680893161144e-06	5.75281041395306	0.4083	1.3307808	0.59162777	0.0021487522167193	BovineHD1100028927	11	99664645	NA	NA	NA	7.36752849074381
2_1_0_0_0_isomer_1	0.549756	0.112546	4.88472269116628	1.76680893161144e-06	5.75281041395306	0.4083	1.3307808	0.59162777	0.0021487522167193	BovineHD1100028928	11	99676047	NA	NA	NA	7.36752849074381
2_1_0_0_0_isomer_1	-0.539399	0.128617	-4.19383907259538	3.71070818394385e-05	4.43054319792448	0.3017	1.4949456	0.51270863	0.0304600527316959	BovineHD1100029318	11	100895849	541080	FUBP3	far upstream element binding protein 3	5.53807773552096
2_1_0_0_0_isomer_1	-0.539399	0.128617	-4.19383907259538	3.71070818394385e-05	4.43054319792448	0.3017	1.4949456	0.51270863	0.0304600527316959	BovineHD1100029319	11	100898629	541080	FUBP3	far upstream element binding protein 3	5.53807773552096
2_1_0_0_0_isomer_1	-0.544772	0.12809	-4.25304083066594	2.89971580208112e-05	4.5376445647342	0.3	1.4754809	0.52310068	0.0245684511940255	BovineHD1100029320	11	100899103	541080	FUBP3	far upstream element binding protein 3	5.68658234375485
2_1_0_0_0_isomer_1	-0.544772	0.12809	-4.25304083066594	2.89971580208112e-05	4.5376445647342	0.3	1.4754809	0.52310068	0.0245684511940255	BovineHD1100029321	11	100900308	541080	FUBP3	far upstream element binding protein 3	5.68658234375485
2_1_0_0_0_isomer_1	-0.599359	0.130195	-4.60354852336879	6.3715857324463e-06	5.19575246889748	0.2933	1.4603995	0.51736239	0.00643639386161061	BovineHD1100029322	11	100900837	541080	FUBP3	far upstream element binding protein 3	6.59811437550582
2_1_0_0_0_isomer_1	-0.542697	0.127591	-4.25341129076502	2.89521963753562e-05	4.53831848418128	0.295	1.4805157	0.51972644	0.0245684511940255	BovineHD1100029323	11	100901391	541080	FUBP3	far upstream element binding protein 3	5.68751669745276
2_1_0_0_0_isomer_1	-0.599359	0.130195	-4.60354852336879	6.3715857324463e-06	5.19575246889748	0.2933	1.4603995	0.51736239	0.00643639386161061	ARS-BFGL-NGS-103520	11	100903015	541080	FUBP3	far upstream element binding protein 3	6.59811437550582
2_1_0_0_0_isomer_1	-0.544772	0.12809	-4.25304083066594	2.89971580208112e-05	4.5376445647342	0.3	1.4754809	0.52310068	0.0245684511940255	BovineHD1100029324	11	100904379	541080	FUBP3	far upstream element binding protein 3	5.68658234375485
2_1_0_0_0_isomer_1	-0.539399	0.128617	-4.19383907259538	3.71070818394385e-05	4.43054319792448	0.3017	1.4949456	0.51270863	0.0304600527316959	BovineHD1100029325	11	100905484	541080	FUBP3	far upstream element binding protein 3	5.53807773552096
2_1_0_0_0_isomer_1	-0.706765	0.120151	-5.88230643107423	1.18032735232373e-08	7.92799752863315	0.3317	1.4409305	0.46588866	3.6288394668485e-05	BovineHD1100029327	11	100907923	541080	FUBP3	far upstream element binding protein 3	10.3411150145477
2_1_0_0_0_isomer_1	-0.670632	0.119318	-5.62054342178045	4.69612294098139e-08	7.32826054210735	0.3367	1.4450521	0.47709537	0.000107120079162154	BovineHD1100029328	11	100908985	541080	FUBP3	far upstream element binding protein 3	9.52696399928075
2_1_0_0_0_isomer_1	0.70036	0.129733	5.39847224684544	1.46108360905294e-07	6.83532493128584	0.2633	1.2153221	0.64544511	0.000246830378547256	BovineHD1100029329	11	100910311	541080	FUBP3	far upstream element binding protein 3	8.85434540549974
2_1_0_0_0_isomer_1	0.745591	0.128125	5.81924682926829	1.65310849102649e-08	7.78169864339891	0.2733	1.1762529	0.65001457	4.62295058374156e-05	BovineHD1100029330	11	100911025	541080	FUBP3	far upstream element binding protein 3	10.1429536630636
2_1_0_0_0_isomer_1	0.713874	0.128705	5.54659104152908	6.87908191204555e-08	7.16246951919736	0.2667	1.1858801	0.65822297	0.000144281164455591	BovineHD1100029331	11	100913740	541080	FUBP3	far upstream element binding protein 3	9.30107558918668
2_1_0_0_0_isomer_1	0.70036	0.129733	5.39847224684544	1.46108360905294e-07	6.83532493128584	0.2633	1.2153221	0.64544511	0.000246830378547256	BovineHD1100029332	11	100914893	541080	FUBP3	far upstream element binding protein 3	8.85434540549974
2_1_0_0_0_isomer_1	0.71508	0.12988	5.50569756698491	8.48220350845427e-08	7.0714913119826	0.265	1.2020344	0.64904351	0.000157249251738904	BovineHD1100029333	11	100917548	541080	FUBP3	far upstream element binding protein 3	9.17697235864633
2_1_0_0_0_isomer_1	0.70044	0.129698	5.40054588351401	1.44590827246799e-07	6.83985925754258	0.2617	1.2194967	0.64240428	0.00024594551901694	BovineHD1100029334	11	100919278	541080	FUBP3	far upstream element binding protein 3	8.86054606766501
2_1_0_0_0_isomer_1	0.70518	0.127447	5.5331235729362	7.37135890202321e-08	7.13245244304342	0.27	1.204261	0.64599687	0.000144994115123336	BovineHD1100029335	11	100920471	541080	FUBP3	far upstream element binding protein 3	9.260140708469
2_1_0_0_0_isomer_1	0.719488	0.128611	5.5942959777935	5.37982853007311e-08	7.26923156627224	0.265	1.2155395	0.63476556	0.000115779523701292	BovineHD1100029336	11	100921011	541080	FUBP3	far upstream element binding protein 3	9.44657754837605
2_1_0_0_0_isomer_1	0.518245	0.129379	4.00563460839858	7.98052417795133e-05	4.09796858231902	0.31	1.3063343	0.64910363	0.0609603669706645	BovineHD1100029339	11	100929917	541080	FUBP3	far upstream element binding protein 3	5.07684130479472
2_1_0_0_0_isomer_1	0.878735	0.19005	4.62370428834517	5.82329632021193e-06	5.23483111012233	0.1083	1.3278386	0.6062633	0.00614592431932576	BovineHD1100029367	11	101009663	540876	ABL1	ABL proto-oncogene 1. non-receptor tyrosine kinase	6.65216619764129
2_1_0_0_0_isomer_1	0.911939	0.186884	4.87970612786541	1.80863687392594e-06	5.74264861914377	0.11	1.3328575	0.59044997	0.00219423116275333	BovineHD1100029387	11	101062702	540876	ABL1	ABL proto-oncogene 1. non-receptor tyrosine kinase	7.35351571793247
2_1_0_0_0_isomer_1	0.808971	0.204177	3.96210640767569	9.48910846103321e-05	4.02277458932636	0.0883	1.4316194	0.56501299	0.0710583489028149	BovineHD4100009234	11	101163512	531723	FIBCD1	fibrinogen C domain containing 1	4.97256013825267
2_1_0_0_0_isomer_1	-0.703218	0.124218	-5.66116021832585	3.80183545254822e-08	7.42000668378745	0.2667	1.5594493	0.40025507	9.1797449738738e-05	BovineHD1100029442	11	101230804	518914	NA	NA	9.65181662741789
2_1_0_0_0_isomer_1	-0.694565	0.125676	-5.52663197428308	7.62073866066929e-08	7.118002931455	0.265	1.5522401	0.4118389	0.000144994115123336	BovineHD1100029448	11	101243020	518914	NA	NA	9.24043162367377
2_1_0_0_0_isomer_1	-0.694565	0.125676	-5.52663197428308	7.62073866066929e-08	7.118002931455	0.265	1.5522401	0.4118389	0.000144994115123336	BovineHD1100029449	11	101246407	518914	NA	NA	9.24043162367377
2_1_0_0_0_isomer_1	-0.694565	0.125676	-5.52663197428308	7.62073866066929e-08	7.118002931455	0.265	1.5522401	0.4118389	0.000144994115123336	BovineHD1100029450	11	101247935	518914	NA	NA	9.24043162367377
2_1_0_0_0_isomer_1	-0.694565	0.125676	-5.52663197428308	7.62073866066929e-08	7.118002931455	0.265	1.5522401	0.4118389	0.000144994115123336	BovineHD1100029451	11	101253526	518914	NA	NA	9.24043162367377
2_1_0_0_0_isomer_1	-0.694565	0.125676	-5.52663197428308	7.62073866066929e-08	7.118002931455	0.265	1.5522401	0.4118389	0.000144994115123336	BovineHD1100029452	11	101254263	518914	NA	NA	9.24043162367377
2_1_0_0_0_isomer_1	-0.694565	0.125676	-5.52663197428308	7.62073866066929e-08	7.118002931455	0.265	1.5522401	0.4118389	0.000144994115123336	BovineHD1100029455	11	101257130	518914	NA	NA	9.24043162367377
2_1_0_0_0_isomer_1	-0.694565	0.125676	-5.52663197428308	7.62073866066929e-08	7.118002931455	0.265	1.5522401	0.4118389	0.000144994115123336	BovineHD1100029458	11	101260676	518914	NA	NA	9.24043162367377
2_1_0_0_0_isomer_1	-0.694565	0.125676	-5.52663197428308	7.62073866066929e-08	7.118002931455	0.265	1.5522401	0.4118389	0.000144994115123336	BovineHD1100029459	11	101261265	518914	NA	NA	9.24043162367377
2_1_0_0_0_isomer_1	-0.694565	0.125676	-5.52663197428308	7.62073866066929e-08	7.118002931455	0.265	1.5522401	0.4118389	0.000144994115123336	BovineHD1100029461	11	101263228	518914	NA	NA	9.24043162367377
2_1_0_0_0_isomer_1	-0.694565	0.125676	-5.52663197428308	7.62073866066929e-08	7.118002931455	0.265	1.5522401	0.4118389	0.000144994115123336	BovineHD4100009236	11	101265102	518914	NA	NA	9.24043162367377
2_1_0_0_0_isomer_1	-0.718035	0.124832	-5.752010702384	2.36060718334045e-08	7.62697627564937	0.2633	1.5518293	0.40043563	6.0865165285975e-05	BovineHD1100029463	11	101265655	518914	NA	NA	9.93306958525312
2_1_0_0_0_isomer_1	-0.694565	0.125676	-5.52663197428308	7.62073866066929e-08	7.118002931455	0.265	1.5522401	0.4118389	0.000144994115123336	BovineHD1100029465	11	101267479	518914	NA	NA	9.24043162367377
2_1_0_0_0_isomer_1	-0.676694	0.125079	-5.41013279607288	1.37771868991748e-07	6.86083944998173	0.2667	1.5618004	0.4115864	0.000237612790247426	BovineHD1100029466	11	101271347	518914	NA	NA	8.88923316419573
2_1_0_0_0_isomer_1	-0.694565	0.125676	-5.52663197428308	7.62073866066929e-08	7.118002931455	0.265	1.5522401	0.4118389	0.000144994115123336	BovineHD1100029467	11	101270231	518914	NA	NA	9.24043162367377
2_1_0_0_0_isomer_1	-0.694565	0.125676	-5.52663197428308	7.62073866066929e-08	7.118002931455	0.265	1.5522401	0.4118389	0.000144994115123336	BovineHD1100029468	11	101268794	518914	NA	NA	9.24043162367377
2_1_0_0_0_isomer_1	-0.694565	0.125676	-5.52663197428308	7.62073866066929e-08	7.118002931455	0.265	1.5522401	0.4118389	0.000144994115123336	BovineHD1100029469	11	101275656	518914	NA	NA	9.24043162367377
2_1_0_0_0_isomer_1	-0.694565	0.125676	-5.52663197428308	7.62073866066929e-08	7.118002931455	0.265	1.5522401	0.4118389	0.000144994115123336	BovineHD1100029470	11	101276166	518914	NA	NA	9.24043162367377
2_1_0_0_0_isomer_1	-0.694565	0.125676	-5.52663197428308	7.62073866066929e-08	7.118002931455	0.265	1.5522401	0.4118389	0.000144994115123336	BovineHD1100029471	11	101276645	518914	NA	NA	9.24043162367377
2_1_0_0_0_isomer_1	-0.694565	0.125676	-5.52663197428308	7.62073866066929e-08	7.118002931455	0.265	1.5522401	0.4118389	0.000144994115123336	ARS-BFGL-NGS-32953	11	101277612	518914	NA	NA	9.24043162367377
2_1_0_0_0_isomer_1	-0.694565	0.125676	-5.52663197428308	7.62073866066929e-08	7.118002931455	0.265	1.5522401	0.4118389	0.000144994115123336	BovineHD1100029473	11	101279861	518914	NA	NA	9.24043162367377
2_1_0_0_0_isomer_1	-0.694565	0.125676	-5.52663197428308	7.62073866066929e-08	7.118002931455	0.265	1.5522401	0.4118389	0.000144994115123336	BovineHD1100029474	11	101280990	518914	NA	NA	9.24043162367377
2_1_0_0_0_isomer_1	-0.694565	0.125676	-5.52663197428308	7.62073866066929e-08	7.118002931455	0.265	1.5522401	0.4118389	0.000144994115123336	BovineHD1100029475	11	101285366	518914	NA	NA	9.24043162367377
2_1_0_0_0_isomer_1	-0.694565	0.125676	-5.52663197428308	7.62073866066929e-08	7.118002931455	0.265	1.5522401	0.4118389	0.000144994115123336	BovineHD1100029478	11	101294562	NA	NA	NA	9.24043162367377
2_1_0_0_0_isomer_1	-0.642253	0.12465	-5.15245086241476	4.93526024268698e-07	6.30668994147804	0.2683	1.5418232	0.43740438	0.000746010143498764	BovineHD1100029480	11	101309489	NA	NA	NA	8.12982171782658
2_1_0_0_0_isomer_1	-0.642253	0.12465	-5.15245086241476	4.93526024268698e-07	6.30668994147804	0.2683	1.5418232	0.43740438	0.000746010143498764	BovineHD4100009238	11	101311966	617493	NA	NA	8.12982171782658
2_1_0_0_0_isomer_1	-0.642253	0.12465	-5.15245086241476	4.93526024268698e-07	6.30668994147804	0.2683	1.5418232	0.43740438	0.000746010143498764	BovineHD1100029482	11	101318992	617493	NA	NA	8.12982171782658
2_1_0_0_0_isomer_1	-0.576304	0.132291	-4.35633565397495	1.87353258414604e-05	4.72733874933198	0.2367	1.5660309	0.45877547	0.0168001567505606	BovineHD1100029484	11	101334647	784219	NUP214	nucleoporin 214	5.94952646854779
2_1_0_0_0_isomer_1	-0.576304	0.132291	-4.35633565397495	1.87353258414604e-05	4.72733874933198	0.2367	1.5660309	0.45877547	0.0168001567505606	BovineHD1100029486	11	101342822	784219	NUP214	nucleoporin 214	5.94952646854779
2_1_0_0_0_isomer_1	-0.576304	0.132291	-4.35633565397495	1.87353258414604e-05	4.72733874933198	0.2367	1.5660309	0.45877547	0.0168001567505606	BovineHD1100029491	11	101375498	784219	NUP214	nucleoporin 214	5.94952646854779
2_1_0_0_0_isomer_1	0.803676	0.104065	7.72282707922933	2.16790494937488e-13	12.6639597631239	0.4883	1.5753074	0.27575643	1.62587615675966e-09	BovineHD1100029497	11	101405494	784219	NUP214	nucleoporin 214	16.5837272791412
2_1_0_0_0_isomer_1	0.984521	0.21066	4.67350707300864	4.65629806110425e-06	5.33195922720918	0.0817	1.4422603	0.52622366	0.00504331080848496	BovineHD1100029498	11	101409003	784219	NUP214	nucleoporin 214	6.78646381391837
2_1_0_0_0_isomer_1	-0.709229	0.12537	-5.65708702241366	3.88343363240524e-08	7.41078411250674	0.2617	1.5401934	0.41290417	9.28617156088152e-05	BovineHD1100029500	11	101416728	NA	NA	NA	9.6392710004002
2_1_0_0_0_isomer_1	0.827511	0.130863	6.32349097911556	1.03998895492228e-09	8.98297127304908	0.2267	1.189948	0.61169247	3.9905263012655e-06	BovineHD1100029501	11	101417932	NA	NA	NA	11.7612121876985
2_1_0_0_0_isomer_1	-1.02457	0.102373	-10.0082052885038	2.73344803567051e-20	19.5632891778676	0.4183	1.0276279	0.49370072	4.66556221547701e-16	BovineHD1100029507	11	101449255	NA	NA	NA	25.0307698267123
2_1_0_0_0_isomer_1	-1.02457	0.102373	-10.0082052885038	2.73344803567051e-20	19.5632891778676	0.4183	1.0276279	0.49370072	4.66556221547701e-16	BovineHD1100029508	11	101450494	NA	NA	NA	25.0307698267123
2_1_0_0_0_isomer_1	-0.542423	0.126632	-4.28345915724304	2.55191573881324e-05	4.59313366959531	0.2867	1.5174278	0.49390949	0.0219298170149433	BovineHD1100029510	11	101458898	506709	FAM78A	family with sequence similarity 78 member A	5.76351070637246
2_1_0_0_0_isomer_1	-0.657889	0.123563	-5.32432038717092	2.11817036367627e-07	6.67403911267564	0.3117	1.4309552	0.50182022	0.000346026547621761	BovineHD1100029511	11	101462844	506709	FAM78A	family with sequence similarity 78 member A	8.63363081930293
2_1_0_0_0_isomer_1	-0.657889	0.123563	-5.32432038717092	2.11817036367627e-07	6.67403911267564	0.3117	1.4309552	0.50182022	0.000346026547621761	BovineHD1100029514	11	101475171	NA	NA	NA	8.63363081930293
2_1_0_0_0_isomer_1	-0.714013	0.122129	-5.84638374178123	1.43048668231772e-08	7.84451618107637	0.3067	1.4249133	0.47842527	4.04610297120202e-05	BovineHD1100029515	11	101475871	NA	NA	NA	10.2280753210493
2_1_0_0_0_isomer_1	-0.892659	0.11302	-7.89823924969032	6.95082142473435e-14	13.1579638689136	0.4267	1.3347382	0.41931201	5.54926676145275e-10	ARS-BFGL-NGS-37648	11	101538111	NA	NA	NA	17.2144730424325
2_1_0_0_0_isomer_1	-0.812806	0.143898	-5.64848712282311	4.06136308072307e-08	7.39132818339695	0.185	1.350925	0.53861948	9.61870690501736e-05	BovineHD1100029543	11	101566858	505073	PRRC2B	proline rich coiled-coil 2B	9.6128011551689
2_1_0_0_0_isomer_1	-1.07277	0.147864	-7.2551128063626	4.16342901352776e-12	11.3805488356643	0.15	1.1657891	0.57288617	2.90257851666482e-08	BovineHD1100029544	11	101567448	505073	PRRC2B	proline rich coiled-coil 2B	14.9265993953763
2_1_0_0_0_isomer_1	-1.14456	0.110212	-10.3850760352775	1.64753360489041e-21	20.7831657183002	0.285	0.94830252	0.52484922	3.2620110955323e-17	BovineHD1100029547	11	101580652	505073	PRRC2B	proline rich coiled-coil 2B	26.4435101187739
2_1_0_0_0_isomer_1	-0.978477	0.149896	-6.52770587607408	3.24064542567128e-10	9.48936848457978	0.155	1.2189883	0.5795971	1.30412002876461e-06	BovineHD1100029548	11	101582476	505073	PRRC2B	proline rich coiled-coil 2B	12.4371228503338
2_1_0_0_0_isomer_1	0.551803	0.123887	4.45408315642481	1.22990057461439e-05	4.91012999558631	0.3933	1.2325372	0.68069883	0.0116179600386437	BovineHD1100029552	11	101592368	505073	PRRC2B	proline rich coiled-coil 2B	6.20276628207315
2_1_0_0_0_isomer_1	-1.05306	0.176657	-5.96104315141772	7.72204437854893e-09	8.11226770681667	0.1083	1.2766424	0.57220845	2.52146276621004e-05	ARS-BFGL-NGS-119429	11	101603322	505073	PRRC2B	proline rich coiled-coil 2B	10.5902923991253
2_1_0_0_0_isomer_1	-1.03463	0.178848	-5.78496824118805	1.983108254085e-08	7.70265357784284	0.1067	1.2869192	0.57486783	5.3934442639561e-05	BovineHD1100029559	11	-101622403	NA	NA	NA	10.0357673188118
2_1_0_0_0_isomer_1	0.708733	0.11301	6.27141845854349	1.39429560756918e-09	8.85564514078176	0.4717	1.5266519	0.38883814	5.22843952285623e-06	BovineHD1100029574	11	101689720	NA	NA	NA	11.5906667746973
2_1_0_0_0_isomer_1	-0.612707	0.112193	-5.46118741810986	1.06405421713937e-07	6.97303624271337	0.4533	1.4834466	0.46005362	0.000192222559349093	BovineHD1100029590	11	101757846	520454	RAPGEF1	Rap guanine nucleotide exchange factor 1	9.04255501497386
2_1_0_0_0_isomer_1	-0.612707	0.112193	-5.46118741810986	1.06405421713937e-07	6.97303624271337	0.4533	1.4834466	0.46005362	0.000192222559349093	BovineHD1100029593	11	101769752	520454	RAPGEF1	Rap guanine nucleotide exchange factor 1	9.04255501497386
2_1_0_0_0_isomer_1	0.613323	0.131999	4.64642156379973	5.25974582031119e-06	5.27903524282412	0.2383	1.7702231	0.31562158	0.00559890327982992	ARS-BFGL-NGS-102267	11	101773238	520454	RAPGEF1	Rap guanine nucleotide exchange factor 1	6.71329482139234
2_1_0_0_0_isomer_1	-0.817517	0.142109	-5.75274613149062	2.35146475828028e-08	7.62866152569915	0.1983	1.4293884	0.48047597	6.0865165285975e-05	BovineHD1100029618	11	101841165	NA	NA	NA	9.93535737808614
2_1_0_0_0_isomer_1	-0.784427	0.144061	-5.44510311604112	1.15450338344121e-07	6.93760478998137	0.2017	1.4486045	0.4838838	0.000201218557306079	BovineHD1100029619	11	101843416	NA	NA	NA	8.99415276187172
2_1_0_0_0_isomer_1	-0.784427	0.144061	-5.44510311604112	1.15450338344121e-07	6.93760478998137	0.2017	1.4486045	0.4838838	0.000201218557306079	ARS-BFGL-NGS-104712	11	101844447	NA	NA	NA	8.99415276187172
2_1_0_0_0_isomer_1	-0.784427	0.144061	-5.44510311604112	1.15450338344121e-07	6.93760478998137	0.2017	1.4486045	0.4838838	0.000201218557306079	BovineHD1100029620	11	101849343	NA	NA	NA	8.99415276187172
2_1_0_0_0_isomer_1	-0.784427	0.144061	-5.44510311604112	1.15450338344121e-07	6.93760478998137	0.2017	1.4486045	0.4838838	0.000201218557306079	BovineHD1100029621	11	101850053	NA	NA	NA	8.99415276187172
2_1_0_0_0_isomer_1	-0.784427	0.144061	-5.44510311604112	1.15450338344121e-07	6.93760478998137	0.2017	1.4486045	0.4838838	0.000201218557306079	BovineHD1100029622	11	101850786	NA	NA	NA	8.99415276187172
2_1_0_0_0_isomer_1	-0.784427	0.144061	-5.44510311604112	1.15450338344121e-07	6.93760478998137	0.2017	1.4486045	0.4838838	0.000201218557306079	BovineHD1100029624	11	101851983	NA	NA	NA	8.99415276187172
2_1_0_0_0_isomer_1	-0.817517	0.142109	-5.75274613149062	2.35146475828028e-08	7.62866152569915	0.1983	1.4293884	0.48047597	6.0865165285975e-05	BovineHD1100029625	11	101852731	NA	NA	NA	9.93535737808614
2_1_0_0_0_isomer_1	-0.817517	0.142109	-5.75274613149062	2.35146475828028e-08	7.62866152569915	0.1983	1.4293884	0.48047597	6.0865165285975e-05	BovineHD1100029626	11	101855699	NA	NA	NA	9.93535737808614
2_1_0_0_0_isomer_1	-0.784427	0.144061	-5.44510311604112	1.15450338344121e-07	6.93760478998137	0.2017	1.4486045	0.4838838	0.000201218557306079	BovineHD1100029627	11	101857145	NA	NA	NA	8.99415276187172
2_1_0_0_0_isomer_1	-0.784427	0.144061	-5.44510311604112	1.15450338344121e-07	6.93760478998137	0.2017	1.4486045	0.4838838	0.000201218557306079	BovineHD1100029628	11	101858112	NA	NA	NA	8.99415276187172
2_1_0_0_0_isomer_1	-0.784427	0.144061	-5.44510311604112	1.15450338344121e-07	6.93760478998137	0.2017	1.4486045	0.4838838	0.000201218557306079	BovineHD1100029629	11	101859094	NA	NA	NA	8.99415276187172
2_1_0_0_0_isomer_1	-0.784427	0.144061	-5.44510311604112	1.15450338344121e-07	6.93760478998137	0.2017	1.4486045	0.4838838	0.000201218557306079	BovineHD1100029630	11	101860278	NA	NA	NA	8.99415276187172
2_1_0_0_0_isomer_1	-1.1114	0.113466	-9.79500467100277	1.3120605833765e-19	18.8820461112876	0.3083	1.0747377	0.47491109	2.16482998600678e-15	BovineHD1100029632	11	101864634	NA	NA	NA	24.2313491052328
2_1_0_0_0_isomer_1	-0.82136	0.112892	-7.27562626226836	3.66629136312083e-12	11.4357730242708	0.455	1.3945194	0.41738785	2.59250794869e-08	BovineHD1100029633	11	101866354	NA	NA	NA	14.9984492549357
2_1_0_0_0_isomer_1	-0.82136	0.112892	-7.27562626226836	3.66629136312083e-12	11.4357730242708	0.455	1.3945194	0.41738785	2.59250794869e-08	ARS-BFGL-NGS-118919	11	101869729	NA	NA	NA	14.9984492549357
2_1_0_0_0_isomer_1	0.739486	0.118858	6.22159215197967	1.84287064509957e-09	8.73450514773863	0.3167	1.6757637	0.29706315	6.80739912980571e-06	BovineHD1100029635	11	101872324	NA	NA	NA	11.428187415548
2_1_0_0_0_isomer_1	-1.05306	0.176657	-5.96104315141772	7.72204437854893e-09	8.11226770681667	0.1083	1.2766424	0.57220845	2.52146276621004e-05	BovineHD1100029637	11	101883013	NA	NA	NA	10.5902923991253
2_1_0_0_0_isomer_1	0.453581	0.111184	4.07955281335444	5.92722329999232e-05	4.227148711005	0.4417	1.5448749	0.48454494	0.0466435723040286	BovineHD1100029641	11	101903270	NA	NA	NA	5.25600257581735
2_1_0_0_0_isomer_1	0.596664	0.109036	5.47217432774497	1.00627427921583e-07	6.99728362791376	0.4217	1.5092317	0.44258923	0.00018312120140565	BovineHD1100029642	11	101910019	NA	NA	NA	9.07567013829584
2_1_0_0_0_isomer_1	-0.690767	0.122083	-5.65817517590492	3.86146904354887e-08	7.4132474424441	0.42	1.4108001	0.49787127	9.2784727818058e-05	BovineHD1100029647	11	101922415	NA	NA	NA	9.64262201926656
2_1_0_0_0_isomer_1	0.472767	0.115764	4.08388618223282	5.82398563468291e-05	4.23477970491508	0.3533	1.6035702	0.44597653	0.0459041354362721	BovineHD1100029648	11	101924105	NA	NA	NA	5.26658615222101
2_1_0_0_0_isomer_1	0.472767	0.115764	4.08388618223282	5.82398563468291e-05	4.23477970491508	0.3533	1.6035702	0.44597653	0.0459041354362721	BovineHD1100029650	11	101926103	NA	NA	NA	5.26658615222101
2_1_0_0_0_isomer_1	-0.885641	0.114505	-7.73451814331252	2.01059588469693e-13	12.6966752106974	0.4217	1.2562814	0.48156076	1.53109660521665e-09	BovineHD4100009243	11	101946302	525389	MED27	mediator complex subunit 27	16.6256212073698
2_1_0_0_0_isomer_1	-0.862404	0.147293	-5.8550236603233	1.36596401321246e-08	7.86456074213993	0.175	1.3951251	0.49778673	4.04610297120202e-05	BovineHD1100029655	11	101948070	525389	MED27	mediator complex subunit 27	10.2552257189935
2_1_0_0_0_isomer_1	-0.961298	0.11269	-8.530464105067	1.01878119548663e-15	14.9919190797781	0.4117	1.2470279	0.4384916	9.33852576419915e-12	BovineHD1100029656	11	101950257	525389	MED27	mediator complex subunit 27	19.5211654955379
2_1_0_0_0_isomer_1	0.755011	0.111073	6.7974305186679	6.68266363006447e-11	10.1750503984129	0.465	1.4665832	0.39821508	3.55678663899337e-07	BovineHD1100029657	11	101952892	525389	MED27	mediator complex subunit 27	13.346154280671
2_1_0_0_0_isomer_1	0.745186	0.112135	6.64543630445445	1.63555549820313e-10	9.78633471466683	0.4583	1.5023617	0.38371094	7.03977219758764e-07	BovineHD1100029658	11	101954151	525389	MED27	mediator complex subunit 27	12.8317031810199
2_1_0_0_0_isomer_1	0.745186	0.112135	6.64543630445445	1.63555549820313e-10	9.78633471466683	0.4583	1.5023617	0.38371094	7.03977219758764e-07	BovineHD1100029659	11	101954893	525389	MED27	mediator complex subunit 27	12.8317031810199
2_1_0_0_0_isomer_1	-0.971629	0.172384	-5.63642217375162	4.3244425056279e-08	7.36406987255415	0.1183	1.3131119	0.56498296	9.95595278700335e-05	BovineHD1100029677	11	102006220	525389	MED27	mediator complex subunit 27	9.57570795049917
2_1_0_0_0_isomer_1	0.621756	0.13099	4.7465913428506	3.34231636996139e-06	5.47595244396222	0.2417	1.7175641	0.34411412	0.00382076934427014	BovineHD1100029694	11	102066288	525389	MED27	mediator complex subunit 27	6.98543401809055
2_1_0_0_0_isomer_1	-0.693214	0.115047	-6.02548523646857	5.44007338998359e-09	8.26439524135882	0.35	1.4849477	0.42926209	1.883041459348e-05	BovineHD1100029722	11	102135680	525389	MED27	mediator complex subunit 27	10.7956507892438
2_1_0_0_0_isomer_1	-0.550707	0.120855	-4.55675809854785	7.8424743129231e-06	5.10554689510698	0.4333	1.6565249	0.39140623	0.00765660612486771	BovineHD1100029728	11	102159440	525389	MED27	mediator complex subunit 27	6.47330794495642
2_1_0_0_0_isomer_1	0.480651	0.123782	3.8830443844824	0.000129459664936582	3.8878655213439	0.3967	1.152204	0.76377329	0.0938220538637908	BovineHD1100029745	11	102205294	NA	NA	NA	4.78549187170765
2_1_0_0_0_isomer_1	0.649314	0.139685	4.64841607903497	5.21285578868269e-06	5.28292428946885	0.2117	1.2250438	0.6767407	0.00556094872781317	BovineHD1100029829	11	102466789	524585	TTF1	transcription termination factor 1	6.71867222191571
2_1_0_0_0_isomer_1	0.649314	0.139685	4.64841607903497	5.21285578868269e-06	5.28292428946885	0.2117	1.2250438	0.6767407	0.00556094872781317	BovineHD1100029830	11	102467483	524585	TTF1	transcription termination factor 1	6.71867222191571
2_1_0_0_0_isomer_1	0.649314	0.139685	4.64841607903497	5.21285578868269e-06	5.28292428946885	0.2117	1.2250438	0.6767407	0.00556094872781317	BovineHD4100009250	11	102468754	524585	TTF1	transcription termination factor 1	6.71867222191571
2_1_0_0_0_isomer_1	0.61742	0.139931	4.41231749933896	1.47354144834248e-05	4.83163764363947	0.21	1.2221646	0.6899846	0.0135320860902849	BovineHD1100029832	11	102472059	524585	TTF1	transcription termination factor 1	6.09404148737149
2_1_0_0_0_isomer_1	0.649314	0.139685	4.64841607903497	5.21285578868269e-06	5.28292428946885	0.2117	1.2250438	0.6767407	0.00556094872781317	BovineHD1100029834	11	102475105	524585	TTF1	transcription termination factor 1	6.71867222191571
2_1_0_0_0_isomer_1	0.61742	0.139931	4.41231749933896	1.47354144834248e-05	4.83163764363947	0.21	1.2221646	0.6899846	0.0135320860902849	BovineHD1100029836	11	102476855	524585	TTF1	transcription termination factor 1	6.09404148737149
2_1_0_0_0_isomer_1	0.649314	0.139685	4.64841607903497	5.21285578868269e-06	5.28292428946885	0.2117	1.2250438	0.6767407	0.00556094872781317	BovineHD1100029837	11	102477411	524585	TTF1	transcription termination factor 1	6.71867222191571
2_1_0_0_0_isomer_1	0.649314	0.139685	4.64841607903497	5.21285578868269e-06	5.28292428946885	0.2117	1.2250438	0.6767407	0.00556094872781317	BovineHD1100029839	11	102481742	NA	NA	NA	6.71867222191571
2_1_0_0_0_isomer_1	0.61742	0.139931	4.41231749933896	1.47354144834248e-05	4.83163764363947	0.21	1.2221646	0.6899846	0.0135320860902849	BovineHD1100029842	11	102487488	617847	NA	NA	6.09404148737149
2_1_0_0_0_isomer_1	0.61742	0.139931	4.41231749933896	1.47354144834248e-05	4.83163764363947	0.21	1.2221646	0.6899846	0.0135320860902849	BovineHD1100029844	11	102490118	617847	NA	NA	6.09404148737149
2_1_0_0_0_isomer_1	0.680892	0.112641	6.04479718752497	4.89538551181373e-09	8.31021310180551	0.4383	0.99853605	0.76553232	1.74326439005727e-05	BovineHD4100009252	11	102547500	617847	NA	NA	10.857437272065
2_1_0_0_0_isomer_1	0.709098	0.122442	5.79129710393492	1.91768794572541e-08	7.71722206164679	0.3	1.2150664	0.62429747	5.24433618854666e-05	BovineHD1100029873	11	102554606	617847	NA	NA	10.0555286978777
2_1_0_0_0_isomer_1	0.544037	0.126301	4.30746391556678	2.3059891047329e-05	4.63714274897782	0.31	1.297125	0.64219353	0.0200602409669088	BovineHD1100029889	11	102591868	617847	NA	NA	5.82451675115772
2_1_0_0_0_isomer_1	0.70049	0.11742	5.96567876000681	7.53057872084222e-09	8.12317164722419	0.365	0.92166797	0.82769492	2.50168857554186e-05	ARS-BFGL-NGS-13452	11	102635653	617847	NA	NA	10.6050224549092
2_1_0_0_0_isomer_1	-0.494687	0.125654	-3.93689814888503	0.000104827235685109	3.97952586648364	0.2733	1.5979396	0.45568482	0.0777928102374183	BovineHD1100029929	11	102732059	507640	DDX31	DEAD-box helicase 31	4.91258572260827
2_1_0_0_0_isomer_1	0.546701	0.121863	4.48619351238686	1.06937485711132e-05	4.97087003114477	0.3967	1.3192285	0.61866048	0.0102185993102778	BovineHD1100029932	11	102737988	540249	GTF3C4	general transcription factor IIIC subunit 4	6.28687969460892
2_1_0_0_0_isomer_1	0.664007	0.120634	5.50431055921216	8.54251360146145e-08	7.06841432104135	0.3183	1.1905115	0.65724171	0.000157776401212903	ARS-BFGL-NGS-83830	11	102752125	NA	NA	NA	9.17277324809204
2_1_0_0_0_isomer_1	-0.876538	0.131239	-6.67894452106462	1.34425573784467e-10	9.87151810109674	0.21	1.2126504	0.57509107	6.27721775605006e-07	ARS-BFGL-NGS-78549	11	102784479	615606	AK8	adenylate kinase 8	12.9446388628488
2_1_0_0_0_isomer_1	-0.558123	0.112638	-4.95501518137751	1.27045299922605e-06	5.89604139716564	0.47	1.7541221	0.31162084	0.00159203520852888	BovineHD1100029950	11	102791483	615606	AK8	adenylate kinase 8	7.56493941654058
2_1_0_0_0_isomer_1	-0.56742	0.111118	-5.10646339926925	6.16668097658841e-07	6.20994851852538	0.4633	1.7209241	0.3252433	0.000908454885867749	BovineHD1100029951	11	102795694	615606	AK8	adenylate kinase 8	7.99689979368372
2_1_0_0_0_isomer_1	-0.560317	0.113649	-4.93024135716108	1.427638058716e-06	5.84538188291445	0.465	1.7422399	0.32018924	0.00177107267382326	BovineHD1100029954	11	102807541	615606	AK8	adenylate kinase 8	7.49513851550423
2_1_0_0_0_isomer_1	-0.91537	0.167246	-5.47319517357665	1.00106341387123e-07	6.99953841061055	0.125	1.3573912	0.54353236	0.000182845156033814	BovineHD1100029957	11	102812128	615606	AK8	adenylate kinase 8	9.07874917483758
2_1_0_0_0_isomer_1	-0.986184	0.165452	-5.96054444793656	7.7429238210513e-09	8.11109501353252	0.1267	1.3306448	0.53539905	2.52146276621004e-05	BovineHD1100029958	11	102813379	615606	AK8	adenylate kinase 8	10.5887081178696
2_1_0_0_0_isomer_1	-0.68132	0.140405	-4.85253374167587	2.05235903499267e-06	5.68774666243128	0.1967	1.5731625	0.43150236	0.00245382822361549	BovineHD1100029962	11	102832884	615606	AK8	adenylate kinase 8	7.27779198124678
2_1_0_0_0_isomer_1	-1.14148	0.101377	-11.2597531984572	2.07410209242756e-24	23.6831698703738	0.375	1.0519121	0.39794196	4.66657886417347e-20	BovineHD1100029974	11	102857618	615606	AK8	adenylate kinase 8	29.7065081438882
2_1_0_0_0_isomer_1	-0.642074	0.126383	-5.08038264640023	6.99234458006989e-07	6.15537717798013	0.3	1.5017725	0.46715945	0.000977343072248706	BTA-119672-NO-RS	11	102873312	615606	AK8	adenylate kinase 8	7.92187625671514
2_1_0_0_0_isomer_1	-0.625798	0.138179	-4.52889368138429	8.86809170887618e-06	5.05216982430215	0.2417	1.447569	0.5293877	0.0085901438481925	BovineHD1100029979	11	102874693	615606	AK8	adenylate kinase 8	6.39943271402362
2_1_0_0_0_isomer_1	-0.629245	0.132221	-4.75903978944343	3.15753927078868e-06	5.50065123935355	0.2567	1.5034146	0.48154988	0.00363472422886527	BovineHD1100029980	11	102878251	615606	AK8	adenylate kinase 8	7.01954682732271
2_1_0_0_0_isomer_1	-0.629245	0.132221	-4.75903978944343	3.15753927078868e-06	5.50065123935355	0.2567	1.5034146	0.48154988	0.00363472422886527	BovineHD1100029981	11	102878949	615606	AK8	adenylate kinase 8	7.01954682732271
2_1_0_0_0_isomer_1	-0.629245	0.132221	-4.75903978944343	3.15753927078868e-06	5.50065123935355	0.2567	1.5034146	0.48154988	0.00363472422886527	BovineHD1100029983	11	102883187	615606	AK8	adenylate kinase 8	7.01954682732271
2_1_0_0_0_isomer_1	-0.625798	0.138179	-4.52889368138429	8.86809170887618e-06	5.05216982430215	0.2417	1.447569	0.5293877	0.0085901438481925	BovineHD1100029984	11	102887734	615606	AK8	adenylate kinase 8	6.39943271402362
2_1_0_0_0_isomer_1	0.945965	0.102561	9.22343775899221	8.1265008471071e-18	17.0900964150355	0.4433	1.3130156	0.35215973	9.35462301233595e-14	BovineHD1100029987	11	102893215	615606	AK8	adenylate kinase 8	22.0924521581527
2_1_0_0_0_isomer_1	0.945965	0.102561	9.22343775899221	8.1265008471071e-18	17.0900964150355	0.4433	1.3130156	0.35215973	9.35462301233595e-14	BovineHD1100029988	11	102894321	615606	AK8	adenylate kinase 8	22.0924521581527
2_1_0_0_0_isomer_1	0.945965	0.102561	9.22343775899221	8.1265008471071e-18	17.0900964150355	0.4433	1.3130156	0.35215973	9.35462301233595e-14	BovineHD1100029989	11	102895120	615606	AK8	adenylate kinase 8	22.0924521581527
2_1_0_0_0_isomer_1	0.945965	0.102561	9.22343775899221	8.1265008471071e-18	17.0900964150355	0.4433	1.3130156	0.35215973	9.35462301233595e-14	BovineHD1100029990	11	102896098	615606	AK8	adenylate kinase 8	22.0924521581527
2_1_0_0_0_isomer_1	0.945965	0.102561	9.22343775899221	8.1265008471071e-18	17.0900964150355	0.4433	1.3130156	0.35215973	9.35462301233595e-14	BovineHD1100029991	11	102896671	615606	AK8	adenylate kinase 8	22.0924521581527
2_1_0_0_0_isomer_1	0.945965	0.102561	9.22343775899221	8.1265008471071e-18	17.0900964150355	0.4433	1.3130156	0.35215973	9.35462301233595e-14	BovineHD1100029992	11	102898861	615606	AK8	adenylate kinase 8	22.0924521581527
2_1_0_0_0_isomer_1	0.945965	0.102561	9.22343775899221	8.1265008471071e-18	17.0900964150355	0.4433	1.3130156	0.35215973	9.35462301233595e-14	BovineHD1100029993	11	102899743	615606	AK8	adenylate kinase 8	22.0924521581527
2_1_0_0_0_isomer_1	0.945965	0.102561	9.22343775899221	8.1265008471071e-18	17.0900964150355	0.4433	1.3130156	0.35215973	9.35462301233595e-14	BovineHD1100029994	11	102900707	615606	AK8	adenylate kinase 8	22.0924521581527
2_1_0_0_0_isomer_1	0.945965	0.102561	9.22343775899221	8.1265008471071e-18	17.0900964150355	0.4433	1.3130156	0.35215973	9.35462301233595e-14	BovineHD1100029995	11	102903216	615606	AK8	adenylate kinase 8	22.0924521581527
2_1_0_0_0_isomer_1	-1.10325	0.169961	-6.49119503886186	3.99931951675488e-10	9.39801389748683	0.1167	1.3076981	0.52100877	1.59645094490435e-06	BovineHD1100029996	11	102905699	615606	AK8	adenylate kinase 8	12.3154712422576
2_1_0_0_0_isomer_1	-1.0298	0.172206	-5.98004715282859	6.96613797513609e-09	8.15700792791872	0.115	1.3311607	0.53397107	2.36173071197586e-05	BovineHD1100029999	11	102913996	539447	SPACA9	sperm acrosome associated 9	10.6507211348646
2_1_0_0_0_isomer_1	-0.792656	0.148765	-5.32824253016503	2.07716925853356e-07	6.68252811345424	0.1733	1.4321877	0.50079887	0.00034158323862657	BovineHD1100030002	11	102925366	NA	NA	NA	8.6452553051067
2_1_0_0_0_isomer_1	-0.792656	0.148765	-5.32824253016503	2.07716925853356e-07	6.68252811345424	0.1733	1.4321877	0.50079887	0.00034158323862657	BovineHD1100030004	11	102927933	NA	NA	NA	8.6452553051067
2_1_0_0_0_isomer_1	-0.660393	0.121487	-5.43591495386338	1.20948486640386e-07	6.91739956134792	0.2867	1.5123007	0.44243876	0.00020932715283638	BovineHD1100030006	11	102937242	NA	NA	NA	8.96654397927686
2_1_0_0_0_isomer_1	-0.660393	0.121487	-5.43591495386338	1.20948486640386e-07	6.91739956134792	0.2867	1.5123007	0.44243876	0.00020932715283638	BovineHD1100030007	11	102938533	NA	NA	NA	8.96654397927686
2_1_0_0_0_isomer_1	0.693725	0.105474	6.57721334167662	2.43329904716277e-10	9.6138045139415	0.4633	1.4768181	0.40406661	1.00370341296735e-06	BovineHD1100030016	11	102980568	NA	NA	NA	12.6026244525409
2_1_0_0_0_isomer_1	0.675182	0.106052	6.36651831177158	8.15199623762148e-10	9.08873602944086	0.4617	1.4714116	0.41937008	3.15242789506471e-06	BovineHD1100030017	11	102982219	NA	NA	NA	11.9026961650792
2_1_0_0_0_isomer_1	0.610522	0.109814	5.55960077949988	6.434017915203e-08	7.19151773416097	0.4133	1.5655613	0.40155089	0.000135520677605908	BovineHD1100030018	11	102982954	NA	NA	NA	9.34067849621614
2_1_0_0_0_isomer_1	-1.37381	0.151904	-9.04393564356435	2.89478226351234e-17	16.5383840969836	0.1267	1.1781862	0.45240369	3.18415756427198e-13	BovineHD1100030027	11	103011199	537773	GFI1B	growth factor independent 1B transcriptional repressor	21.4233421739622
2_1_0_0_0_isomer_1	-1.22903	0.133739	-9.18976513956288	1.03232878533111e-17	16.9861819626757	0.1933	1.1528123	0.46030689	1.16133234426894e-13	BovineHD1100030032	11	103029713	NA	NA	NA	21.9668075385048
2_1_0_0_0_isomer_1	-0.536334	0.124208	-4.31803104469921	2.20507170990617e-05	4.65657728251807	0.3383	1.4716215	0.52281652	0.0193867711413179	BovineHD1100030034	11	103037507	NA	NA	NA	5.85145511753077
2_1_0_0_0_isomer_1	0.648774	0.150353	4.31500535406676	2.23352718037153e-05	4.6510087581178	0.175	1.2657317	0.66377559	0.0195674374840535	BovineHD1100030036	11	103037961	783869	GTF3C5	general transcription factor IIIC subunit 5	5.84373667517702
2_1_0_0_0_isomer_1	0.648774	0.150353	4.31500535406676	2.23352718037153e-05	4.6510087581178	0.175	1.2657317	0.66377559	0.0195674374840535	BovineHD1100030037	11	103044902	783869	GTF3C5	general transcription factor IIIC subunit 5	5.84373667517702
2_1_0_0_0_isomer_1	-0.532429	0.124825	-4.26540356499099	2.75321990502575e-05	4.56015909927681	0.34	1.4894251	0.51326762	0.0235778512364925	BovineHD1100030038	11	103048058	783869	GTF3C5	general transcription factor IIIC subunit 5	5.71779687227981
2_1_0_0_0_isomer_1	-0.699182	0.138969	-5.03120839899546	8.84983194392806e-07	6.05306497636632	0.185	1.4276081	0.51878962	0.00119360360079926	BovineHD1100030055	11	103152822	NA	NA	NA	7.78113799467965
2_1_0_0_0_isomer_1	0.730136	0.152527	4.78692952723124	2.77863526944021e-06	5.55616845605281	0.1933	1.2153584	0.67681721	0.0032591943132905	BovineHD1100030064	11	103247838	NA	NA	NA	7.09620673919643
2_1_0_0_0_isomer_1	0.730136	0.152527	4.78692952723124	2.77863526944021e-06	5.55616845605281	0.1933	1.2153584	0.67681721	0.0032591943132905	BovineHD1100030068	11	103258527	280838	PAEP	progestagen-associated endometrial protein	7.09620673919643
2_1_0_0_0_isomer_1	0.730136	0.152527	4.78692952723124	2.77863526944021e-06	5.55616845605281	0.1933	1.2153584	0.67681721	0.0032591943132905	BovineHD1100030074	11	103273276	529958	GLT6D1	glycosyltransferase 6 domain containing 1	7.09620673919643
2_1_0_0_0_isomer_1	0.671519	0.157492	4.26382927386788	2.77147393471261e-05	4.55728920152532	0.1717	1.2954492	0.64533129	0.0236931822815162	BovineHD1100030075	11	103276108	529958	GLT6D1	glycosyltransferase 6 domain containing 1	5.71381807754957
2_1_0_0_0_isomer_1	-1.23955	0.294576	-4.20791238933246	3.50029113339736e-05	4.45589583211554	0.045	1.4569245	0.53748536	0.0291191278382111	BovineHD1100030095	11	103314790	NA	NA	NA	5.57323353144027
2_1_0_0_0_isomer_1	-1.23955	0.294576	-4.20791238933246	3.50029113339736e-05	4.45589583211554	0.045	1.4569245	0.53748536	0.0291191278382111	BovineHD1100030096	11	103315524	NA	NA	NA	5.57323353144027
2_1_0_0_0_isomer_1	0.691	0.167966	4.11392781872522	5.15396414330609e-05	4.28785860720896	0.1183	1.3814622	0.59263576	0.0407528720049556	ARS-BFGL-NGS-110096	11	103358645	529468	KCNT1	potassium sodium-activated channel subfamily T member 1	5.34020163346868
2_1_0_0_0_isomer_1	0.691	0.167966	4.11392781872522	5.15396414330609e-05	4.28785860720896	0.1183	1.3814622	0.59263576	0.0407528720049556	BovineHD1100030111	11	103375429	529468	KCNT1	potassium sodium-activated channel subfamily T member 1	5.34020163346868
2_1_0_0_0_isomer_1	0.677774	0.154574	4.38478657471502	1.65876700092856e-05	4.78021461296149	0.14	1.3372172	0.61092759	0.0151487661473731	BovineHD1100030112	11	103377493	529468	KCNT1	potassium sodium-activated channel subfamily T member 1	6.02279639719573
2_1_0_0_0_isomer_1	-0.939075	0.142301	-6.59921574690269	2.14134253288005e-10	9.66931385664714	0.1633	1.3104456	0.51291234	9.05923326747948e-07	ARS-BFGL-NGS-98548	11	103406494	506553	CAMSAP1	calmodulin regulated spectrin associated protein 1	12.6763769567481
2_1_0_0_0_isomer_1	-0.974218	0.143529	-6.78760389886364	7.08369314176581e-11	10.1497402602607	0.1683	1.2941275	0.51295521	3.73012209157852e-07	ARS-BFGL-NGS-13864	11	103426923	506553	CAMSAP1	calmodulin regulated spectrin associated protein 1	13.3127280951752
2_1_0_0_0_isomer_1	0.510792	0.117443	4.3492758189079	1.93081222905147e-05	4.7142599591838	0.3383	1.5916049	0.44242042	0.017096979613324	BovineHD1100030125	11	103447208	NA	NA	NA	5.93140145909894
2_1_0_0_0_isomer_1	0.492529	0.118331	4.16229897490936	4.2269949789715e-05	4.37396826804661	0.3367	1.5749263	0.46134329	0.0345833864904335	BovineHD1100030126	11	103453776	NA	NA	NA	5.45962257843419
2_1_0_0_0_isomer_1	0.509179	0.116218	4.38124042747251	1.68418819004695e-05	4.77360938235386	0.3467	1.5984934	0.43654961	0.0153526004983831	BovineHD1100030127	11	103460445	NA	NA	NA	6.01364419423772
2_1_0_0_0_isomer_1	0.510792	0.117443	4.3492758189079	1.93081222905147e-05	4.7142599591838	0.3383	1.5916049	0.44242042	0.017096979613324	BovineHD1100030129	11	103465960	613652	UBAC1	UBA domain containing 1	5.93140145909894
2_1_0_0_0_isomer_1	0.734901	0.105224	6.98415760662967	2.18458752995086e-11	10.6606305497124	0.475	1.3151714	0.48720435	1.36877958724708e-07	BovineHD1100030132	11	103477431	613652	UBAC1	UBA domain containing 1	13.9855132761017
2_1_0_0_0_isomer_1	0.69872	0.106319	6.57192035290023	2.50917005479113e-10	9.60046990410799	0.4717	1.2933046	0.52609752	1.02644547967003e-06	BovineHD1100030135	11	103487333	NA	NA	NA	12.5849004539283
2_1_0_0_0_isomer_1	-0.765428	0.119456	-6.4076145191535	6.45326358707943e-10	9.19022059553503	0.265	1.2968107	0.53319259	2.55540977870954e-06	BovineHD1100030139	11	103510520	NA	NA	NA	12.0382988082108
2_1_0_0_0_isomer_1	-0.732058	0.118577	-6.17369304333893	2.40605542655985e-09	8.61869437235285	0.27	1.2992552	0.54483423	8.69313094350584e-06	BovineHD1100030143	11	103527872	528023	NACC2	NACC family member 2	11.2726568647118
2_1_0_0_0_isomer_1	0.775575	0.117194	6.61787292864822	1.92095467171866e-10	9.7164828829544	0.305	1.356596	0.48085269	8.19691230367232e-07	BovineHD1100030156	11	103578714	NA	NA	NA	12.7390112911792
2_1_0_0_0_isomer_1	0.805329	0.13357	6.02926555364228	5.32898102777839e-09	8.27335582593019	0.2217	1.4869378	0.42775833	1.85757770778441e-05	BovineHD1100030157	11	103579968	NA	NA	NA	10.8077366736149
2_1_0_0_0_isomer_1	0.805329	0.13357	6.02926555364228	5.32898102777839e-09	8.27335582593019	0.2217	1.4869378	0.42775833	1.85757770778441e-05	BovineHD1100030159	11	103591151	NA	NA	NA	10.8077366736149
2_1_0_0_0_isomer_1	0.797299	0.133933	5.95296902182435	8.06695784785102e-09	8.09329021236329	0.215	1.4867179	0.43202056	2.60981376690241e-05	BovineHD1100030160	11	103596414	NA	NA	NA	10.5646519057997
2_1_0_0_0_isomer_1	0.773731	0.111202	6.95788744806748	2.5598365493288e-11	10.5917877643721	0.4167	0.95962154	0.73909839	1.45641164888847e-07	BovineHD1100030168	11	103633988	NA	NA	NA	13.8950926672509
2_1_0_0_0_isomer_1	0.773731	0.111202	6.95788744806748	2.5598365493288e-11	10.5917877643721	0.4167	0.95962154	0.73909839	1.45641164888847e-07	BovineHD1100030169	11	103638483	NA	NA	NA	13.8950926672509
2_1_0_0_0_isomer_1	0.773731	0.111202	6.95788744806748	2.5598365493288e-11	10.5917877643721	0.4167	0.95962154	0.73909839	1.45641164888847e-07	BovineHD4100009263	11	103639193	NA	NA	NA	13.8950926672509
2_1_0_0_0_isomer_1	0.773731	0.111202	6.95788744806748	2.5598365493288e-11	10.5917877643721	0.4167	0.95962154	0.73909839	1.45641164888847e-07	BovineHD1100030170	11	103645957	NA	NA	NA	13.8950926672509
2_1_0_0_0_isomer_1	0.773731	0.111202	6.95788744806748	2.5598365493288e-11	10.5917877643721	0.4167	0.95962154	0.73909839	1.45641164888847e-07	BovineHD1100030171	11	103650295	NA	NA	NA	13.8950926672509
2_1_0_0_0_isomer_1	0.773731	0.111202	6.95788744806748	2.5598365493288e-11	10.5917877643721	0.4167	0.95962154	0.73909839	1.45641164888847e-07	BovineHD1100030172	11	103652122	NA	NA	NA	13.8950926672509
2_1_0_0_0_isomer_1	0.773731	0.111202	6.95788744806748	2.5598365493288e-11	10.5917877643721	0.4167	0.95962154	0.73909839	1.45641164888847e-07	BovineHD1100030173	11	103656411	NA	NA	NA	13.8950926672509
2_1_0_0_0_isomer_1	0.773731	0.111202	6.95788744806748	2.5598365493288e-11	10.5917877643721	0.4167	0.95962154	0.73909839	1.45641164888847e-07	BovineHD1100030175	11	103663309	NA	NA	NA	13.8950926672509
2_1_0_0_0_isomer_1	0.82451	0.115122	7.16205416862111	7.39113903197719e-12	11.1312886282921	0.3367	0.89182845	0.77687752	4.9439129224381e-08	ARS-BFGL-NGS-102541	11	103668223	NA	NA	NA	14.6016928810383
2_1_0_0_0_isomer_1	-1.12931	0.134374	-8.40422998496733	2.40263629359549e-15	14.6193119668738	0.1767	1.0433751	0.58634647	2.12369021990905e-11	BovineHD1100030176	11	103674225	NA	NA	NA	19.056977447128
2_1_0_0_0_isomer_1	-0.835924	0.125641	-6.65327401087225	1.5623080034353e-10	9.80623334241395	0.2667	1.3908981	0.45602588	6.84351738736654e-07	BovineHD1100030178	11	103682271	539213	LHX3	LIM homeobox 3	12.8580946081226
2_1_0_0_0_isomer_1	0.86569	0.125894	6.87634041336362	4.1765272173147e-11	10.3791846840675	0.2783	1.3601639	0.46349457	2.34922062288102e-07	ARS-BFGL-NGS-40995	11	103689077	NA	NA	NA	13.6153838513357
2_1_0_0_0_isomer_1	-0.725238	0.129084	-5.61834154504044	4.75006100498882e-08	7.32330081269937	0.2433	1.4031346	0.50510151	0.000107853403508871	BovineHD1100030184	11	103704240	788063	QSOX2	quiescin sulfhydryl oxidase 2	9.52021148181625
2_1_0_0_0_isomer_1	0.901455	0.10868	8.29458041958042	5.03268986501655e-15	14.2981998317848	0.435	1.0797462	0.56776295	4.29500165542302e-11	ARS-BFGL-NGS-77843	11	103804187	100139799	GPSM1	G-protein signaling modulator 1	18.6551118044384
2_1_0_0_0_isomer_1	0.707967	0.11201	6.32056959200071	1.05728373252939e-09	8.97580844983897	0.37	1.2797227	0.54981742	4.02568100817175e-06	BovineHD1100030210	11	103822423	NA	NA	NA	11.7516243499519
2_1_0_0_0_isomer_1	-0.766686	0.132735	-5.7760650921008	2.0788397336467e-08	7.68217899093586	0.2583	1.2969145	0.56850046	5.6229093263354e-05	BovineHD1100030222	11	103866936	767847	PMPCA	peptidase. mitochondrial processing alpha subunit	10.0079898366417
2_1_0_0_0_isomer_1	-0.759604	0.129827	-5.85089388185816	1.39644231847816e-08	7.85497699858382	0.2633	1.2991076	0.56290229	4.04610297120202e-05	BovineHD1100030223	11	103868584	767847	PMPCA	peptidase. mitochondrial processing alpha subunit	10.2422451983748
2_1_0_0_0_isomer_1	-0.521191	0.128174	-4.06627709207796	6.25445862006427e-05	4.20381027645725	0.3267	1.4242877	0.56557331	0.048819365880314	BovineHD4100009266	11	103873130	767847	PMPCA	peptidase. mitochondrial processing alpha subunit	5.22363397210979
2_1_0_0_0_isomer_1	-0.521191	0.128174	-4.06627709207796	6.25445862006427e-05	4.20381027645725	0.3267	1.4242877	0.56557331	0.048819365880314	BovineHD1100030226	11	103883076	506349	INPP5E	inositol polyphosphate-5-phosphatase E	5.22363397210979
2_1_0_0_0_isomer_1	-0.521191	0.128174	-4.06627709207796	6.25445862006427e-05	4.20381027645725	0.3267	1.4242877	0.56557331	0.048819365880314	BovineHD1100030228	11	103890727	519689	SEC16A	SEC16 homolog A. endoplasmic reticulum export factor	5.22363397210979
2_1_0_0_0_isomer_1	-0.772113	0.132055	-5.84690469879974	1.42651325244522e-08	7.84572418935069	0.2567	1.2657459	0.58603245	4.04610297120202e-05	BovineHD1100030229	11	103891372	519689	SEC16A	SEC16 homolog A. endoplasmic reticulum export factor	10.2297117247671
2_1_0_0_0_isomer_1	-0.542561	0.115558	-4.69514010280552	4.22278726058922e-06	5.37440079730572	0.3483	1.4196425	0.54038913	0.0046449158431011	BovineHD1100030232	11	103910192	519689	SEC16A	SEC16 homolog A. endoplasmic reticulum export factor	6.84512590562234
2_1_0_0_0_isomer_1	-0.542561	0.115558	-4.69514010280552	4.22278726058922e-06	5.37440079730572	0.3483	1.4196425	0.54038913	0.0046449158431011	BovineHD1100030233	11	103912974	NA	NA	NA	6.84512590562234
2_1_0_0_0_isomer_1	-0.772113	0.132055	-5.84690469879974	1.42651325244522e-08	7.84572418935069	0.2567	1.2657459	0.58603245	4.04610297120202e-05	BovineHD1100030240	11	103949409	767866	NA	NA	10.2297117247671
2_1_0_0_0_isomer_1	-0.772113	0.132055	-5.84690469879974	1.42651325244522e-08	7.84572418935069	0.2567	1.2657459	0.58603245	4.04610297120202e-05	BovineHD1100030241	11	103951963	767866	NA	NA	10.2297117247671
2_1_0_0_0_isomer_1	-0.772113	0.132055	-5.84690469879974	1.42651325244522e-08	7.84572418935069	0.2567	1.2657459	0.58603245	4.04610297120202e-05	BovineHD1100030242	11	103952935	767866	NA	NA	10.2297117247671
2_1_0_0_0_isomer_1	-0.772113	0.132055	-5.84690469879974	1.42651325244522e-08	7.84572418935069	0.2567	1.2657459	0.58603245	4.04610297120202e-05	BovineHD1100030243	11	103953512	767866	NA	NA	10.2297117247671
2_1_0_0_0_isomer_1	-0.772113	0.132055	-5.84690469879974	1.42651325244522e-08	7.84572418935069	0.2567	1.2657459	0.58603245	4.04610297120202e-05	BovineHD1100030244	11	103956291	767866	NA	NA	10.2297117247671
2_1_0_0_0_isomer_1	-0.772113	0.132055	-5.84690469879974	1.42651325244522e-08	7.84572418935069	0.2567	1.2657459	0.58603245	4.04610297120202e-05	BovineHD4100009269	11	103972847	NA	NA	NA	10.2297117247671
2_1_0_0_0_isomer_1	-0.714487	0.129312	-5.52529540955209	7.67309431739306e-08	7.11502946343466	0.2683	1.2894724	0.58714177	0.000144994115123336	BovineHD1100030249	11	103987605	NA	NA	NA	9.23637550159987
2_1_0_0_0_isomer_1	-0.739053	0.131383	-5.62517981778464	4.58449268685142e-08	7.33870871571717	0.265	1.2790081	0.58899113	0.000105057894819836	BovineHD1100030252	11	104001350	NA	NA	NA	9.54118783422867
2_1_0_0_0_isomer_1	-1.26261	0.135313	-9.33103249503004	3.77216452884538e-18	17.4234093730897	0.17	0.99612394	0.55964686	5.49165025631177e-14	BovineHD1100030261	11	104062952	NA	NA	NA	22.4942722629233
2_1_0_0_0_isomer_1	-1.16848	0.136935	-8.53309964581736	1.00061878272761e-15	14.9997313491856	0.175	1.0162134	0.59730286	9.33852576419915e-12	ARS-BFGL-NGS-44432	11	104066487	NA	NA	NA	19.5308734825287
2_1_0_0_0_isomer_1	-0.708389	0.121599	-5.82561534223143	1.59800587599749e-08	7.79642162808298	0.295	1.3172171	0.55192812	4.49424625298149e-05	BovineHD4100009270	11	104092568	512112	AGPAT2	1-acylglycerol-3-phosphate O-acyltransferase 2	10.1629089949279
2_1_0_0_0_isomer_1	-0.970894	0.12961	-7.49088804876167	9.52268146088134e-13	12.0212407428247	0.2133	1.1487836	0.57018719	6.93172788269542e-09	BovineHD1100030267	11	104097856	512112	AGPAT2	1-acylglycerol-3-phosphate O-acyltransferase 2	15.75717262163
2_1_0_0_0_isomer_1	-1.26578	0.13292	-9.52287089978935	9.49726440076591e-19	18.0224014712101	0.1683	1.0323409	0.5217427	1.42454361277234e-14	BovineHD1100030269	11	104106593	NA	NA	NA	23.2118084608796
2_1_0_0_0_isomer_1	-1.25421	0.129749	-9.66643288194899	3.35365925295186e-19	18.4744810657849	0.175	1.0450493	0.50363789	5.18752397394726e-15	BovineHD1100030272	11	104115321	NA	NA	NA	23.7494770622687
2_1_0_0_0_isomer_1	-1.36023	0.135638	-10.0283843760598	2.35446280673775e-20	19.6281081656826	0.1617	0.98970774	0.51882916	4.31637562196399e-16	BovineHD1100030274	11	104129366	NA	NA	NA	25.1064411961362
2_1_0_0_0_isomer_1	0.847739	0.102976	8.23239395587321	7.63565114666741e-15	14.117153921627	0.4683	1.1423611	0.52817023	6.40597482573224e-11	BovineHD1100030275	11	104131647	NA	NA	NA	18.4277903357122
2_1_0_0_0_isomer_1	-0.75933	0.130965	-5.79796128736685	1.85107929461699e-08	7.73257497699156	0.26	1.2800556	0.57887206	5.09030351981498e-05	BovineHD1100030277	11	104139400	NA	NA	NA	10.0763510472248
2_1_0_0_0_isomer_1	-0.75933	0.130965	-5.79796128736685	1.85107929461699e-08	7.73257497699156	0.26	1.2800556	0.57887206	5.09030351981498e-05	BovineHD1100030279	11	104141536	NA	NA	NA	10.0763510472248
2_1_0_0_0_isomer_1	-0.75933	0.130965	-5.79796128736685	1.85107929461699e-08	7.73257497699156	0.26	1.2800556	0.57887206	5.09030351981498e-05	BovineHD1100030280	11	104142318	NA	NA	NA	10.0763510472248
2_1_0_0_0_isomer_1	-0.764934	0.130316	-5.86983946714141	1.26187600060461e-08	7.89898331933833	0.2583	1.2494952	0.59599603	3.80836364866078e-05	BovineHD1100030282	11	104145132	NA	NA	NA	10.3018384496023
2_1_0_0_0_isomer_1	0.855723	0.118442	7.22482734165245	5.02110534426962e-12	11.2992006669039	0.2883	0.91077003	0.75865041	3.40461206538076e-08	BovineHD1100030283	11	104147354	NA	NA	NA	14.8206721311651
2_1_0_0_0_isomer_1	-0.764934	0.130316	-5.86983946714141	1.26187600060461e-08	7.89898331933833	0.2583	1.2494952	0.59599603	3.80836364866078e-05	BovineHD1100030284	11	104148756	NA	NA	NA	10.3018384496023
2_1_0_0_0_isomer_1	0.627816	0.127218	4.93496203367448	1.39630381777156e-06	5.8550200745311	0.2633	1.1898272	0.68751452	0.00173655288677346	BovineHD1100030288	11	104153750	NA	NA	NA	7.50842028027411
2_1_0_0_0_isomer_1	0.96538	0.107405	8.98822214980681	4.28273515652403e-17	16.368278781456	0.4133	0.74527352	0.76793799	4.32629669125896e-13	BovineHD1100030289	11	104161844	NA	NA	NA	21.2160331366585
2_1_0_0_0_isomer_1	0.861333	0.126324	6.81844305120167	5.89855721083848e-11	10.2292542039507	0.2733	0.97528008	0.73617985	3.1735776548366e-07	BovineHD1100030290	11	104162683	NA	NA	NA	13.4177059193628
2_1_0_0_0_isomer_1	1.24656	0.0922302	13.5157464691609	3.23097414457072e-32	31.4906665173507	0.4833	0.64819878	0.54455742	1.06618700398413e-27	ARS-BFGL-NGS-25912	11	104163320	NA	NA	NA	37.8464288065177
2_1_0_0_0_isomer_1	-1.24298	0.0907367	-13.6987569528096	7.26917194588758e-33	32.1385150581662	0.5033	0.68874575	0.50342987	2.57008843318801e-28	BovineHD1100030292	11	104168296	NA	NA	NA	38.4812171594706
2_1_0_0_0_isomer_1	0.975566	0.10851	8.99056308174362	4.21293565365681e-17	16.3754151740265	0.3817	0.7146733	0.79158039	4.32629669125896e-13	BovineHD1100030296	11	104175552	NA	NA	NA	21.224739876475
2_1_0_0_0_isomer_1	0.854892	0.126753	6.74455042484202	9.13820038448183e-11	10.0391393228703	0.2483	1.4485482	0.41295374	4.52326297911235e-07	BovineHD1100030297	11	104174696	NA	NA	NA	13.1665452859027
2_1_0_0_0_isomer_1	0.975566	0.10851	8.99056308174362	4.21293565365681e-17	16.3754151740265	0.3817	0.7146733	0.79158039	4.32629669125896e-13	BovineHD1100030298	11	104173821	NA	NA	NA	21.224739876475
2_1_0_0_0_isomer_1	0.854892	0.126753	6.74455042484202	9.13820038448183e-11	10.0391393228703	0.2483	1.4485482	0.41295374	4.52326297911235e-07	BovineHD1100030299	11	104172941	NA	NA	NA	13.1665452859027
2_1_0_0_0_isomer_1	-1.4742	0.0756475	-19.4877557090452	1.3217515499819e-53	52.8788501716373	0.4083	0.10659027	0.67746136	1.30849173843248e-48	BovineHD1100030300	11	104178231	515340	ABO	ABO blood group (transferase A. alpha 1-3-N-acetylgalactosaminyltransferase; transferase B. alpha 1-3-galactosyltransferase)	55.8675960112364
2_1_0_0_0_isomer_1	-1.4742	0.0756475	-19.4877557090452	1.3217515499819e-53	52.8788501716373	0.4083	0.10659027	0.67746136	1.30849173843248e-48	BovineHD1100030301	11	104180810	515340	ABO	ABO blood group (transferase A. alpha 1-3-N-acetylgalactosaminyltransferase; transferase B. alpha 1-3-galactosyltransferase)	55.8675960112364
2_1_0_0_0_isomer_1	-1.4742	0.0756475	-19.4877557090452	1.3217515499819e-53	52.8788501716373	0.4083	0.10659027	0.67746136	1.30849173843248e-48	BovineHD1100030303	11	104182962	515340	ABO	ABO blood group (transferase A. alpha 1-3-N-acetylgalactosaminyltransferase; transferase B. alpha 1-3-galactosyltransferase)	55.8675960112364
2_1_0_0_0_isomer_1	-1.4742	0.0756475	-19.4877557090452	1.3217515499819e-53	52.8788501716373	0.4083	0.10659027	0.67746136	1.30849173843248e-48	BovineHD1100030304	11	104183419	515340	ABO	ABO blood group (transferase A. alpha 1-3-N-acetylgalactosaminyltransferase; transferase B. alpha 1-3-galactosyltransferase)	55.8675960112364
2_1_0_0_0_isomer_1	-1.4742	0.0756475	-19.4877557090452	1.3217515499819e-53	52.8788501716373	0.4083	0.10659027	0.67746136	1.30849173843248e-48	BovineHD1100030305	11	104184507	515340	ABO	ABO blood group (transferase A. alpha 1-3-N-acetylgalactosaminyltransferase; transferase B. alpha 1-3-galactosyltransferase)	55.8675960112364
2_1_0_0_0_isomer_1	0.975566	0.10851	8.99056308174362	4.21293565365681e-17	16.3754151740265	0.3817	0.7146733	0.79158039	4.32629669125896e-13	BovineHD1100030306	11	104185237	515340	ABO	ABO blood group (transferase A. alpha 1-3-N-acetylgalactosaminyltransferase; transferase B. alpha 1-3-galactosyltransferase)	21.224739876475
2_1_0_0_0_isomer_1	0.952204	0.108961	8.73894329163646	2.43239165303011e-16	15.6139664955772	0.38	0.71016875	0.81227652	2.40798989996691e-12	ARS-BFGL-NGS-116393	11	104186003	515340	ABO	ABO blood group (transferase A. alpha 1-3-N-acetylgalactosaminyltransferase; transferase B. alpha 1-3-galactosyltransferase)	20.2910185232179
2_1_0_0_0_isomer_1	0.888921	0.124786	7.12356354078182	9.35836743557207e-12	11.0287999071981	0.2567	1.0171316	0.68660843	6.17632286230561e-08	BovineHD1100030307	11	104189307	515340	ABO	ABO blood group (transferase A. alpha 1-3-N-acetylgalactosaminyltransferase; transferase B. alpha 1-3-galactosyltransferase)	14.4678141470069
2_1_0_0_0_isomer_1	0.886441	0.12504	7.08925943698017	1.15408630764201e-11	10.9377617115173	0.255	1.0217772	0.68537257	7.5165033802878e-08	BovineHD1100030308	11	104190615	515340	ABO	ABO blood group (transferase A. alpha 1-3-N-acetylgalactosaminyltransferase; transferase B. alpha 1-3-galactosyltransferase)	14.348753447735
2_1_0_0_0_isomer_1	-1.27579	0.0862466	-14.7923512347153	9.17903984097319e-37	36.0372027451142	0.4933	0.61686327	0.49267986	7.57246309440712e-32	BovineHD1100030310	11	104191846	515340	ABO	ABO blood group (transferase A. alpha 1-3-N-acetylgalactosaminyltransferase; transferase B. alpha 1-3-galactosyltransferase)	42.1757702251682
2_1_0_0_0_isomer_1	0.864773	0.128687	6.71997171431458	1.05630282192422e-10	9.97621155998628	0.25	1.0259083	0.70511374	5.17676233670632e-07	BovineHD1100030312	11	104198662	515340	ABO	ABO blood group (transferase A. alpha 1-3-N-acetylgalactosaminyltransferase; transferase B. alpha 1-3-galactosyltransferase)	13.0832885940086
2_1_0_0_0_isomer_1	-1.27569	0.0868298	-14.6918454263398	2.10226630950938e-36	35.677312269552	0.495	0.65526901	0.47004878	9.45989260860174e-32	BovineHD1100030313	11	104201626	515340	ABO	ABO blood group (transferase A. alpha 1-3-N-acetylgalactosaminyltransferase; transferase B. alpha 1-3-galactosyltransferase)	41.8435954796781
2_1_0_0_0_isomer_1	-1.27569	0.0868298	-14.6918454263398	2.10226630950938e-36	35.677312269552	0.495	0.65526901	0.47004878	9.45989260860174e-32	BovineHD1100030314	11	104202605	515340	ABO	ABO blood group (transferase A. alpha 1-3-N-acetylgalactosaminyltransferase; transferase B. alpha 1-3-galactosyltransferase)	41.8435954796781
2_1_0_0_0_isomer_1	-1.27569	0.0868298	-14.6918454263398	2.10226630950938e-36	35.677312269552	0.495	0.65526901	0.47004878	9.45989260860174e-32	BovineHD1100030315	11	104203155	515340	ABO	ABO blood group (transferase A. alpha 1-3-N-acetylgalactosaminyltransferase; transferase B. alpha 1-3-galactosyltransferase)	41.8435954796781
2_1_0_0_0_isomer_1	-1.27569	0.0868298	-14.6918454263398	2.10226630950938e-36	35.677312269552	0.495	0.65526901	0.47004878	9.45989260860174e-32	BovineHD1100030316	11	104203729	515340	ABO	ABO blood group (transferase A. alpha 1-3-N-acetylgalactosaminyltransferase; transferase B. alpha 1-3-galactosyltransferase)	41.8435954796781
2_1_0_0_0_isomer_1	-1.27569	0.0868298	-14.6918454263398	2.10226630950938e-36	35.677312269552	0.495	0.65526901	0.47004878	9.45989260860174e-32	BovineHD1100030317	11	104204197	515340	ABO	ABO blood group (transferase A. alpha 1-3-N-acetylgalactosaminyltransferase; transferase B. alpha 1-3-galactosyltransferase)	41.8435954796781
2_1_0_0_0_isomer_1	-1.27603	0.0880897	-14.4855754986111	1.14933286885022e-35	34.9395541730796	0.4983	0.63671075	0.49555535	4.37616446734583e-31	BovineHD1100030319	11	104205825	515340	ABO	ABO blood group (transferase A. alpha 1-3-N-acetylgalactosaminyltransferase; transferase B. alpha 1-3-galactosyltransferase)	41.1570752132621
2_1_0_0_0_isomer_1	-1.27603	0.0880897	-14.4855754986111	1.14933286885022e-35	34.9395541730796	0.4983	0.63671075	0.49555535	4.37616446734583e-31	BovineHD1100030320	11	104206525	515340	ABO	ABO blood group (transferase A. alpha 1-3-N-acetylgalactosaminyltransferase; transferase B. alpha 1-3-galactosyltransferase)	41.1570752132621
2_1_0_0_0_isomer_1	0.854892	0.126753	6.74455042484202	9.13820038448183e-11	10.0391393228703	0.2483	1.4485482	0.41295374	4.52326297911235e-07	BovineHD1100030321	11	104207359	515340	ABO	ABO blood group (transferase A. alpha 1-3-N-acetylgalactosaminyltransferase; transferase B. alpha 1-3-galactosyltransferase)	13.1665452859027
2_1_0_0_0_isomer_1	-0.796388	0.120745	-6.59561886620564	2.18659977796085e-10	9.66023070033187	0.25	1.146128	0.62648286	9.09522608818633e-07	BovineHD1100030336	11	104240178	511610	SURF6	surfeit 6	12.6643118207275
2_1_0_0_0_isomer_1	-0.531412	0.12336	-4.30781452658885	2.30257097334705e-05	4.63778697443928	0.3667	1.4055269	0.56773596	0.0200602409669088	BovineHD1100030338	11	104242704	511610	SURF6	surfeit 6	5.82540973833967
2_1_0_0_0_isomer_1	-0.531412	0.12336	-4.30781452658885	2.30257097334705e-05	4.63778697443928	0.3667	1.4055269	0.56773596	0.0200602409669088	BovineHD4100009272	11	104243358	511610	SURF6	surfeit 6	5.82540973833967
2_1_0_0_0_isomer_1	-0.531412	0.12336	-4.30781452658885	2.30257097334705e-05	4.63778697443928	0.3667	1.4055269	0.56773596	0.0200602409669088	BovineHD1100030339	11	104245686	511610	SURF6	surfeit 6	5.82540973833967
2_1_0_0_0_isomer_1	-0.858724	0.128437	-6.68595498181988	1.2900999314919e-10	9.88937664782898	0.2417	1.1663306	0.60691477	6.08170309037702e-07	BovineHD1100030353	11	104321127	532272	NA	NA	12.9683015458472
2_1_0_0_0_isomer_1	-0.684239	0.1208	-5.66423013245033	3.74144321521074e-08	7.4269608417834	0.28	1.2544687	0.60383689	9.07820847273467e-05	BovineHD1100030354	11	104325525	532272	NA	NA	9.66127576472836
2_1_0_0_0_isomer_1	-0.61393	0.121303	-5.06112791934247	7.66963555945105e-07	6.11522527207184	0.29	1.2964124	0.60648664	0.00104582558891441	BovineHD1100030363	11	104343742	532272	NA	NA	7.86665680996315
2_1_0_0_0_isomer_1	-0.858724	0.128437	-6.68595498181988	1.2900999314919e-10	9.88937664782898	0.2417	1.1663306	0.60691477	6.08170309037702e-07	BovineHD1100030364	11	104344942	532272	NA	NA	12.9683015458472
2_1_0_0_0_isomer_1	-0.858724	0.128437	-6.68595498181988	1.2900999314919e-10	9.88937664782898	0.2417	1.1663306	0.60691477	6.08170309037702e-07	BovineHD1100030365	11	104345908	532272	NA	NA	12.9683015458472
2_1_0_0_0_isomer_1	-0.61393	0.121303	-5.06112791934247	7.66963555945105e-07	6.11522527207184	0.29	1.2964124	0.60648664	0.00104582558891441	BovineHD1100030366	11	104347283	532272	NA	NA	7.86665680996315
2_1_0_0_0_isomer_1	-0.858724	0.128437	-6.68595498181988	1.2900999314919e-10	9.88937664782898	0.2417	1.1663306	0.60691477	6.08170309037702e-07	BovineHD4100009274	11	104350061	532272	NA	NA	12.9683015458472
2_1_0_0_0_isomer_1	-0.61393	0.121303	-5.06112791934247	7.66963555945105e-07	6.11522527207184	0.29	1.2964124	0.60648664	0.00104582558891441	BovineHD1100030367	11	104350881	532272	NA	NA	7.86665680996315
2_1_0_0_0_isomer_1	-1.03034	0.127983	-8.05060047037497	2.55610236160097e-14	13.5924217584212	0.2083	1.0046546	0.63676798	2.07414716615524e-10	BovineHD1100030371	11	104358188	512024	CACFD1	calcium channel flower domain containing 1	17.7659008197879
2_1_0_0_0_isomer_1	-0.813076	0.120528	-6.7459511482809	9.06295443724659e-11	10.0427302033572	0.2467	1.1350175	0.62534136	4.52326297911235e-07	BovineHD1100030381	11	104403311	614755	TMEM8C	transmembrane protein 8C	13.1712943676483
2_1_0_0_0_isomer_1	-0.813076	0.120528	-6.7459511482809	9.06295443724659e-11	10.0427302033572	0.2467	1.1350175	0.62534136	4.52326297911235e-07	BovineHD1100030383	11	104413593	NA	NA	NA	13.1712943676483
2_1_0_0_0_isomer_1	-0.796388	0.120745	-6.59561886620564	2.18659977796085e-10	9.66023070033187	0.25	1.146128	0.62648286	9.09522608818633e-07	BovineHD1100030384	11	104418358	NA	NA	NA	12.6643118207275
2_1_0_0_0_isomer_1	1.00012	0.0969828	10.312344044511	2.8428524927505e-21	20.5462456739875	0.435	0.74645502	0.67731277	5.41217883950621e-17	ARS-BFGL-NGS-30157	11	104437370	526780	ADAMTSL2	ADAMTS like 2	26.1710089531121
2_1_0_0_0_isomer_1	1.00938	0.0967653	10.431218628992	1.16457758389255e-21	20.9338315735664	0.4333	0.75539469	0.66256331	2.40186362827279e-17	BovineHD1100031772	11	104443505	526780	ADAMTSL2	ADAMTS like 2	26.6163343260655
2_1_0_0_0_isomer_1	1.00938	0.0967653	10.431218628992	1.16457758389255e-21	20.9338315735664	0.4333	0.75539469	0.66256331	2.40186362827279e-17	BovineHD1100030391	11	104446138	526780	ADAMTSL2	ADAMTS like 2	26.6163343260655
2_1_0_0_0_isomer_1	-0.688365	0.123024	-5.59537163480297	5.34999473632233e-08	7.27164664526612	0.2567	1.2930539	0.58092978	0.000115640253037719	BovineHD1100030393	11	104456620	NA	NA	NA	9.44986730449287
2_1_0_0_0_isomer_1	-0.688365	0.123024	-5.59537163480297	5.34999473632233e-08	7.27164664526612	0.2567	1.2930539	0.58092978	0.000115640253037719	BovineHD1100030394	11	104463011	NA	NA	NA	9.44986730449287
2_1_0_0_0_isomer_1	-0.688365	0.123024	-5.59537163480297	5.34999473632233e-08	7.27164664526612	0.2567	1.2930539	0.58092978	0.000115640253037719	BovineHD1100030395	11	104466106	NA	NA	NA	9.44986730449287
2_1_0_0_0_isomer_1	-0.688365	0.123024	-5.59537163480297	5.34999473632233e-08	7.27164664526612	0.2567	1.2930539	0.58092978	0.000115640253037719	BovineHD1100030396	11	104470821	NA	NA	NA	9.44986730449287
2_1_0_0_0_isomer_1	-0.688365	0.123024	-5.59537163480297	5.34999473632233e-08	7.27164664526612	0.2567	1.2930539	0.58092978	0.000115640253037719	BovineHD1100030397	11	104473232	NA	NA	NA	9.44986730449287
2_1_0_0_0_isomer_1	-0.688365	0.123024	-5.59537163480297	5.34999473632233e-08	7.27164664526612	0.2567	1.2930539	0.58092978	0.000115640253037719	BovineHD1100030398	11	104474189	NA	NA	NA	9.44986730449287
2_1_0_0_0_isomer_1	-0.580718	0.1227	-4.73282803585982	3.55874468010233e-06	5.44870316906281	0.31	1.4705629	0.50454425	0.00403094205202694	BovineHD1100030399	11	104475055	NA	NA	NA	6.94779303813926
2_1_0_0_0_isomer_1	-0.688365	0.123024	-5.59537163480297	5.34999473632233e-08	7.27164664526612	0.2567	1.2930539	0.58092978	0.000115640253037719	BovineHD1100030401	11	104476710	NA	NA	NA	9.44986730449287
2_1_0_0_0_isomer_1	-0.688365	0.123024	-5.59537163480297	5.34999473632233e-08	7.27164664526612	0.2567	1.2930539	0.58092978	0.000115640253037719	BovineHD1100030403	11	104481661	NA	NA	NA	9.44986730449287
2_1_0_0_0_isomer_1	-0.558508	0.117825	-4.7401485253554	3.44200100545914e-06	5.46318900714463	0.3167	1.3827083	0.56321034	0.00390765005891327	BovineHD1100030404	11	104487293	NA	NA	NA	6.96780387635658
2_1_0_0_0_isomer_1	-0.479597	0.120896	-3.96702124139756	9.30610095638459e-05	4.03123224037325	0.3933	1.4846018	0.52920807	0.0698994093443865	ARS-BFGL-NGS-23749	11	104493671	NA	NA	NA	4.98428904235959
2_1_0_0_0_isomer_1	0.989597	0.101571	9.74290890116273	1.92041871153467e-19	18.7166040711487	0.355	1.0108347	0.52252137	3.06637592100089e-15	BovineHD1100030407	11	104505617	280758	DBH	dopamine beta-hydroxylase	24.0360697329236
2_1_0_0_0_isomer_1	1.12079	0.0965736	11.6055526562125	1.40323450342915e-25	24.8528697451976	0.4517	0.84865726	0.51714271	4.08575663203161e-21	BovineHD1100030409	11	104512139	280758	DBH	dopamine beta-hydroxylase	30.9851176755715
2_1_0_0_0_isomer_1	1.12079	0.0965736	11.6055526562125	1.40323450342915e-25	24.8528697451976	0.4517	0.84865726	0.51714271	4.08575663203161e-21	BovineHD1100030411	11	-104517164	NA	NA	NA	30.9851176755715
2_1_0_0_0_isomer_1	1.10557	0.0977933	11.3051712131608	1.45844242548598e-24	23.8361107107228	0.4483	0.83496611	0.5462477	3.43764602636549e-20	BovineHD1100030414	11	104523859	614603	SARDH	sarcosine dehydrogenase	29.8749032113346
2_1_0_0_0_isomer_1	-1.06574	0.0942069	-11.3127594687863	1.37504107385177e-24	23.8616843288295	0.4883	0.82958468	0.54965265	3.40311665449722e-20	BovineHD1100030415	11	104527983	614603	SARDH	sarcosine dehydrogenase	29.9030252185605
2_1_0_0_0_isomer_1	-1.06574	0.0942069	-11.3127594687863	1.37504107385177e-24	23.8616843288295	0.4883	0.82958468	0.54965265	3.40311665449722e-20	BovineHD1100030416	11	104528492	614603	SARDH	sarcosine dehydrogenase	29.9030252185605
2_1_0_0_0_isomer_1	-1.07736	0.0933697	-11.5386469057949	2.36793029654188e-25	24.6256310858481	0.4867	0.84574892	0.52349147	6.51159783279714e-21	BovineHD1100030417	11	104530691	614603	SARDH	sarcosine dehydrogenase	30.7383889600924
2_1_0_0_0_isomer_1	-0.528606	0.121484	-4.35123966942149	1.91471243012325e-05	4.71789644330829	0.3317	1.4464983	0.53815784	0.0170152965442034	BovineHD1100030418	11	104531407	614603	SARDH	sarcosine dehydrogenase	5.93644108427188
2_1_0_0_0_isomer_1	0.88219	0.105284	8.37914592910604	2.84680581311066e-15	14.5456421560251	0.3767	1.053356	0.58090607	2.47214619052064e-11	BovineHD1100030419	11	104532801	614603	SARDH	sarcosine dehydrogenase	18.9649307410257
2_1_0_0_0_isomer_1	0.893198	0.10431	8.56291822452306	8.16183049214653e-16	15.0882124290543	0.3783	1.0664147	0.55990525	7.7691836621628e-12	BovineHD1100030420	11	104535479	614603	SARDH	sarcosine dehydrogenase	19.6407552865141
2_1_0_0_0_isomer_1	0.893198	0.10431	8.56291822452306	8.16183049214653e-16	15.0882124290543	0.3783	1.0664147	0.55990525	7.7691836621628e-12	BovineHD1100030421	11	104540919	614603	SARDH	sarcosine dehydrogenase	19.6407552865141
2_1_0_0_0_isomer_1	-1.21804	0.143515	-8.48719646030032	1.36818055671359e-15	14.8638565856495	0.1533	1.0181218	0.5989172	1.23132269942604e-11	BovineHD1100030422	11	104547309	614603	SARDH	sarcosine dehydrogenase	19.3618845204527
2_1_0_0_0_isomer_1	0.636933	0.11501	5.53806625510825	7.18682892083797e-08	7.14346269320091	0.455	1.1107917	0.71226837	0.000144994115123336	BovineHD1100030424	11	104556396	614603	SARDH	sarcosine dehydrogenase	9.27515690884449
2_1_0_0_0_isomer_1	-0.593638	0.119177	-4.98114569086317	1.12282990501653e-06	5.94968602905264	0.3533	1.4411419	0.51220402	0.00141061633935204	BovineHD1100030431	11	104597092	515718	NA	NA	7.63882699054613
2_1_0_0_0_isomer_1	-1.07023	0.136536	-7.83844553817308	1.02608261340513e-13	12.9888176712889	0.1967	1.2957241	0.44878168	7.93585119240195e-10	ARS-BFGL-NGS-110532	11	104599450	515718	NA	NA	16.9989540810149
2_1_0_0_0_isomer_1	-0.521261	0.117027	-4.45419433122271	1.22930683165606e-05	4.91033970485672	0.415	1.402708	0.56303298	0.0116179600386437	BovineHD1100030432	11	104603606	515718	NA	NA	6.20305672282098
2_1_0_0_0_isomer_1	-0.521261	0.117027	-4.45419433122271	1.22930683165606e-05	4.91033970485672	0.415	1.402708	0.56303298	0.0116179600386437	BovineHD1100030434	11	104612811	515718	NA	NA	6.20305672282098
2_1_0_0_0_isomer_1	-1.07023	0.136536	-7.83844553817308	1.02608261340513e-13	12.9888176712889	0.1967	1.2957241	0.44878168	7.93585119240195e-10	BovineHD1100030437	11	104626504	515718	NA	NA	16.9989540810149
2_1_0_0_0_isomer_1	-0.80246	0.125518	-6.39318663458627	7.00583592914814e-10	9.15454003771487	0.2583	1.1581413	0.62995708	2.73053282799485e-06	BovineHD1100030438	11	104630132	515718	NA	NA	11.9906402348919
2_1_0_0_0_isomer_1	-0.523617	0.111523	-4.69514808604503	4.22263470150841e-06	5.3744164875974	0.3617	1.3322243	0.59984119	0.0046449158431011	BovineHD1100030440	11	104640572	515718	NA	NA	6.84514759004635
2_1_0_0_0_isomer_1	-0.639103	0.115875	-5.51545199568501	8.06961509761247e-08	7.09314717964838	0.3017	1.3879145	0.52072478	0.000150162795469045	BovineHD1100030442	11	104646153	515718	NA	NA	9.20652240089129
2_1_0_0_0_isomer_1	-0.639103	0.115875	-5.51545199568501	8.06961509761247e-08	7.09314717964838	0.3017	1.3879145	0.52072478	0.000150162795469045	BovineHD1100030443	11	104647905	515718	NA	NA	9.20652240089129
2_1_0_0_0_isomer_1	-0.622552	0.116186	-5.35823593204	1.78813238942594e-07	6.74760033013257	0.3	1.3886255	0.52843178	0.000298012431867882	BovineHD1100030446	11	104660853	515718	NA	NA	8.73433477390636
2_1_0_0_0_isomer_1	-0.639103	0.115875	-5.51545199568501	8.06961509761247e-08	7.09314717964838	0.3017	1.3879145	0.52072478	0.000150162795469045	BovineHD1100030447	11	104662289	515718	NA	NA	9.20652240089129
2_1_0_0_0_isomer_1	-0.650846	0.116047	-5.60846898239506	4.99941868781088e-08	7.30108049073458	0.3	1.3781436	0.52238506	0.000112483284534881	BovineHD1100030449	11	104670417	515718	NA	NA	9.48995535076257
2_1_0_0_0_isomer_1	-0.582146	0.111965	-5.19935694190149	3.92607688429386e-07	6.40604119987161	0.4767	1.3259803	0.57912246	0.000611013763787932	BovineHD1100030463	11	104705224	515718	NA	NA	8.26622596750424
2_1_0_0_0_isomer_1	-0.584352	0.110932	-5.2676594670609	2.8058943526836e-07	6.55192868502195	0.4733	1.3207519	0.57919115	0.000448023487183464	BovineHD1100030466	11	104712592	515718	NA	NA	8.46632664678211
2_1_0_0_0_isomer_1	-0.584352	0.110932	-5.2676594670609	2.8058943526836e-07	6.55192868502195	0.4733	1.3207519	0.57919115	0.000448023487183464	ARS-BFGL-NGS-61192	11	104713571	515718	NA	NA	8.46632664678211
2_1_0_0_0_isomer_1	0.773839	0.147034	5.26299359331855	2.87132859734726e-07	6.54191710362033	0.1717	1.3601869	0.55254896	0.000456997335829369	ARS-BFGL-NGS-100667	11	104776732	NA	NA	NA	8.45260222904841
2_1_0_0_0_isomer_1	0.512682	0.132027	3.88316026267354	0.000129401206924364	3.88806167298612	0.3067	1.553391	0.48703364	0.0938220538637908	BovineHD1100030488	11	104811264	525051	BRD3	bromodomain containing 3	4.78576382498629
2_1_0_0_0_isomer_1	0.781282	0.153325	5.09559432577858	6.49859953768564e-07	6.18718022467809	0.1783	1.4416435	0.5062238	0.000938544541040449	BovineHD1100030489	11	104818799	525051	BRD3	bromodomain containing 3	7.96560214695438
2_1_0_0_0_isomer_1	0.724078	0.169873	4.26246666627422	2.78736683429286e-05	4.55480587175123	0.135	1.6187495	0.42858536	0.0237879652604417	BovineHD4100009278	11	104848188	NA	NA	NA	5.71037519735928
2_1_0_0_0_isomer_1	-0.838956	0.109731	-7.64556962025317	3.56016008037159e-13	12.4485304738083	0.3683	1.2954998	0.46068817	2.63018250331739e-09	BovineHD1100030497	11	104864929	NA	NA	NA	16.3074243803182
2_1_0_0_0_isomer_1	-1.0144	0.166472	-6.09351722812245	3.74742058155342e-09	8.42626756231119	0.115	1.2398278	0.5901599	1.34414002111568e-05	BovineHD1100030513	11	104914289	NA	NA	NA	11.013806939435
2_1_0_0_0_isomer_1	0.929055	0.235604	3.94329043649514	0.000102218116598322	3.99047212532259	0.0683	1.5871415	0.46246829	0.075970468808264	BovineHD1100030518	11	104930763	NA	NA	NA	4.92776490589749
2_1_0_0_0_isomer_1	0.643742	0.12549	5.12982707785481	5.50788543044714e-07	6.25901510208289	0.3333	1.3140959	0.59082055	0.000818713261833167	BovineHD1100030538	11	105000299	NA	NA	NA	8.06432916042462
2_1_0_0_0_isomer_1	0.643742	0.12549	5.12982707785481	5.50788543044714e-07	6.25901510208289	0.3333	1.3140959	0.59082055	0.000818713261833167	BovineHD1100030539	11	105003404	NA	NA	NA	8.06432916042462
2_1_0_0_0_isomer_1	0.458885	0.114418	4.0106014787883	7.82365888943972e-05	4.1065900929934	0.4817	1.3721807	0.60341942	0.0598544972446743	BovineHD1100030652	11	106614769	528606	EHMT1	euchromatic histone lysine methyltransferase 1	5.0887982909236
2_1_0_0_0_isomer_1	0.458885	0.114418	4.0106014787883	7.82365888943972e-05	4.1065900929934	0.4817	1.3721807	0.60341942	0.0598544972446743	BovineHD1100030653	11	106611790	528606	EHMT1	euchromatic histone lysine methyltransferase 1	5.0887982909236
2_1_0_0_0_isomer_1	0.458885	0.114418	4.0106014787883	7.82365888943972e-05	4.1065900929934	0.4817	1.3721807	0.60341942	0.0598544972446743	BovineHD1100030657	11	106592004	NA	NA	NA	5.0887982909236
2_1_0_0_0_isomer_1	0.521346	0.122603	4.25231030235802	2.90860157089905e-05	4.5363157656594	0.41	1.2847509	0.65330787	0.0245684511940255	BovineHD1100030671	11	106525780	506522	NA	NA	5.68474003043806
2_1_0_0_0_isomer_1	0.521346	0.122603	4.25231030235802	2.90860157089905e-05	4.5363157656594	0.41	1.2847509	0.65330787	0.0245684511940255	BovineHD1100030673	11	106521982	NA	NA	NA	5.68474003043806
2_1_0_0_0_isomer_1	0.455816	0.114268	3.98900829628592	8.52765905287383e-05	4.06917017164015	0.3683	1.4016307	0.5842237	0.0645421221502706	BovineHD1100030674	11	106518635	536255	PNPLA7	patatin like phospholipase domain containing 7	5.03690197250185
2_1_0_0_0_isomer_1	0.455816	0.114268	3.98900829628592	8.52765905287383e-05	4.06917017164015	0.3683	1.4016307	0.5842237	0.0645421221502706	BovineHD1100030679	11	106493649	536255	PNPLA7	patatin like phospholipase domain containing 7	5.03690197250185
2_1_0_0_0_isomer_1	0.47475	0.113689	4.1758657389897	3.99703282175897e-05	4.39826228550265	0.3633	1.3944084	0.58111499	0.0327560810305553	BovineHD1100030682	11	106477783	536255	PNPLA7	patatin like phospholipase domain containing 7	5.49331291574919
2_1_0_0_0_isomer_1	0.47732	0.122369	3.90066111515171	0.000120853889891088	3.9177393665137	0.325	1.4000964	0.58896396	0.0882311826457969	BovineHD4100009280	11	106435272	615854	NA	NA	4.8269116477568
2_1_0_0_0_isomer_1	-0.681297	0.113486	-6.00335724230302	6.13725901462255e-09	8.21202554752468	0.415	1.1674473	0.64587111	2.09506552834064e-05	BovineHD1100030693	11	106420717	NA	NA	NA	10.724992917232
2_1_0_0_0_isomer_1	-0.555737	0.118041	-4.70799976279428	3.98380384014409e-06	5.3997020540938	0.4	1.3091742	0.61510671	0.00442134340809391	BovineHD1100030700	11	106385151	NA	NA	NA	6.88009056126543
2_1_0_0_0_isomer_1	-0.647694	0.115949	-5.58602489025347	5.61470985828271e-08	7.25067268111267	0.3567	1.1738261	0.66460296	0.000119805422291623	BovineHD1100030708	11	106350169	NA	NA	NA	9.42129466459648
2_1_0_0_0_isomer_1	-0.491743	0.115097	-4.272422391548	2.67322544436678e-05	4.57296441381518	0.4117	1.2913264	0.64781465	0.0229324752747738	BovineHD1100030709	11	106345337	NA	NA	NA	5.7355497276461
2_1_0_0_0_isomer_1	-0.664481	0.115522	-5.75198663458043	2.36090696566095e-08	7.62692112647322	0.3533	1.1413443	0.67853576	6.0865165285975e-05	BovineHD1100030713	11	106318711	NA	NA	NA	9.93299471745498
2_1_0_0_0_isomer_1	-0.597056	0.113636	-5.25410961315076	3.00003814895939e-07	6.52287322268793	0.49	1.1883221	0.67212493	0.000475405980185596	BovineHD1100030716	11	106297564	NA	NA	NA	8.42649274358123
2_1_0_0_0_isomer_1	-0.639367	0.11869	-5.38686494228663	1.54893131379295e-07	6.80996784027959	0.4517	1.2168995	0.64495517	0.000260781026335541	Hapmap40628-BTA-101897	11	105209496	NA	NA	NA	8.81966525264265
2_1_0_0_0_isomer_1	-0.633473	0.119608	-5.29624272623905	2.43553416940741e-07	6.61340577310063	0.455	1.2297621	0.64072263	0.000393970733761424	BovineHD1100030786	11	105210728	NA	NA	NA	8.55057796810124
2_1_0_0_0_isomer_1	-0.654406	0.117151	-5.58600438749989	5.61530432734323e-08	7.25062670171698	0.3433	1.1095666	0.71051691	0.000119805422291623	BovineHD1100030793	11	106146002	100336900	NA	NA	9.42123202116772
2_1_0_0_0_isomer_1	-0.686446	0.116967	-5.86871510767994	1.26949558375428e-08	7.89636880558544	0.3433	1.1016236	0.70043943	3.80836364866078e-05	BovineHD1100030798	11	106162534	100336900	NA	NA	10.2982986166334
2_1_0_0_0_isomer_1	0.959303	0.16805	5.7084379648914	2.96886090441638e-08	7.52741014927479	0.11	1.3791379	0.51638813	7.31113754184894e-05	BovineHD1100030809	11	106067279	NA	NA	NA	9.79783819307406
2_1_0_0_0_isomer_1	0.504709	0.109909	4.59206252445205	6.70590613856403e-06	5.17354252961119	0.46	1.3666452	0.58116005	0.00671926365200603	BovineHD1100030810	11	106061260	100299651	ABCA2	ATP binding cassette subfamily A member 2	6.56739005872667
2_1_0_0_0_isomer_1	0.758252	0.154489	4.9081293813799	1.58368841557481e-06	5.80033026006181	0.1417	1.5630355	0.43544366	0.00195494792327853	ARS-BFGL-NGS-114194	11	106026712	514980	LCNL1	lipocalin like 1	7.43304446124592
2_1_0_0_0_isomer_1	-0.545052	0.114391	-4.76481541380004	3.07519332897258e-06	5.51212757612703	0.4717	1.3840719	0.56110318	0.00358157998764274	BovineHD1100030817	11	106026159	514980	LCNL1	lipocalin like 1	7.03539575019036
2_1_0_0_0_isomer_1	0.62375	0.108194	5.76510712239126	2.20287299848931e-08	7.65701054036408	0.4233	1.3424121	0.53810975	5.86229509830233e-05	BovineHD1100030824	11	105981151	517357	FBXW5	F-box and WD repeat domain containing 5	9.97383663222701
2_1_0_0_0_isomer_1	0.62375	0.108194	5.76510712239126	2.20287299848931e-08	7.65701054036408	0.4233	1.3424121	0.53810975	5.86229509830233e-05	BovineHD1100030826	11	105978728	NA	NA	NA	9.97383663222701
2_1_0_0_0_isomer_1	0.595905	0.108586	5.48786215534231	9.29033724054278e-08	7.03196852076971	0.42	1.3458288	0.55060339	0.00017031734402492	BovineHD1100030827	11	105978081	NA	NA	NA	9.1230275013774
2_1_0_0_0_isomer_1	0.62375	0.108194	5.76510712239126	2.20287299848931e-08	7.65701054036408	0.4233	1.3424121	0.53810975	5.86229509830233e-05	BovineHD1100030833	11	105971046	512355	TRAF2	TNF receptor associated factor 2	9.97383663222701
2_1_0_0_0_isomer_1	0.595905	0.108586	5.48786215534231	9.29033724054278e-08	7.03196852076971	0.42	1.3458288	0.55060339	0.00017031734402492	BovineHD4100009285	11	105969453	512355	TRAF2	TNF receptor associated factor 2	9.1230275013774
2_1_0_0_0_isomer_1	-0.698596	0.111248	-6.27962749892133	1.33147017973843e-09	8.87566855578912	0.3567	1.2301921	0.58622526	5.03096515608891e-06	ARS-BFGL-NGS-114359	11	105964095	512355	TRAF2	TNF receptor associated factor 2	11.6175026299738
2_1_0_0_0_isomer_1	0.787892	0.108784	7.24271951757611	4.49538161200707e-12	11.3472334351979	0.365	1.0882763	0.62811136	3.09047496088571e-08	BovineHD1100030839	11	105951162	515380	EDF1	endothelial differentiation related factor 1	14.883230604698
2_1_0_0_0_isomer_1	0.76939	0.109377	7.03429423004837	1.61253357084366e-11	10.7924912351545	0.3633	1.0886578	0.64069509	1.0365952169227e-07	BovineHD1100030840	11	105948876	515380	EDF1	endothelial differentiation related factor 1	14.158496027751
2_1_0_0_0_isomer_1	0.632547	0.130663	4.84105676434798	2.1645701357035e-06	5.66462833775309	0.2283	1.3404502	0.58713956	0.00256937070515842	ARS-BFGL-NGS-13735	11	105923613	508218	RABL6	RAB. member RAS oncogene family-like 6	7.2458980665438
2_1_0_0_0_isomer_1	0.538976	0.123651	4.35884869511771	1.85353871952014e-05	4.73199833733968	0.26	1.4818831	0.51416273	0.0167116941628954	BovineHD1100030841	11	105923007	508218	RABL6	RAB. member RAS oncogene family-like 6	5.95598371075201
2_1_0_0_0_isomer_1	0.605341	0.130937	4.62314700963059	5.83782598861874e-06	5.23374885441635	0.23	1.3692236	0.57793943	0.00614814991308608	BovineHD1100030843	11	105919456	508218	RABL6	RAB. member RAS oncogene family-like 6	6.65066940883523
2_1_0_0_0_isomer_1	0.632547	0.130663	4.84105676434798	2.1645701357035e-06	5.66462833775309	0.2283	1.3404502	0.58713956	0.00256937070515842	BovineHD1100030845	11	105915250	508218	RABL6	RAB. member RAS oncogene family-like 6	7.2458980665438
2_1_0_0_0_isomer_1	0.632547	0.130663	4.84105676434798	2.1645701357035e-06	5.66462833775309	0.2283	1.3404502	0.58713956	0.00256937070515842	BovineHD1100030846	11	105913920	508218	RABL6	RAB. member RAS oncogene family-like 6	7.2458980665438
2_1_0_0_0_isomer_1	0.498748	0.1246	4.00279293739968	8.07161045091143e-05	4.0930398060256	0.26	1.4793841	0.53120368	0.0615611406384275	BovineHD1100030847	11	105912989	508218	RABL6	RAB. member RAS oncogene family-like 6	5.07000572389961
2_1_0_0_0_isomer_1	0.516598	0.124296	4.15619167149385	4.33458684978795e-05	4.36305229090014	0.2583	1.4772436	0.52612625	0.0354051342781426	BovineHD1100030848	11	105912209	508218	RABL6	RAB. member RAS oncogene family-like 6	5.44448428309117
2_1_0_0_0_isomer_1	0.716174	0.12161	5.88910451443138	1.13805326622579e-08	7.94383741044837	0.29	1.2470821	0.59659651	3.52073848705942e-05	BovineHD1100030856	11	105898651	NA	NA	NA	10.3625526344434
2_1_0_0_0_isomer_1	0.609296	0.127998	4.76019937811528	3.14083764553253e-06	5.50295451233492	0.2517	1.3776505	0.56568242	0.00363472422886527	BovineHD1100030857	11	105894007	NA	NA	NA	7.02272775215913
2_1_0_0_0_isomer_1	0.689856	0.110371	6.25033749807468	1.56924558670358e-09	8.80430908407153	0.4167	1.1254577	0.66144477	5.84023652247282e-06	BovineHD1100030859	11	105886604	NA	NA	NA	11.521838230986
2_1_0_0_0_isomer_1	-0.732854	0.104653	-7.00270417474893	1.95282727498443e-11	10.7093361677918	0.4367	1.1413729	0.60535104	1.23925417420627e-07	BovineHD1100030868	11	105870131	NA	NA	NA	14.0494400664536
2_1_0_0_0_isomer_1	0.716174	0.12161	5.88910451443138	1.13805326622579e-08	7.94383741044837	0.29	1.2470821	0.59659651	3.52073848705942e-05	BovineHD1100030870	11	105865162	618665	NA	NA	10.3625526344434
2_1_0_0_0_isomer_1	0.566845	0.127362	4.45066032254519	1.24831588783834e-05	4.90367550200472	0.255	1.3588233	0.59307782	0.0117607215879154	BovineHD1100030883	11	105815025	618652	PPP1R26	protein phosphatase 1 regulatory subunit 26	6.19382690143946
2_1_0_0_0_isomer_1	0.618047	0.108203	5.71192111124461	2.91508397956144e-08	7.53534892929784	0.4333	1.2611143	0.59663785	7.2145996426962e-05	BovineHD1100030886	11	105801059	NA	NA	NA	9.80862547871956
2_1_0_0_0_isomer_1	0.618047	0.108203	5.71192111124461	2.91508397956144e-08	7.53534892929784	0.4333	1.2611143	0.59663785	7.2145996426962e-05	BovineHD1100030887	11	105798515	NA	NA	NA	9.80862547871956
2_1_0_0_0_isomer_1	0.662071	0.112072	5.90755050324791	1.03066088323007e-08	7.98688420646074	0.3583	1.3371243	0.53392477	3.24943087022136e-05	BovineHD1100030888	11	105797040	NA	NA	NA	10.420794630615
2_1_0_0_0_isomer_1	0.716445	0.141776	5.05335881954633	7.9605433811294e-07	6.09905728661262	0.185	1.3653336	0.5596765	0.00108251142993543	BovineHD1100030891	11	105793569	NA	NA	NA	7.84441696393167
2_1_0_0_0_isomer_1	0.726208	0.120189	6.04221684180749	4.96494999832382e-09	8.30408512089698	0.295	1.282333	0.56377826	1.75540772140737e-05	BovineHD1100030936	11	105719288	NA	NA	NA	10.8491752538307
2_1_0_0_0_isomer_1	0.535285	0.129522	4.13277281079662	4.77186731620136e-05	4.32131164057645	0.2433	1.5018135	0.51076627	0.0386579046095354	BovineHD1100030939	11	105715797	NA	NA	NA	5.38659684642247
2_1_0_0_0_isomer_1	0.717099	0.107757	6.65477880787327	1.54861835686832e-10	9.81005559704242	0.47	1.1482148	0.62149324	6.84351738736654e-07	BovineHD1100030940	11	105715209	NA	NA	NA	12.8631633481781
2_1_0_0_0_isomer_1	0.717099	0.107757	6.65477880787327	1.54861835686832e-10	9.81005559704242	0.47	1.1482148	0.62149324	6.84351738736654e-07	BovineHD1100030941	11	105714594	NA	NA	NA	12.8631633481781
2_1_0_0_0_isomer_1	0.717099	0.107757	6.65477880787327	1.54861835686832e-10	9.81005559704242	0.47	1.1482148	0.62149324	6.84351738736654e-07	BovineHD1100030942	11	105713971	NA	NA	NA	12.8631633481781
2_1_0_0_0_isomer_1	0.736717	0.107299	6.86601925460629	4.44226947648037e-11	10.3523950998626	0.4717	1.1453723	0.61082172	2.416321224776e-07	BovineHD1100030943	11	105712622	NA	NA	NA	13.5800883999866
2_1_0_0_0_isomer_1	0.717099	0.107757	6.65477880787327	1.54861835686832e-10	9.81005559704242	0.47	1.1482148	0.62149324	6.84351738736654e-07	BovineHD1100030944	11	105711626	NA	NA	NA	12.8631633481781
2_1_0_0_0_isomer_1	0.717099	0.107757	6.65477880787327	1.54861835686832e-10	9.81005559704242	0.47	1.1482148	0.62149324	6.84351738736654e-07	BovineHD1100030945	11	105710291	NA	NA	NA	12.8631633481781
2_1_0_0_0_isomer_1	0.736717	0.107299	6.86601925460629	4.44226947648037e-11	10.3523950998626	0.4717	1.1453723	0.61082172	2.416321224776e-07	BovineHD1100030946	11	105709129	NA	NA	NA	13.5800883999866
2_1_0_0_0_isomer_1	0.717099	0.107757	6.65477880787327	1.54861835686832e-10	9.81005559704242	0.47	1.1482148	0.62149324	6.84351738736654e-07	BovineHD1100030947	11	105708011	NA	NA	NA	12.8631633481781
2_1_0_0_0_isomer_1	-0.829385	0.102148	-8.11944433566981	1.62057204445256e-14	13.7903316571262	0.4983	0.99239373	0.64115877	1.33692872141884e-10	BovineHD1100030948	11	105705253	NA	NA	NA	18.016071195451
2_1_0_0_0_isomer_1	0.736717	0.107299	6.86601925460629	4.44226947648037e-11	10.3523950998626	0.4717	1.1453723	0.61082172	2.416321224776e-07	BovineHD4100009292	11	105704217	NA	NA	NA	13.5800883999866
2_1_0_0_0_isomer_1	0.713136	0.108915	6.54763806638204	2.88808512635601e-10	9.53939001007683	0.4683	1.1485589	0.62761707	1.17176715424935e-06	BovineHD1100030949	11	105702433	NA	NA	NA	12.5036803044081
2_1_0_0_0_isomer_1	0.732954	0.108453	6.75826394843849	8.42719782450515e-11	10.0743168111004	0.47	1.1460996	0.61679295	4.39087167154196e-07	BovineHD1100030950	11	105701231	NA	NA	NA	13.213060342636
2_1_0_0_0_isomer_1	0.991172	0.165926	5.97357858322385	7.21493170225878e-09	8.14176777565469	0.1117	1.3826161	0.49969125	2.41302415791274e-05	BovineHD4100009294	11	105666687	NA	NA	NA	10.6301400253189
2_1_0_0_0_isomer_1	-0.488521	0.1184	-4.12602195945946	4.905532354239e-05	4.30931385556987	0.5017	1.5356351	0.48867127	0.0393542954105452	BovineHD1100031001	11	105585916	NA	NA	NA	5.36995752302416
2_1_0_0_0_isomer_1	-0.507118	0.11482	-4.41663473262498	1.44635739160721e-05	4.83972438060657	0.4217	1.4375753	0.54121163	0.0133817526565851	BovineHD4100009297	11	105582652	NA	NA	NA	6.1052443217485
2_1_0_0_0_isomer_1	0.7232	0.158995	4.54857070977075	8.13136342949467e-06	5.08983662780563	0.13	1.3650349	0.58429466	0.00792302125154526	BovineHD1100031006	11	105571058	507002	OLFM1	olfactomedin 1	6.45156632567943
2_1_0_0_0_isomer_1	0.542656	0.114958	4.72047182449242	3.76450637345438e-06	5.4242919632454	0.37	1.4182301	0.5401399	0.00421577018723516	BovineHD1100031011	11	105564861	507002	OLFM1	olfactomedin 1	6.91406755037306
2_1_0_0_0_isomer_1	0.614489	0.119947	5.12300432691105	5.69286798468798e-07	6.24466888718552	0.29	1.3295517	0.58056755	0.000843676217524789	BovineHD1100031013	11	105563705	507002	OLFM1	olfactomedin 1	8.04461658861589
2_1_0_0_0_isomer_1	0.645258	0.11575	5.57458315334773	5.95617032669777e-08	7.22503289136189	0.4383	1.3069883	0.57248594	0.000126532575664814	BovineHD1100031014	11	105563048	507002	OLFM1	olfactomedin 1	9.38635825645439
2_1_0_0_0_isomer_1	0.525024	0.111183	4.72216076198699	3.73571943823293e-06	5.42762574780668	0.4783	1.287452	0.62947214	0.00419364021700237	BovineHD1100031018	11	105551515	NA	NA	NA	6.91867363624865
2_1_0_0_0_isomer_1	0.504875	0.112197	4.49989750171573	1.00717189894104e-05	4.99689639996244	0.4933	1.2904508	0.63796937	0.00966151114777969	BovineHD1100031021	11	105547864	NA	NA	NA	6.32291517664304
2_1_0_0_0_isomer_1	-0.632544	0.110257	-5.73699629048496	2.55502456887747e-08	7.59260491937404	0.4667	1.1410168	0.67960585	6.38735495556185e-05	BovineHD1100031022	11	105542523	NA	NA	NA	9.88640093266579
2_1_0_0_0_isomer_1	-0.632544	0.110257	-5.73699629048496	2.55502456887747e-08	7.59260491937404	0.4667	1.1410168	0.67960585	6.38735495556185e-05	BovineHD1100031023	11	105541460	NA	NA	NA	9.88640093266579
2_1_0_0_0_isomer_1	-0.632544	0.110257	-5.73699629048496	2.55502456887747e-08	7.59260491937404	0.4667	1.1410168	0.67960585	6.38735495556185e-05	BovineHD1100031025	11	105539214	NA	NA	NA	9.88640093266579
2_1_0_0_0_isomer_1	-0.632544	0.110257	-5.73699629048496	2.55502456887747e-08	7.59260491937404	0.4667	1.1410168	0.67960585	6.38735495556185e-05	BovineHD1100031026	11	105538361	NA	NA	NA	9.88640093266579
2_1_0_0_0_isomer_1	-0.632544	0.110257	-5.73699629048496	2.55502456887747e-08	7.59260491937404	0.4667	1.1410168	0.67960585	6.38735495556185e-05	BovineHD1100031027	11	105537133	NA	NA	NA	9.88640093266579
2_1_0_0_0_isomer_1	-0.632544	0.110257	-5.73699629048496	2.55502456887747e-08	7.59260491937404	0.4667	1.1410168	0.67960585	6.38735495556185e-05	BovineHD1100031028	11	105536552	NA	NA	NA	9.88640093266579
2_1_0_0_0_isomer_1	-0.65357	0.109969	-5.94322036210205	8.50351340018971e-09	8.07040159957352	0.465	1.1364395	0.67127836	2.73318381615552e-05	BovineHD1100031031	11	105533932	NA	NA	NA	10.53372046818
2_1_0_0_0_isomer_1	0.511373	0.119201	4.29000595632587	2.48246401882814e-05	4.60511703751038	0.3633	1.3745355	0.58961832	0.0213700864329674	ARS-BFGL-NGS-11867	11	105532097	NA	NA	NA	5.78012285374518
2_1_0_0_0_isomer_1	0.514706	0.116289	4.42609361160557	1.38846919029327e-05	4.85746375266855	0.425	1.4672282	0.52092176	0.0128702253499649	BovineHD1100031034	11	105524396	NA	NA	NA	6.12981819946539
2_1_0_0_0_isomer_1	0.450834	0.114101	3.9511836004943	9.90813846421911e-05	4.00400793286677	0.485	1.4063336	0.58261416	0.0737499249559855	BovineHD1100031035	11	105517227	NA	NA	NA	4.94653535776957
2_1_0_0_0_isomer_1	-0.475379	0.106119	-4.47967847416579	1.10022481227773e-05	4.95851856506359	0.5	1.3875913	0.57212015	0.0104931344601249	BovineHD1100031040	11	105512401	NA	NA	NA	6.26977685210366
2_1_0_0_0_isomer_1	-0.492232	0.106259	-4.63237937492354	5.60155323874017e-06	5.25169153201497	0.5017	1.3833421	0.56789844	0.00593721462168001	BovineHD1100031043	11	105509270	NA	NA	NA	6.67548358175578
2_1_0_0_0_isomer_1	0.64583	0.109098	5.9197235513025	9.65282969102855e-09	8.01534535618418	0.4433	1.2081927	0.62195471	3.062818110118e-05	BovineHD1100031044	11	105508104	NA	NA	NA	10.4592884043285
2_1_0_0_0_isomer_1	0.502316	0.125857	3.99116457566921	8.45474076235696e-05	4.07289970411637	0.275	1.3933845	0.58975071	0.0643840215617615	BovineHD1100031047	11	105500636	NA	NA	NA	5.04207425418954
2_1_0_0_0_isomer_1	0.506309	0.113515	4.46028278201119	1.19720736513119e-05	4.92183062007609	0.4267	1.3698143	0.58512154	0.0113742512557024	BovineHD1100031059	11	105481234	NA	NA	NA	6.21897093335467
2_1_0_0_0_isomer_1	-1.0845	0.169621	-6.39366587863531	6.98675761649053e-10	9.155724322961	0.11	1.1232678	0.65461377	2.73053282799485e-06	BovineHD1100031060	11	105478425	NA	NA	NA	11.9922223899569
2_1_0_0_0_isomer_1	-0.56165	0.111898	-5.01930329407139	9.36678525978214e-07	6.02840943616587	0.4333	1.4193302	0.52492446	0.00125647935908618	BovineHD1100031073	11	105447012	497016	FCN1	ficolin 1	7.74720677827279
2_1_0_0_0_isomer_1	-0.67004	0.118832	-5.63854853911404	4.2769005573712e-08	7.36887084744883	0.4183	1.281632	0.58646186	9.89251096023283e-05	BovineHD1100031080	11	105423580	NA	NA	NA	9.58224182681374
2_1_0_0_0_isomer_1	-0.67004	0.118832	-5.63854853911404	4.2769005573712e-08	7.36887084744883	0.4183	1.281632	0.58646186	9.89251096023283e-05	BovineHD1100031082	11	105421842	NA	NA	NA	9.58224182681374
2_1_0_0_0_isomer_1	-0.67004	0.118832	-5.63854853911404	4.2769005573712e-08	7.36887084744883	0.4183	1.281632	0.58646186	9.89251096023283e-05	BovineHD1100031083	11	105420641	NA	NA	NA	9.58224182681374
2_1_0_0_0_isomer_1	-0.621132	0.135213	-4.59372989283575	6.65634831617703e-06	5.17676396017952	0.2267	1.5660494	0.44813833	0.00668313573009041	BovineHD1100031088	11	105400235	100337023	NA	NA	6.57184665384148
2_1_0_0_0_isomer_1	-0.67004	0.118832	-5.63854853911404	4.2769005573712e-08	7.36887084744883	0.4183	1.281632	0.58646186	9.89251096023283e-05	BovineHD4100009299	11	105383486	100337023	NA	NA	9.58224182681374
2_1_0_0_0_isomer_1	-0.67004	0.118832	-5.63854853911404	4.2769005573712e-08	7.36887084744883	0.4183	1.281632	0.58646186	9.89251096023283e-05	BovineHD1100031090	11	105380298	100337023	NA	NA	9.58224182681374
2_1_0_0_0_isomer_1	-0.621132	0.135213	-4.59372989283575	6.65634831617703e-06	5.17676396017952	0.2267	1.5660494	0.44813833	0.00668313573009041	BovineHD1100031091	11	105373172	100337023	NA	NA	6.57184665384148
2_1_0_0_0_isomer_1	-0.621132	0.135213	-4.59372989283575	6.65634831617703e-06	5.17676396017952	0.2267	1.5660494	0.44813833	0.00668313573009041	BovineHD1100031094	11	105351950	NA	NA	NA	6.57184665384148
2_1_0_0_0_isomer_1	-1.03074	0.172408	-5.97849287736068	7.02514150754217e-09	8.15334492333381	0.11	1.1889327	0.63214684	2.36553241086344e-05	BovineHD1100031114	11	105279542	NA	NA	NA	10.6457747142359
2_1_0_0_0_isomer_1	-0.700269	0.118897	-5.88971126268955	1.13435291413565e-08	7.94525180892006	0.4317	1.2847623	0.57058904	3.52073848705942e-05	BovineHD1100031115	11	105274507	NA	NA	NA	10.3644667078973
2_1_0_0_0_isomer_1	-0.689782	0.117472	-5.87188436393353	1.24813245807985e-08	7.90373932269799	0.415	1.2909832	0.56730798	3.80836364866078e-05	BovineHD1100031117	11	105260386	NA	NA	NA	10.3082774419217
2_1_0_0_0_isomer_1	-0.724862	0.117269	-6.18119025488407	2.30791938975177e-09	8.63677936414602	0.4267	1.2958787	0.54671193	8.39987625894772e-06	ARS-BFGL-NGS-10238	11	105256158	NA	NA	NA	11.2969572496228
2_1_0_0_0_isomer_1	-0.70321	0.11873	-5.92276593952666	9.4958705924728e-09	8.02246521247785	0.4283	1.2949767	0.56176719	3.03245419957713e-05	BovineHD1100031118	11	105254957	NA	NA	NA	10.4689162865206
2_1_0_0_0_isomer_1	-0.724862	0.117269	-6.18119025488407	2.30791938975177e-09	8.63677936414602	0.4267	1.2958787	0.54671193	8.39987625894772e-06	BovineHD1100031119	11	105254317	NA	NA	NA	11.2969572496228
2_1_0_0_0_isomer_1	-0.710799	0.118012	-6.02310781954377	5.51109565094134e-09	8.25876205126531	0.425	1.2897753	0.55975014	1.89437789561496e-05	BovineHD1100031120	11	105253588	NA	NA	NA	10.7880522609996
2_1_0_0_0_isomer_1	-0.671802	0.118934	-5.64852775488927	4.0605040139668e-08	7.39142005585654	0.4333	1.272823	0.59199417	9.61870690501736e-05	BovineHD1100031123	11	105246638	NA	NA	NA	9.61292615936957
2_1_0_0_0_isomer_1	-0.579213	0.11162	-5.18915068984053	4.1270014375057e-07	6.38436537985031	0.5	1.2177539	0.65474388	0.000636386193003838	BovineHD1100031126	11	105242169	NA	NA	NA	8.23647524298928
2_1_0_0_0_isomer_1	-0.603302	0.111629	-5.40452749733492	1.41719848018104e-07	6.84856932208071	0.4983	1.2187517	0.6427176	0.000243573115456226	BovineHD1100031128	11	105240296	NA	NA	NA	8.87245633987417
2_1_0_0_0_isomer_1	-0.512948	0.12161	-4.21797549543623	3.35687166754376e-05	4.47406526141595	0.4167	1.4157078	0.5648141	0.0280252129411922	BovineHD1100031132	11	105231051	NA	NA	NA	5.59842774572072
2_1_0_0_0_isomer_1	-0.512948	0.12161	-4.21797549543623	3.35687166754376e-05	4.47406526141595	0.4167	1.4157078	0.5648141	0.0280252129411922	BovineHD1100031135	11	105226306	NA	NA	NA	5.59842774572072
2_1_0_0_0_isomer_1	-0.638376	0.119219	-5.35464984608158	1.82051513821457e-07	6.73980570540583	0.4533	1.21648	0.64695835	0.00030137988801806	BovineHD1100031140	11	105219727	NA	NA	NA	8.72366705600504
2_1_0_0_0_isomer_1	-0.638376	0.119219	-5.35464984608158	1.82051513821457e-07	6.73980570540583	0.4533	1.21648	0.64695835	0.00030137988801806	BovineHD1100031141	11	105217194	NA	NA	NA	8.72366705600504
2_1_0_0_0_isomer_1	-0.633473	0.119608	-5.29624272623905	2.43553416940741e-07	6.61340577310063	0.455	1.2297621	0.64072263	0.000393970733761424	BovineHD1100031142	11	105215563	NA	NA	NA	8.55057796810124
2_1_0_0_0_isomer_1	0.574461	0.143976	3.98997749624938	8.49481027019224e-05	4.07084631656289	0.2083	1.6534454	0.41758972	0.0645421221502706	BovineHD1900008038	19	26362443	NA	NA	NA	5.03922652277914
2_1_0_0_0_isomer_1	0.569998	0.138273	4.12226537357257	4.98144950030094e-05	4.30264426800614	0.2667	1.5296275	0.4927943	0.0398986698941256	BovineHD1900008723	19	29082820	100140275	NA	NA	5.36070763727367
2_1_0_0_0_isomer_1	-0.555966	0.14387	-3.86436366163898	0.000139217980884281	3.85630466921892	0.2317	1.5024215	0.52153712	0.099726010202641	BovineHD2100010452	21	35455437	NA	NA	NA	4.74173617103604
2_1_0_0_0_isomer_1	-1.42425	0.362835	-3.92533796353715	0.000109706968889289	3.95976578396555	0.025	1.6341261	0.43266626	0.0806882530292657	BovineHD2200016320	22	56176510	781625	PLXND1	plexin D1	4.88518507486148
2_1_0_0_0_isomer_1	-1.42425	0.362835	-3.92533796353715	0.000109706968889289	3.95976578396555	0.025	1.6341261	0.43266626	0.0806882530292657	BovineHD2200016321	22	56177623	781625	PLXND1	plexin D1	4.88518507486148
2_1_0_0_0_isomer_1	-1.3994	0.35949	-3.89273693287713	0.000124655505611121	3.90428853542153	0.0266999999999999	1.6085122	0.45058479	0.0907389423373752	BovineHD2200017031	22	58120335	523521	NA	NA	4.80826187778558
2_1_0_0_0_isomer_1	-1.3994	0.35949	-3.89273693287713	0.000124655505611121	3.90428853542153	0.0266999999999999	1.6085122	0.45058479	0.0907389423373752	ARS-BFGL-NGS-68194	22	58128222	NA	NA	NA	4.80826187778558
2_1_0_0_0_isomer_1	-0.547229	0.134616	-4.06511113092054	6.28400588537735e-05	4.20176341688704	0.21	1.4178036	0.57001284	0.048819365880314	BovineHD2500007223	25	25221427	NA	NA	NA	5.22079513392648
2_1_0_0_0_isomer_1	-0.547229	0.134616	-4.06511113092054	6.28400588537735e-05	4.20176341688704	0.21	1.4178036	0.57001284	0.048819365880314	BovineHD2500007224	25	25222671	NA	NA	NA	5.22079513392648
2_1_0_0_0_isomer_1	-1.60503	0.367386	-4.36878378599076	1.77647755846452e-05	4.75044027440971	0.0217000000000001	1.5975743	0.43769103	0.0161049078351466	BovineHD2500008691	25	31393524	NA	NA	NA	5.98153962028454
2_1_0_0_0_isomer_1	-1.60503	0.367386	-4.36878378599076	1.77647755846452e-05	4.75044027440971	0.0217000000000001	1.5975743	0.43769103	0.0161049078351466	BovineHD2500008692	25	31394847	NA	NA	NA	5.98153962028454
2_1_0_0_0_isomer_1	-1.81939	0.44716	-4.0687673316039	6.1917943198743e-05	4.20818347855695	0.0167	1.4874015	0.52307692	0.0485711429418171	BovineHD2500009661	25	34600922	511233	ORAI2	ORAI calcium release-activated calcium modulator 2	5.2296992696105
2_1_0_0_0_isomer_1	-1.62298	0.409321	-3.9650543216693	9.37893475311934e-05	4.02784648540704	0.0183	1.5412033	0.49172485	0.0703397369672428	BovineHD2500010078	25	35882922	NA	NA	NA	4.97959372956438
2_1_0_0_0_isomer_1	0.507277	0.12716	3.98928122050959	8.51839673270474e-05	4.06964213711833	0.3867	1.6162547	0.44164576	0.0645421221502706	BovineHD2600008234	26	30484193	NA	NA	NA	5.03755651428642
2_1_0_0_0_isomer_1	0.496544	0.127161	3.90484503896635	0.000118891256764509	3.92485008212264	0.3883	1.5934951	0.45987831	0.0870551328969286	BovineHD2600008235	26	30485623	NA	NA	NA	4.83677096669529
2_1_0_0_0_isomer_1	-0.6205	0.1386	-4.47691197691198	1.11358153702599e-05	4.95327797819526	0.2467	1.7960631	0.30696683	0.0106000969908322	BovineHD2600008877	26	32847242	615290	NA	NA	6.26252006086687
2_1_0_0_0_isomer_1	-1.61104	0.396417	-4.06400330964616	6.31220285168833e-05	4.19981905289856	0.0183	1.4206933	0.56810212	0.048819365880314	BovineHD2800004756	28	16829406	NA	NA	NA	5.21809844928199
2_1_0_0_0_isomer_1	-1.61104	0.396417	-4.06400330964616	6.31220285168833e-05	4.19981905289856	0.0183	1.4206933	0.56810212	0.048819365880314	BovineHD2800004757	28	16835276	NA	NA	NA	5.21809844928199
2_1_0_0_0_isomer_1	-1.61104	0.396417	-4.06400330964616	6.31220285168833e-05	4.19981905289856	0.0183	1.4206933	0.56810212	0.048819365880314	BovineHD2800004758	28	16840764	NA	NA	NA	5.21809844928199
2_1_0_0_0_isomer_1	-1.61104	0.396417	-4.06400330964616	6.31220285168833e-05	4.19981905289856	0.0183	1.4206933	0.56810212	0.048819365880314	BovineHD2800004759	28	16848248	NA	NA	NA	5.21809844928199
2_1_0_0_0_isomer_2	-0.506922	0.106093	-4.77809092023036	2.89369526704776e-06	5.53854720604624	0.0433	9.8586834e-08	0.26366041	0.089520803629023	BovineHD0100001758	1	6129638	533760	NA	NA	7.07187746900528
2_1_0_0_0_isomer_2	-0.568913	0.108263	-5.254916268716	2.98812400288782e-07	6.52460138388057	0.0367	9.7751194e-09	0.25949205	0.0398915676664598	BovineHD0100004708	1	15908131	NA	NA	NA	8.42886224950893
2_1_0_0_0_isomer_2	-0.537018	0.108149	-4.96553828514364	1.20887445856209e-06	5.91761879821672	0.04	2.6605238e-08	0.26205324	0.0398915676664598	BovineHD0100005001	1	16992195	NA	NA	NA	7.59466239238548
2_1_0_0_0_isomer_2	-0.537018	0.108149	-4.96553828514364	1.20887445856209e-06	5.91761879821672	0.04	2.6605238e-08	0.26205324	0.0398915676664598	Hapmap51162-BTA-118728	1	16993213	NA	NA	NA	7.59466239238548
2_1_0_0_0_isomer_2	-0.537018	0.108149	-4.96553828514364	1.20887445856209e-06	5.91761879821672	0.04	2.6605238e-08	0.26205324	0.0398915676664598	BovineHD0100005002	1	16994483	NA	NA	NA	7.59466239238548
2_1_0_0_0_isomer_2	-0.537018	0.108149	-4.96553828514364	1.20887445856209e-06	5.91761879821672	0.04	2.6605238e-08	0.26205324	0.0398915676664598	BovineHD0100005003	1	16995285	NA	NA	NA	7.59466239238548
2_1_0_0_0_isomer_2	-0.575584	0.114834	-5.01231342633715	9.68380010193255e-07	6.01395418407166	0.035	4.1296021e-08	0.26164566	0.0398915676664598	BovineHD0100005006	1	17007158	NA	NA	NA	7.72731052331198
2_1_0_0_0_isomer_2	-0.575584	0.114834	-5.01231342633715	9.68380010193255e-07	6.01395418407166	0.035	4.1296021e-08	0.26164566	0.0398915676664598	BovineHD0100005009	1	-17021872	NA	NA	NA	7.72731052331198
2_1_0_0_0_isomer_2	-0.575584	0.114834	-5.01231342633715	9.68380010193255e-07	6.01395418407166	0.035	4.1296021e-08	0.26164566	0.0398915676664598	BovineHD0100005010	1	17022825	NA	NA	NA	7.72731052331198
2_1_0_0_0_isomer_2	-0.575584	0.114834	-5.01231342633715	9.68380010193255e-07	6.01395418407166	0.035	4.1296021e-08	0.26164566	0.0398915676664598	BovineHD0100005011	1	17023902	NA	NA	NA	7.72731052331198
2_1_0_0_0_isomer_2	-0.575584	0.114834	-5.01231342633715	9.68380010193255e-07	6.01395418407166	0.035	4.1296021e-08	0.26164566	0.0398915676664598	BovineHD0100005012	1	17025174	NA	NA	NA	7.72731052331198
2_1_0_0_0_isomer_2	-0.575584	0.114834	-5.01231342633715	9.68380010193255e-07	6.01395418407166	0.035	4.1296021e-08	0.26164566	0.0398915676664598	BovineHD0100005015	1	17028917	NA	NA	NA	7.72731052331198
2_1_0_0_0_isomer_2	-0.575584	0.114834	-5.01231342633715	9.68380010193255e-07	6.01395418407166	0.035	4.1296021e-08	0.26164566	0.0398915676664598	BovineHD0100005016	1	17031122	NA	NA	NA	7.72731052331198
2_1_0_0_0_isomer_2	-0.568913	0.108263	-5.254916268716	2.98812400288782e-07	6.52460138388057	0.0367	9.7751194e-09	0.25949205	0.0398915676664598	BovineHD0100005020	1	17037853	NA	NA	NA	8.42886224950893
2_1_0_0_0_isomer_2	-0.575584	0.114834	-5.01231342633715	9.68380010193255e-07	6.01395418407166	0.035	4.1296021e-08	0.26164566	0.0398915676664598	BovineHD0100005024	1	17046459	NA	NA	NA	7.72731052331198
2_1_0_0_0_isomer_2	-0.575584	0.114834	-5.01231342633715	9.68380010193255e-07	6.01395418407166	0.035	4.1296021e-08	0.26164566	0.0398915676664598	BovineHD0100005034	1	17097038	NA	NA	NA	7.72731052331198
3_2_0_0_0	-1.13876	0.256996	-4.43104172827593	1.35907868812784e-05	4.86675539769695	0.0533	0.16713768	1.5785107	0.0663228781941965	Hapmap39036-BTA-72676	4	23313509	NA	NA	NA	6.14268906412494
3_2_0_0_0	-1.1941	0.271854	-4.39243123146983	1.60520981387246e-05	4.79446819375652	0.0433	0.32384162	1.451809	0.069800244285653	BovineHD0700020250	7	67162532	NA	NA	NA	6.04254550003978
3_2_0_0_0	-1.1941	0.271854	-4.39243123146983	1.60520981387246e-05	4.79446819375652	0.0433	0.32384162	1.451809	0.069800244285653	BovineHD0700020253	7	67174018	NA	NA	NA	6.04254550003978
3_2_0_0_0	-1.1941	0.271854	-4.39243123146983	1.60520981387246e-05	4.79446819375652	0.0433	0.32384162	1.451809	0.069800244285653	BovineHD0700020257	7	67198958	NA	NA	NA	6.04254550003978
3_2_0_0_0	-1.1941	0.271854	-4.39243123146983	1.60520981387246e-05	4.79446819375652	0.0433	0.32384162	1.451809	0.069800244285653	BovineHD0700020260	7	67211667	NA	NA	NA	6.04254550003978
3_2_0_0_0	-1.1941	0.271854	-4.39243123146983	1.60520981387246e-05	4.79446819375652	0.0433	0.32384162	1.451809	0.069800244285653	BovineHD0700020262	7	67219359	NA	NA	NA	6.04254550003978
3_2_0_0_0	-1.1941	0.271854	-4.39243123146983	1.60520981387246e-05	4.79446819375652	0.0433	0.32384162	1.451809	0.069800244285653	Hapmap51517-BTA-90225	7	67226423	NA	NA	NA	6.04254550003978
3_2_0_0_0	-1.1941	0.271854	-4.39243123146983	1.60520981387246e-05	4.79446819375652	0.0433	0.32384162	1.451809	0.069800244285653	BovineHD0700020265	7	67231495	NA	NA	NA	6.04254550003978
3_2_0_0_0	-1.27622	0.281872	-4.52765794403133	8.91643881209604e-06	5.04980856637143	0.04	0.27264937	1.4857715	0.0454999438037788	BovineHD0700020266	7	67236443	NA	NA	NA	6.39616427856532
3_2_0_0_0	-2.41251	0.436477	-5.52723282097338	7.5973159073565e-08	7.11933981462912	0.0167	0.42432908	1.3115467	0.00121308058615708	BovineHD0700023938	7	79798722	100138541	TENM2	teneurin transmembrane protein 2	9.24225523669348
3_2_0_0_0	-2.767	0.454301	-6.09067556531903	3.80644652887351e-09	8.41948026658741	0.015	0.45100601	1.2573924	9.42065064323963e-05	BovineHD0700023947	7	79830189	100138541	TENM2	teneurin transmembrane protein 2	11.0046671138221
3_2_0_0_0	-2.767	0.454301	-6.09067556531903	3.80644652887351e-09	8.41948026658741	0.015	0.45100601	1.2573924	9.42065064323963e-05	BovineHD0700024028	7	80054608	100138541	TENM2	teneurin transmembrane protein 2	11.0046671138221
3_2_0_0_0	-0.961767	0.214374	-4.48639760418707	1.06842198707425e-05	4.97125718320517	0.0783	0.46394919	1.3393702	0.0534193726111071	BovineHD0700024371	7	80895098	NA	NA	NA	6.28741576336004
3_2_0_0_0	-0.920387	0.212547	-4.33027518619411	2.09342348976485e-05	4.67914290703458	0.08	0.46879914	1.3436477	0.08707656576956	BovineHD0700024372	7	80897933	NA	NA	NA	5.88273182796852
3_2_0_0_0	-2.3032	0.503759	-4.57202749727548	7.32984435214059e-06	5.1349052474222	0.0133	0.24314892	1.5074819	0.0385974008170208	BovineHD0900001672	9	7418706	533925	NA	NA	6.513933204689
3_2_0_0_0	-2.3032	0.503759	-4.57202749727548	7.32984435214059e-06	5.1349052474222	0.0133	0.24314892	1.5074819	0.0385974008170208	BovineHD0900001673	9	7421738	533925	NA	NA	6.513933204689
3_2_0_0_0	-2.19848	0.504895	-4.35433109854524	1.8896288458347e-05	4.72362349002522	0.0133	0.29140635	1.4795871	0.0802293912772173	BovineHD0900001976	9	8197111	100337167	NA	NA	5.9443778115364
3_2_0_0_0	-3.27063	0.405201	-8.07162371267593	2.22456995982082e-14	13.6527539317067	0.015	0.40549469	1.1598814	1.10112653699195e-08	BovineHD0900007987	9	29026274	NA	NA	NA	17.8422323496142
3_2_0_0_0	-1.97269	0.316059	-6.24152452548417	1.64860290516352e-09	8.7828839391791	0.0283	0.36653505	1.3117846	4.80018859064388e-05	BovineHD0900007992	9	29043096	NA	NA	NA	11.4931012223761
3_2_0_0_0	-1.97269	0.316059	-6.24152452548417	1.64860290516352e-09	8.7828839391791	0.0283	0.36653505	1.3117846	4.80018859064388e-05	BovineHD0900007993	9	29046342	NA	NA	NA	11.4931012223761
3_2_0_0_0	-1.30404	0.286705	-4.54836853211489	8.13862502178344e-06	5.08944896069945	0.0417	0.59923689	1.237446	0.0424051491345522	BovineHD0900008049	9	29351038	NA	NA	NA	6.4510298096183
3_2_0_0_0	-1.72258	0.268698	-6.41084042307721	6.33569125704448e-10	9.19820599439661	0.0417	0.34547499	1.3172332	2.09071053411794e-05	BovineHD0900008111	9	29523667	NA	NA	NA	12.0489623246561
3_2_0_0_0	-1.72258	0.268698	-6.41084042307721	6.33569125704448e-10	9.19820599439661	0.0417	0.34547499	1.3172332	2.09071053411794e-05	BovineHD0900008112	9	29525121	NA	NA	NA	12.0489623246561
3_2_0_0_0	-1.80177	0.272992	-6.60008351893096	2.13056242229033e-10	9.67150573709878	0.04	0.34567234	1.3048302	9.58722100031779e-06	BovineHD0900008113	9	29526484	NA	NA	NA	12.6792882387881
3_2_0_0_0	-1.80177	0.272992	-6.60008351893096	2.13056242229033e-10	9.67150573709878	0.04	0.34567234	1.3048302	9.58722100031779e-06	BovineHD4100007323	9	29527424	NA	NA	NA	12.6792882387881
3_2_0_0_0	-1.72258	0.268698	-6.41084042307721	6.33569125704448e-10	9.19820599439661	0.0417	0.34547499	1.3172332	2.09071053411794e-05	BovineHD0900008114	9	29530654	NA	NA	NA	12.0489623246561
3_2_0_0_0	-1.80177	0.272992	-6.60008351893096	2.13056242229033e-10	9.67150573709878	0.04	0.34567234	1.3048302	9.58722100031779e-06	UA-IFASA-6188	9	29531874	NA	NA	NA	12.6792882387881
3_2_0_0_0	-1.72258	0.268698	-6.41084042307721	6.33569125704448e-10	9.19820599439661	0.0417	0.34547499	1.3172332	2.09071053411794e-05	BovineHD0900008115	9	29532622	NA	NA	NA	12.0489623246561
3_2_0_0_0	-2.32977	0.338086	-6.89105730494608	3.82445720021668e-11	10.4174301949362	0.0233	0.34324872	1.2875667	2.70435017541722e-06	BovineHD0900008116	9	29533837	NA	NA	NA	13.6657531851368
3_2_0_0_0	-2.32977	0.338086	-6.89105730494608	3.82445720021668e-11	10.4174301949362	0.0233	0.34324872	1.2875667	2.70435017541722e-06	BovineHD0900008117	9	29540516	NA	NA	NA	13.6657531851368
3_2_0_0_0	-2.32977	0.338086	-6.89105730494608	3.82445720021668e-11	10.4174301949362	0.0233	0.34324872	1.2875667	2.70435017541722e-06	BovineHD0900008118	9	29544266	NA	NA	NA	13.6657531851368
3_2_0_0_0	-2.32977	0.338086	-6.89105730494608	3.82445720021668e-11	10.4174301949362	0.0233	0.34324872	1.2875667	2.70435017541722e-06	BovineHD0900008119	9	29546007	NA	NA	NA	13.6657531851368
3_2_0_0_0	-2.32977	0.338086	-6.89105730494608	3.82445720021668e-11	10.4174301949362	0.0233	0.34324872	1.2875667	2.70435017541722e-06	BovineHD0900008121	9	29550882	NA	NA	NA	13.6657531851368
3_2_0_0_0	-1.28515	0.290118	-4.42974927443316	1.36669742371633e-05	4.86432762424385	0.0417	0.24388742	1.5142964	0.0663228781941965	BovineHD1000003520	10	10662197	533862	PAPD4	poly(A) RNA polymerase D4. non-canonical	6.13932613235812
3_2_0_0_0	-1.10261	0.243171	-4.53429890899819	8.6595615864092e-06	5.06250409475205	0.0617	0.34919063	1.424567	0.044649421169658	BovineHD1000014984	10	49671746	535597	RORA	RAR related orphan receptor A	6.41373694544383
3_2_0_0_0	-1.18123	0.239658	-4.92881522836709	1.43723719262442e-06	5.8424715527097	0.0567	0.34221772	1.4088437	0.00974533444594529	BovineHD1000015141	10	50261138	NA	NA	NA	7.49112780979205
3_2_0_0_0	-1.18123	0.239658	-4.92881522836709	1.43723719262442e-06	5.8424715527097	0.0567	0.34221772	1.4088437	0.00974533444594529	BovineHD1000015153	10	50300815	NA	NA	NA	7.49112780979205
3_2_0_0_0	-1.18123	0.239658	-4.92881522836709	1.43723719262442e-06	5.8424715527097	0.0567	0.34221772	1.4088437	0.00974533444594529	BovineHD1000015155	10	50306265	NA	NA	NA	7.49112780979205
3_2_0_0_0	-3.00825	0.585798	-5.13530261284607	5.36365683079582e-07	6.27053901629012	0.01	0.25369845	1.4678985	0.00491652650506415	BovineHD1100003065	11	8550010	NA	NA	NA	8.08016215429161
3_2_0_0_0	-0.725623	0.161438	-4.49474720945502	1.03013044280972e-05	4.98710777820206	0.1517	0.25448395	1.5022539	0.0520304170514007	BovineHD1100010781	11	36590077	528142	PSME4	proteasome activator subunit 4	6.30936252753197
3_2_0_0_0	-0.713408	0.161335	-4.42190473238913	1.4138255488394e-05	4.84960417459174	0.1533	0.25317687	1.5070929	0.0675211975227883	BovineHD1100010782	11	36594707	528142	PSME4	proteasome activator subunit 4	6.11893072116768
3_2_0_0_0	-0.567545	0.129009	-4.39926671782589	1.55872838211266e-05	4.80722955666932	0.2583	0.24232949	1.5171439	0.069800244285653	BovineHD1100011501	11	39031209	525800	CCDC85A	coiled-coil domain containing 85A	6.06022629048867
3_2_0_0_0	-0.525362	0.122077	-4.30352973942675	2.34467806974755e-05	4.62991677859072	0.285	0.30920377	1.4679246	0.0959155479071009	BovineHD1300005429	13	18674529	527964	PARD3	par-3 family cell polarity regulator	5.81450044207136
3_2_0_0_0	-2.01657	0.467065	-4.31753610311199	2.20970259164723e-05	4.65566617495662	0.015	0.46847232	1.3445267	0.091147285635326	BovineHD1300018779	13	65511442	NA	NA	NA	5.85019225346097
3_2_0_0_0	-1.0728	0.226559	-4.73519039190674	3.52065994006542e-06	5.45337592133293	0.0667	0.37278705	1.3956012	0.0200306935606131	BovineHD1400022746	14	78277877	516989	NA	NA	6.95424818936233
3_2_0_0_0	0.928187	0.150469	6.16862609574065	2.47468233361105e-09	8.60648054202908	0.1683	0.24014151	1.4164643	6.8051564456674e-05	BovineHD1600013977	16	49009061	NA	NA	NA	11.2562427592607
3_2_0_0_0	0.814938	0.162503	5.01491049396011	9.56482000429969e-07	6.01932319833663	0.1467	0.26901501	1.4622798	0.00816281528449703	BovineHD4100012551	16	49264493	785182	CEP104	centrosomal protein 104	7.73470069096375
3_2_0_0_0	0.710094	0.163109	4.35349367600807	1.89639236408337e-05	4.72207180205754	0.145	0.29713124	1.4750416	0.0802293912772173	BovineHD1600014125	16	49521108	616459	NA	NA	5.94222744485842
3_2_0_0_0	0.710094	0.163109	4.35349367600807	1.89639236408337e-05	4.72207180205754	0.145	0.29713124	1.4750416	0.0802293912772173	BovineHD1600014127	16	49531879	616459	NA	NA	5.94222744485842
3_2_0_0_0	0.809013	0.162922	4.96564613741545	1.20825853421686e-06	5.91784012865322	0.1417	0.28757166	1.4500869	0.0087951270926588	BovineHD1600014138	16	49595256	100137803	NA	NA	7.59496725331749
3_2_0_0_0	0.809013	0.162922	4.96564613741545	1.20825853421686e-06	5.91784012865322	0.1417	0.28757166	1.4500869	0.0087951270926588	BovineHD1600014149	16	49625953	100137803	NA	NA	7.59496725331749
3_2_0_0_0	0.787539	0.162399	4.84940793970406	2.08235077521617e-06	5.68144611108431	0.145	0.27255034	1.4686065	0.0122705990014238	ARS-BFGL-NGS-26480	16	49627658	100137803	NA	NA	7.26910023368102
3_2_0_0_0	0.787539	0.162399	4.84940793970406	2.08235077521617e-06	5.68144611108431	0.145	0.27255034	1.4686065	0.0122705990014238	BovineHD1600014150	16	49629276	100137803	NA	NA	7.26910023368102
3_2_0_0_0	0.787539	0.162399	4.84940793970406	2.08235077521617e-06	5.68144611108431	0.145	0.27255034	1.4686065	0.0122705990014238	BovineHD1600014151	16	49635145	100137803	NA	NA	7.26910023368102
3_2_0_0_0	0.787539	0.162399	4.84940793970406	2.08235077521617e-06	5.68144611108431	0.145	0.27255034	1.4686065	0.0122705990014238	BovineHD1600014152	16	49640815	100137803	NA	NA	7.26910023368102
3_2_0_0_0	0.767624	0.149065	5.14959245966525	5.00428837958799e-07	6.30065767138967	0.1683	0.18504964	1.5240062	0.00467366543260751	BovineHD4100012558	16	49646280	100137803	NA	NA	8.12153631130343
3_2_0_0_0	0.787539	0.162399	4.84940793970406	2.08235077521617e-06	5.68144611108431	0.145	0.27255034	1.4686065	0.0122705990014238	BovineHD1600014153	16	49646985	100137803	NA	NA	7.26910023368102
3_2_0_0_0	0.809013	0.162922	4.96564613741545	1.20825853421686e-06	5.91784012865322	0.1417	0.28757166	1.4500869	0.0087951270926588	BovineHD1600014154	16	49647553	100137803	NA	NA	7.59496725331749
3_2_0_0_0	0.787539	0.162399	4.84940793970406	2.08235077521617e-06	5.68144611108431	0.145	0.27255034	1.4686065	0.0122705990014238	BovineHD4100012559	16	49649027	100137803	NA	NA	7.26910023368102
3_2_0_0_0	0.809013	0.162922	4.96564613741545	1.20825853421686e-06	5.91784012865322	0.1417	0.28757166	1.4500869	0.0087951270926588	BovineHD1600014155	16	49650739	100137803	NA	NA	7.59496725331749
3_2_0_0_0	0.809013	0.162922	4.96564613741545	1.20825853421686e-06	5.91784012865322	0.1417	0.28757166	1.4500869	0.0087951270926588	BovineHD1600014156	16	49652438	100137803	NA	NA	7.59496725331749
3_2_0_0_0	0.767624	0.149065	5.14959245966525	5.00428837958799e-07	6.30065767138967	0.1683	0.18504964	1.5240062	0.00467366543260751	ARS-BFGL-NGS-44177	16	49659723	100137803	NA	NA	8.12153631130343
3_2_0_0_0	0.787539	0.162399	4.84940793970406	2.08235077521617e-06	5.68144611108431	0.145	0.27255034	1.4686065	0.0122705990014238	BovineHD1600014158	16	49661159	100137803	NA	NA	7.26910023368102
3_2_0_0_0	0.809013	0.162922	4.96564613741545	1.20825853421686e-06	5.91784012865322	0.1417	0.28757166	1.4500869	0.0087951270926588	BovineHD1600014166	16	49696070	100137803	NA	NA	7.59496725331749
3_2_0_0_0	0.767624	0.149065	5.14959245966525	5.00428837958799e-07	6.30065767138967	0.1683	0.18504964	1.5240062	0.00467366543260751	ARS-BFGL-NGS-119467	16	49697264	100137803	NA	NA	8.12153631130343
3_2_0_0_0	0.767624	0.149065	5.14959245966525	5.00428837958799e-07	6.30065767138967	0.1683	0.18504964	1.5240062	0.00467366543260751	BovineHD1600014167	16	49699806	100137803	NA	NA	8.12153631130343
3_2_0_0_0	0.767624	0.149065	5.14959245966525	5.00428837958799e-07	6.30065767138967	0.1683	0.18504964	1.5240062	0.00467366543260751	BovineHD1600014168	16	49702572	100137803	NA	NA	8.12153631130343
3_2_0_0_0	0.809013	0.162922	4.96564613741545	1.20825853421686e-06	5.91784012865322	0.1417	0.28757166	1.4500869	0.0087951270926588	BovineHD1600014170	16	49704955	100137803	NA	NA	7.59496725331749
3_2_0_0_0	0.767624	0.149065	5.14959245966525	5.00428837958799e-07	6.30065767138967	0.1683	0.18504964	1.5240062	0.00467366543260751	BovineHD1600014171	16	49706320	100137803	NA	NA	8.12153631130343
3_2_0_0_0	0.809013	0.162922	4.96564613741545	1.20825853421686e-06	5.91784012865322	0.1417	0.28757166	1.4500869	0.0087951270926588	BovineHD1600014172	16	49708271	100137803	NA	NA	7.59496725331749
3_2_0_0_0	0.809013	0.162922	4.96564613741545	1.20825853421686e-06	5.91784012865322	0.1417	0.28757166	1.4500869	0.0087951270926588	BovineHD1600014218	16	49846513	100137803	NA	NA	7.59496725331749
3_2_0_0_0	0.807791	0.154473	5.22933457626899	3.38927401177946e-07	6.46989331844701	0.1517	0.17184021	1.5306005	0.00364703566836227	BovineHD1600014296	16	50182740	NA	NA	NA	8.35383512052302
3_2_0_0_0	0.800768	0.159373	5.02448971908667	9.1380795561293e-07	6.03914506529568	0.1517	0.24206304	1.4836879	0.00793544415966861	BovineHD1600014303	16	50215075	NA	NA	NA	7.76198200280743
3_2_0_0_0	0.800768	0.159373	5.02448971908667	9.1380795561293e-07	6.03914506529568	0.1517	0.24206304	1.4836879	0.00793544415966861	BovineHD1600014304	16	50217257	NA	NA	NA	7.76198200280743
3_2_0_0_0	0.927411	0.165229	5.61288272639791	4.88639978248246e-08	7.31101100395624	0.145	0.28457952	1.414944	0.000863817753547249	BovineHD1600014307	16	50231279	NA	NA	NA	9.50347793602196
3_2_0_0_0	0.927411	0.165229	5.61288272639791	4.88639978248246e-08	7.31101100395624	0.145	0.28457952	1.414944	0.000863817753547249	BovineHD1600014308	16	50236274	NA	NA	NA	9.50347793602196
3_2_0_0_0	0.910759	0.166766	5.46129906575681	1.06345113952205e-07	6.97328245905079	0.1433	0.27260696	1.4336127	0.00131597824711296	BovineHD1600014348	16	50379592	514590	PLCH2	phospholipase C eta 2	9.04289131332252
3_2_0_0_0	0.910759	0.166766	5.46129906575681	1.06345113952205e-07	6.97328245905079	0.1433	0.27260696	1.4336127	0.00131597824711296	BovineHD1600014351	16	50387697	NA	NA	NA	9.04289131332252
3_2_0_0_0	0.890984	0.166109	5.36385144694147	1.73854552561419e-07	6.75981393238127	0.145	0.26373772	1.4465206	0.00204893385345384	BovineHD1600014352	16	50388735	NA	NA	NA	8.75104887313827
3_2_0_0_0	0.910759	0.166766	5.46129906575681	1.06345113952205e-07	6.97328245905079	0.1433	0.27260696	1.4336127	0.00131597824711296	BovineHD1600014353	16	50394098	NA	NA	NA	9.04289131332252
3_2_0_0_0	0.893577	0.164414	5.43492038390891	1.21558692437945e-07	6.91521398011266	0.145	0.27898549	1.43004	0.0014675514101879	BovineHD1600014355	16	50396135	NA	NA	NA	8.96355726754444
3_2_0_0_0	0.910759	0.166766	5.46129906575681	1.06345113952205e-07	6.97328245905079	0.1433	0.27260696	1.4336127	0.00131597824711296	BovineHD1600014357	16	50397717	NA	NA	NA	9.04289131332252
3_2_0_0_0	0.910759	0.166766	5.46129906575681	1.06345113952205e-07	6.97328245905079	0.1433	0.27260696	1.4336127	0.00131597824711296	BovineHD1600014358	16	50398683	NA	NA	NA	9.04289131332252
3_2_0_0_0	0.874667	0.163812	5.33945620589456	1.96415314576172e-07	6.70682465312429	0.1467	0.27106668	1.4420239	0.00219363060077863	BovineHD1600014363	16	50406853	NA	NA	NA	8.67852137716292
3_2_0_0_0	0.910759	0.166766	5.46129906575681	1.06345113952205e-07	6.97328245905079	0.1433	0.27260696	1.4336127	0.00131597824711296	BovineHD1600014364	16	50407791	NA	NA	NA	9.04289131332252
3_2_0_0_0	0.910759	0.166766	5.46129906575681	1.06345113952205e-07	6.97328245905079	0.1433	0.27260696	1.4336127	0.00131597824711296	BovineHD1600014365	16	50409689	NA	NA	NA	9.04289131332252
3_2_0_0_0	0.910759	0.166766	5.46129906575681	1.06345113952205e-07	6.97328245905079	0.1433	0.27260696	1.4336127	0.00131597824711296	BovineHD1600014366	16	50411472	NA	NA	NA	9.04289131332252
3_2_0_0_0	0.910759	0.166766	5.46129906575681	1.06345113952205e-07	6.97328245905079	0.1433	0.27260696	1.4336127	0.00131597824711296	BovineHD1600014367	16	50414292	NA	NA	NA	9.04289131332252
3_2_0_0_0	0.874667	0.163812	5.33945620589456	1.96415314576172e-07	6.70682465312429	0.1467	0.27106668	1.4420239	0.00219363060077863	BovineHD1600014368	16	50421835	NA	NA	NA	8.67852137716292
3_2_0_0_0	0.736977	0.147163	5.00789600646902	9.88947476709654e-07	6.00482677329756	0.1917	0.22238253	1.5008378	0.00829683352223138	BovineHD1600014377	16	50448984	100125922	RER1	retention in endoplasmic reticulum sorting receptor 1	7.7147464716606
3_2_0_0_0	0.721847	0.146856	4.91533883532168	1.53108065187378e-06	5.81500193161318	0.195	0.20966862	1.5165783	0.00984234318684534	BovineHD1600014382	16	50468162	617176	MORN1	MORN repeat containing 1	7.4532682736413
3_2_0_0_0	0.52069	0.120028	4.33807111673943	2.02517816945442e-05	4.69353676276682	0.295	0.3545894	1.4304067	0.0849517619516294	BovineHD1600014447	16	50748612	NA	NA	NA	5.90268121341449
3_2_0_0_0	0.97025	0.146348	6.62974553803263	1.79247664648471e-10	9.74654649388549	0.1767	0.12498264	1.4835386	9.58722100031779e-06	BovineHD1600014578	16	51427779	525795	AGRN	agrin	12.778914181552
3_2_0_0_0	0.680187	0.137749	4.93787250724143	1.37731758385634e-06	5.86096590795392	0.2533	0.21469447	1.5111389	0.00973928809896495	BovineHD1600014580	16	51446273	525795	AGRN	agrin	7.51661341667123
3_2_0_0_0	0.680187	0.137749	4.93787250724143	1.37731758385634e-06	5.86096590795392	0.2533	0.21469447	1.5111389	0.00973928809896495	BovineHD1600014583	16	51464253	281871	ISG15	ISG15 ubiquitin-like modifier	7.51661341667123
3_2_0_0_0	0.494667	0.112237	4.40734338943486	1.50546900896547e-05	4.8223281802866	0.4467	0.27001948	1.4941332	0.069800244285653	BovineHD1600014610	16	51613571	NA	NA	NA	6.0811443908148
3_2_0_0_0	0.699321	0.142169	4.91894154140495	1.50542854253879e-06	5.82233985411177	0.245	0.28329985	1.4561104	0.00980477686447395	BovineHD1600014803	16	52216069	512520	NA	NA	7.46338231841533
3_2_0_0_0	0.699321	0.142169	4.91894154140495	1.50542854253879e-06	5.82233985411177	0.245	0.28329985	1.4561104	0.00980477686447395	BovineHD1600014804	16	52229599	512520	NA	NA	7.46338231841533
3_2_0_0_0	0.664896	0.14116	4.71022952677812	3.94371432051222e-06	5.40409455253376	0.2417	0.31022349	1.4459734	0.0216897276580491	BovineHD1600014805	16	52235631	512520	NA	NA	6.88616021173153
3_2_0_0_0	0.594023	0.133718	4.44235630206853	1.29409861748633e-05	4.88803262675991	0.2817	0.44383712	1.3567092	0.0640558110077854	BovineHD1600014933	16	52575008	100298347	KAZN	kazrin. periplakin interacting protein	6.17216086873448
3_2_0_0_0	0.598514	0.130535	4.58508446010648	6.91718699717915e-06	5.16007048357457	0.3033	0.39967956	1.3828628	0.0372162705283883	BovineHD4100012584	16	52679856	100298347	KAZN	kazrin. periplakin interacting protein	6.548751814867
3_2_0_0_0	0.537214	0.124999	4.29774638197106	2.40268138893858e-05	4.61930381562968	0.345	0.34855957	1.4371452	0.0974826921821618	ARS-BFGL-NGS-117525	16	53017106	NA	NA	NA	5.79978892051532
3_2_0_0_0	-2.12921	0.484783	-4.3920888314978	1.6075727394349e-05	4.79382936700686	0.0133	0.42908544	1.3704037	0.069800244285653	BovineHD1900014919	19	52797790	505388	NA	NA	6.04166039037959
3_2_0_0_0	-0.669219	0.14507	-4.61307644585373	6.10648160957227e-06	5.21420894649472	0.1967	0.39569258	1.384449	0.0332155021212365	BovineHD2100000858	21	4823044	613670	NA	NA	6.62364382459528
3_2_0_0_0	-2.0514	0.393908	-5.2078150227972	3.76678889608699e-07	6.42402871848363	0.0167	0.13848097	1.5605084	0.00396702177646962	BovineHD2100001348	21	6463783	538131	NA	NA	8.29091050267741
3_2_0_0_0	-3.06335	0.518111	-5.91253611677806	1.00337740890796e-08	7.99853568135995	0.0117	0.23347367	1.4380205	0.000220080853848967	BovineHD2100001354	21	6488412	538131	NA	NA	10.4365546233241
3_2_0_0_0	-1.04984	0.213257	-4.92288647031516	1.47781630562411e-06	5.83037954592213	0.0667	0.27149993	1.4654026	0.00980477686447395	BovineHD2100002147	21	8978998	NA	NA	NA	7.47446306272528
3_2_0_0_0	-1.03356	0.205115	-5.03892938107891	8.52944901270997e-07	6.06907902258023	0.0783	0.24381169	1.4814423	0.00767625598201315	BovineHD2100002151	21	8986103	NA	NA	NA	7.80317347055291
3_2_0_0_0	-2.51407	0.524097	-4.79695552540846	2.65346015330789e-06	5.57618742973365	0.0117	0.27013655	1.4734267	0.0152723293084297	BovineHD2100002246	21	9283711	NA	NA	NA	7.12384340485179
3_2_0_0_0	-2.51407	0.524097	-4.79695552540846	2.65346015330789e-06	5.57618742973365	0.0117	0.27013655	1.4734267	0.0152723293084297	BovineHD2100002248	21	9292844	NA	NA	NA	7.12384340485179
3_2_0_0_0	-1.27481	0.288346	-4.42111213611425	1.41867303637491e-05	4.848117685487	0.0367	0.19040846	1.5592533	0.0675211975227883	ARS-BFGL-NGS-1111	21	9666805	NA	NA	NA	6.11687152933885
3_2_0_0_0	-2.86016	0.516192	-5.54088401215052	7.08365248202106e-08	7.14974275307805	0.0117	0.48781167	1.2634394	0.00116876488005357	BovineHD2300001928	23	7651229	NA	NA	NA	9.2837212183671
3_2_0_0_0	-2.86016	0.516192	-5.54088401215052	7.08365248202106e-08	7.14974275307805	0.0117	0.48781167	1.2634394	0.00116876488005357	BovineHD4100015922	23	7664021	NA	NA	NA	9.2837212183671
3_2_0_0_0	-3.40532	0.489078	-6.96273396063614	2.48613385369758e-11	10.6044754926062	0.0117	0.38465241	1.2510801	2.70435017541722e-06	BovineHD2500008897	25	32012963	NA	NA	NA	13.9117627758774
3_2_0_0_0	-2.66146	0.451593	-5.89349259178065	1.11155539294688e-08	7.9540688899135	0.015	0.49914776	1.2340104	0.000220080853848967	BovineHD2500008902	25	32023407	NA	NA	NA	10.3763980476639
3_2_0_0_0	-2.66146	0.451593	-5.89349259178065	1.11155539294688e-08	7.9540688899135	0.015	0.49914776	1.2340104	0.000220080853848967	BovineHD2500008903	25	32025397	NA	NA	NA	10.3763980476639
3_2_0_0_0	-2.66146	0.451593	-5.89349259178065	1.11155539294688e-08	7.9540688899135	0.015	0.49914776	1.2340104	0.000220080853848967	BovineHD2500008905	25	32030228	NA	NA	NA	10.3763980476639
3_2_0_0_0	-2.66146	0.451593	-5.89349259178065	1.11155539294688e-08	7.9540688899135	0.015	0.49914776	1.2340104	0.000220080853848967	BovineHD2500008909	25	32039196	NA	NA	NA	10.3763980476639
3_2_0_0_0	-2.21654	0.468661	-4.72951664422685	3.61279849701917e-06	5.4421562604284	0.015	0.67140433	1.1771578	0.0200930050702083	ARS-BFGL-BAC-41932	25	32784599	534669	GTF2I	general transcription factor IIi	6.93874855772631
3_2_0_0_0	-2.21654	0.468661	-4.72951664422685	3.61279849701917e-06	5.4421562604284	0.015	0.67140433	1.1771578	0.0200930050702083	BovineHD2500009174	25	32785820	534669	GTF2I	general transcription factor IIi	6.93874855772631
3_2_0_0_0	-2.79251	0.523294	-5.33640744973189	1.99427409845648e-07	6.7002151513071	0.0117	0.1883911	1.5103422	0.00219363060077863	BTB-02057686	26	6741871	NA	NA	NA	8.66947252785832
3_2_0_0_0	-2.77049	0.492297	-5.62768003867584	4.52537287856035e-08	7.34434563028655	0.0133	0.17816008	1.501597	0.000861533526508199	BovineHD2600001542	26	6790956	NA	NA	NA	9.54886118329416
3_6_1_0_0	-1.58782	0.383035	-4.14536530604253	4.53176369764646e-05	4.34373274388449	0.0133	0.71938173	0.47190123	0.0364147812031791	BovineHD0200029919	2	103547149	NA	NA	NA	5.41769150428876
3_6_1_0_0	-1.25949	0.294199	-4.28108185275953	2.57759227839387e-05	4.58878577792422	0.0233	0.74836422	0.44852874	0.0230717348341503	BovineHD0200029930	2	103593199	NA	NA	NA	5.75748325629744
3_6_1_0_0	-1.22412	0.289822	-4.22369592370489	3.27786432333132e-05	4.48440902661909	0.025	0.79655118	0.41792071	0.0278300239145768	BovineHD0200029931	2	103594283	NA	NA	NA	5.61277035607367
3_6_1_0_0	-1.22412	0.289822	-4.22369592370489	3.27786432333132e-05	4.48440902661909	0.025	0.79655118	0.41792071	0.0278300239145768	BovineHD0200029932	2	103596530	NA	NA	NA	5.61277035607367
3_6_1_0_0	-1.25949	0.294199	-4.28108185275953	2.57759227839387e-05	4.58878577792422	0.0233	0.74836422	0.44852874	0.0230717348341503	BovineHD0200029934	2	103599202	NA	NA	NA	5.75748325629744
3_6_1_0_0	-1.22412	0.289822	-4.22369592370489	3.27786432333132e-05	4.48440902661909	0.025	0.79655118	0.41792071	0.0278300239145768	BovineHD0200029935	2	103601588	NA	NA	NA	5.61277035607367
3_6_1_0_0	-1.22412	0.289822	-4.22369592370489	3.27786432333132e-05	4.48440902661909	0.025	0.79655118	0.41792071	0.0278300239145768	BovineHD0200029937	2	103610811	NA	NA	NA	5.61277035607367
3_6_1_0_0	-1.58782	0.383035	-4.14536530604253	4.53176369764646e-05	4.34373274388449	0.0133	0.71938173	0.47190123	0.0364147812031791	BovineHD0200029939	2	103613121	NA	NA	NA	5.41769150428876
3_6_1_0_0	-1.13619	0.279781	-4.06099770892234	6.38931114333131e-05	4.19454596230742	0.0266999999999999	0.80699656	0.41537821	0.0477014598336456	BovineHD0200029940	2	103618959	NA	NA	NA	5.21078507500738
3_6_1_0_0	-1.13619	0.279781	-4.06099770892234	6.38931114333131e-05	4.19454596230742	0.0266999999999999	0.80699656	0.41537821	0.0477014598336456	BovineHD0200029941	2	103620493	NA	NA	NA	5.21078507500738
3_6_1_0_0	-1.13619	0.279781	-4.06099770892234	6.38931114333131e-05	4.19454596230742	0.0266999999999999	0.80699656	0.41537821	0.0477014598336456	BovineHD0200029942	2	103622844	NA	NA	NA	5.21078507500738
3_6_1_0_0	-1.58782	0.383035	-4.14536530604253	4.53176369764646e-05	4.34373274388449	0.0133	0.71938173	0.47190123	0.0364147812031791	BovineHD0200029943	2	103631117	NA	NA	NA	5.41769150428876
3_6_1_0_0	-1.13619	0.279781	-4.06099770892234	6.38931114333131e-05	4.19454596230742	0.0266999999999999	0.80699656	0.41537821	0.0477014598336456	BovineHD0200029948	2	103662436	NA	NA	NA	5.21078507500738
3_6_1_0_0	-1.40139	0.361271	-3.87905478159055	0.000131487662778816	3.8811149942346	0.015	0.74200685	0.46361143	0.0841219120889124	BovineHD0200029951	2	103674699	NA	NA	NA	4.77613271873743
3_6_1_0_0	-1.50144	0.346074	-4.33849407930096	2.02153715152739e-05	4.69431827285364	0.0167	0.60856729	0.54351383	0.0188784194689429	BovineHD0200033124	2	113815693	NA	NA	NA	5.90376433698235
3_6_1_0_0	-1.21842	0.286451	-4.25350234420547	2.89411556945291e-05	4.53848413037886	0.025	0.59677965	0.55433347	0.024957158554531	BovineHD0200033262	2	114476166	NA	NA	NA	5.68774635696183
3_6_1_0_0	0.490105	0.0938235	5.2236912926932	3.48456073218516e-07	6.45785196178749	0.35	0.57206132	0.54216347	0.000766578581982195	BovineHD0400000001	4	27735132	NA	NA	NA	8.33731704280196
3_6_1_0_0	-0.499839	0.127514	-3.91987546465486	0.0001120870275008	3.95044464798333	0.1533	0.63158966	0.53882402	0.0740738120433324	BovineHD0400020233	4	72601935	NA	NA	NA	4.87226008487432
3_6_1_0_0	-0.585107	0.150348	-3.89168462500333	0.000125168792487831	3.9025039374176	0.1217	0.65123296	0.52576746	0.0817368727978846	BovineHD0400020413	4	73174463	100295505	ZNF804B	zinc finger protein 804B	4.80578754725449
3_6_1_0_0	-0.60521	0.151127	-4.00464509981671	8.01213021952137e-05	4.0962520008213	0.12	0.65379758	0.52096631	0.0565429217128939	BovineHD0400020420	4	73197071	100295505	ZNF804B	zinc finger protein 804B	5.07446062357058
3_6_1_0_0	-0.585107	0.150348	-3.89168462500333	0.000125168792487831	3.9025039374176	0.1217	0.65123296	0.52576746	0.0817368727978846	BTB-00196827	4	73199829	100295505	ZNF804B	zinc finger protein 804B	4.80578754725449
3_6_1_0_0	-1.14568	0.280178	-4.0891147770346	5.70169909628242e-05	4.24399570605012	0.0283	0.70007799	0.48663215	0.0445853052997513	BovineHD0400021688	4	77547643	100337418	NA	NA	5.27936798281146
3_6_1_0_0	-0.579218	0.142266	-4.07137334289289	6.1268569457141e-05	4.21276225977124	0.1267	0.60437085	0.55401752	0.0465137447610023	BovineHD0400023957	4	85684713	617867	CPED1	cadherin like and PC-esterase domain containing 1	5.23604968835296
3_6_1_0_0	-0.579218	0.142266	-4.07137334289289	6.1268569457141e-05	4.21276225977124	0.1267	0.60437085	0.55401752	0.0465137447610023	BTB-01774413	4	85687447	617867	CPED1	cadherin like and PC-esterase domain containing 1	5.23604968835296
3_6_1_0_0	-0.579218	0.142266	-4.07137334289289	6.1268569457141e-05	4.21276225977124	0.1267	0.60437085	0.55401752	0.0465137447610023	BovineHD0400023958	4	85688011	617867	CPED1	cadherin like and PC-esterase domain containing 1	5.23604968835296
3_6_1_0_0	-0.579218	0.142266	-4.07137334289289	6.1268569457141e-05	4.21276225977124	0.1267	0.60437085	0.55401752	0.0465137447610023	BovineHD0400023959	4	85688944	617867	CPED1	cadherin like and PC-esterase domain containing 1	5.23604968835296
3_6_1_0_0	-0.579218	0.142266	-4.07137334289289	6.1268569457141e-05	4.21276225977124	0.1267	0.60437085	0.55401752	0.0465137447610023	BovineHD0400023960	4	85689754	617867	CPED1	cadherin like and PC-esterase domain containing 1	5.23604968835296
3_6_1_0_0	-0.579218	0.142266	-4.07137334289289	6.1268569457141e-05	4.21276225977124	0.1267	0.60437085	0.55401752	0.0465137447610023	BovineHD0400023962	4	85691839	617867	CPED1	cadherin like and PC-esterase domain containing 1	5.23604968835296
3_6_1_0_0	-0.579218	0.142266	-4.07137334289289	6.1268569457141e-05	4.21276225977124	0.1267	0.60437085	0.55401752	0.0465137447610023	BovineHD0400023963	4	85693940	617867	CPED1	cadherin like and PC-esterase domain containing 1	5.23604968835296
3_6_1_0_0	-0.579218	0.142266	-4.07137334289289	6.1268569457141e-05	4.21276225977124	0.1267	0.60437085	0.55401752	0.0465137447610023	BovineHD0400023964	4	85695876	617867	CPED1	cadherin like and PC-esterase domain containing 1	5.23604968835296
3_6_1_0_0	-0.579218	0.142266	-4.07137334289289	6.1268569457141e-05	4.21276225977124	0.1267	0.60437085	0.55401752	0.0465137447610023	BovineHD0400023965	4	-85696597	617867	CPED1	cadherin like and PC-esterase domain containing 1	5.23604968835296
3_6_1_0_0	-0.579218	0.142266	-4.07137334289289	6.1268569457141e-05	4.21276225977124	0.1267	0.60437085	0.55401752	0.0465137447610023	BovineHD0400023966	4	85699142	617867	CPED1	cadherin like and PC-esterase domain containing 1	5.23604968835296
3_6_1_0_0	-0.579218	0.142266	-4.07137334289289	6.1268569457141e-05	4.21276225977124	0.1267	0.60437085	0.55401752	0.0465137447610023	BovineHD0400023967	4	85700876	617867	CPED1	cadherin like and PC-esterase domain containing 1	5.23604968835296
3_6_1_0_0	-0.579218	0.142266	-4.07137334289289	6.1268569457141e-05	4.21276225977124	0.1267	0.60437085	0.55401752	0.0465137447610023	BovineHD0400023968	4	85701891	617867	CPED1	cadherin like and PC-esterase domain containing 1	5.23604968835296
3_6_1_0_0	-0.579218	0.142266	-4.07137334289289	6.1268569457141e-05	4.21276225977124	0.1267	0.60437085	0.55401752	0.0465137447610023	BovineHD0400023970	4	85706888	617867	CPED1	cadherin like and PC-esterase domain containing 1	5.23604968835296
3_6_1_0_0	-1.16369	0.291886	-3.98679621496064	8.60308506783857e-05	4.06534578274729	0.0217000000000001	0.58184053	0.57245045	0.0598929600452744	BovineHD0400029859	4	104940977	506984	KIAA1147	KIAA1147 ortholog	5.03159815784105
3_6_1_0_0	-1.16369	0.291886	-3.98679621496064	8.60308506783857e-05	4.06534578274729	0.0217000000000001	0.58184053	0.57245045	0.0598929600452744	BovineHD0400029860	4	104945007	NA	NA	NA	5.03159815784105
3_6_1_0_0	-2.70438	0.525307	-5.14818953488151	5.03850948928729e-07	6.29769791917247	0.00670000000000004	0.47798744	0.61335184	0.000934075498518869	BovineHD0800006295	8	20481338	NA	NA	NA	8.11747090934845
3_6_1_0_0	-2.0175	0.474248	-4.25410333833775	2.88683830528578e-05	4.53957754070838	0.00829999999999997	0.51004547	0.61731495	0.0249378494189106	Hapmap51321-BTA-80853	8	22183217	NA	NA	NA	5.68926230946458
3_6_1_0_0	-2.0175	0.474248	-4.25410333833775	2.88683830528578e-05	4.53957754070838	0.00829999999999997	0.51004547	0.61731495	0.0249378494189106	BovineHD0800006723	8	22192961	782907	MTAP	methylthioadenosine phosphorylase	5.68926230946458
3_6_1_0_0	-2.16041	0.470044	-4.59618673996477	6.58396692839418e-06	5.18151235927391	0.00829999999999997	0.43103322	0.66651797	0.00740672337746424	BovineHD0800006766	8	22368146	NA	NA	NA	6.57841556585739
3_6_1_0_0	-2.73107	0.520465	-5.24736533676616	3.10147104099716e-07	6.50843226956716	0.00670000000000004	0.39394529	0.67393443	0.000692053883651391	BovineHD0800006774	8	22453712	NA	NA	NA	8.40669124762002
3_6_1_0_0	-1.18904	0.29298	-4.05843402280019	6.45578984211174e-05	4.19005061581646	0.0233	0.57980108	0.57195751	0.0480287291888302	BovineHD0800033176	8	22650027	NA	NA	NA	5.20455037373755
3_6_1_0_0	-1.18904	0.29298	-4.05843402280019	6.45578984211174e-05	4.19005061581646	0.0233	0.57980108	0.57195751	0.0480287291888302	BovineHD0800006817	8	22653121	NA	NA	NA	5.20455037373755
3_6_1_0_0	-1.00291	0.243425	-4.11999589195851	5.02785484196908e-05	4.29861726922034	0.0383	0.68525438	0.49599332	0.0398831362355324	BovineHD0800026606	8	88188790	NA	NA	NA	5.35512267314872
3_6_1_0_0	-0.862742	0.213628	-4.03852491246466	6.99492265013901e-05	4.15521708357437	0.0467	0.63813817	0.53102575	0.0512944413786134	BovineHD0900016449	9	59088289	NA	NA	NA	5.15623906601546
3_6_1_0_0	-0.756034	0.179773	-4.20549248218587	3.53564231496954e-05	4.4515316770561	0.0617	0.57779862	0.5692915	0.02971284169156	BTA-83827-NO-RS	9	59118857	NA	NA	NA	5.56718197199164
3_6_1_0_0	-0.862742	0.213628	-4.03852491246466	6.99492265013901e-05	4.15521708357437	0.0467	0.63813817	0.53102575	0.0512944413786134	BovineHD0900016765	9	60209693	NA	NA	NA	5.15623906601546
3_6_1_0_0	-0.862742	0.213628	-4.03852491246466	6.99492265013901e-05	4.15521708357437	0.0467	0.63813817	0.53102575	0.0512944413786134	BovineHD0900016774	9	60251218	NA	NA	NA	5.15623906601546
3_6_1_0_0	-0.862742	0.213628	-4.03852491246466	6.99492265013901e-05	4.15521708357437	0.0467	0.63813817	0.53102575	0.0512944413786134	BTB-00396602	9	60271192	538296	BACH2	BTB domain and CNC homolog 2	5.15623906601546
3_6_1_0_0	-0.798495	0.207714	-3.84420404979924	0.000150528646718123	3.82238084274315	0.045	0.55468645	0.59591984	0.0903142686874223	BovineHD0900024494	9	86060398	535975	NA	NA	4.69470841258248
3_6_1_0_0	-0.862633	0.214857	-4.01491689821602	7.68975172817161e-05	4.11408768163233	0.0417	0.54805279	0.59614341	0.055810910108758	BovineHD0900024577	9	86337100	NA	NA	NA	5.09919658779845
3_6_1_0_0	-0.818067	0.212904	-3.8424219366475	0.000151569302537792	3.81938874783588	0.0433	0.56298472	0.58993868	0.0907187178323657	BovineHD4100007640	9	86340153	NA	NA	NA	4.69056075687277
3_6_1_0_0	-0.893711	0.218168	-4.09643485754098	5.53459880354843e-05	4.25691385513215	0.04	0.5542952	0.58934521	0.0435538609566871	BovineHD0900024579	9	86340942	NA	NA	NA	5.29728432997327
3_6_1_0_0	-0.862633	0.214857	-4.01491689821602	7.68975172817161e-05	4.11408768163233	0.0417	0.54805279	0.59614341	0.055810910108758	BovineHD0900024581	9	86351700	NA	NA	NA	5.09919658779845
3_6_1_0_0	-0.77763	0.190683	-4.07812967071003	5.96150651310732e-05	4.22464397723071	0.05	0.55848942	0.58680861	0.0463970179227031	BTB-00866140	9	87569465	NA	NA	NA	5.2525287078525
3_6_1_0_0	-0.913836	0.214362	-4.26305035407395	2.78054829977979e-05	4.55586955656778	0.0417	0.55480141	0.58426513	0.0241885223131494	ARS-BFGL-NGS-36861	9	87663028	NA	NA	NA	5.71184988863025
3_6_1_0_0	-0.913836	0.214362	-4.26305035407395	2.78054829977979e-05	4.55586955656778	0.0417	0.55480141	0.58426513	0.0241885223131494	BovineHD0900025036	9	87670537	NA	NA	NA	5.71184988863025
3_6_1_0_0	-0.864988	0.206266	-4.19355589384581	3.71506359002297e-05	4.43003374810536	0.045	0.46007241	0.65644985	0.03059728845331	BovineHD0900026218	9	91316131	NA	NA	NA	5.53737128246896
3_6_1_0_0	-1.63873	0.396856	-4.12928114983773	4.84056173319426e-05	4.31510423681205	0.0133	0.58449607	0.56662161	0.0385829405626961	BovineHD1000001462	10	4843937	NA	NA	NA	5.37798802534671
3_6_1_0_0	-0.538785	0.139425	-3.86433566433566	0.000139233115543255	3.85625745878255	0.1383	0.53862393	0.60711244	0.0855826011601366	BovineHD1000011156	10	35327597	617063	FSIP1	fibrous sheath interacting protein 1	4.7416707214383
3_6_1_0_0	-0.538785	0.139425	-3.86433566433566	0.000139233115543255	3.85625745878255	0.1383	0.53862393	0.60711244	0.0855826011601366	BovineHD1000011158	10	35336345	617063	FSIP1	fibrous sheath interacting protein 1	4.7416707214383
3_6_1_0_0	-0.394021	0.0982714	-4.00951853743816	7.85760877245926e-05	4.10470959835341	0.4417	0.48446456	0.6432834	0.0565429217128939	BovineHD4100008324	10	30944113	515802	NOXRED1	NADP dependent oxidoreductase domain containing 1	5.0861902678618
3_6_1_0_0	-0.498593	0.112905	-4.41604003365661	1.45007323239737e-05	4.83861006423195	0.1817	0.51594029	0.60822337	0.0141570621077905	BovineHD1300012471	13	42465993	541217	SYNDIG1	synapse differentiation inducing 1	6.10370063924386
3_6_1_0_0	-0.498593	0.112905	-4.41604003365661	1.45007323239737e-05	4.83861006423195	0.1817	0.51594029	0.60822337	0.0141570621077905	BovineHD1300012473	13	42474743	541217	SYNDIG1	synapse differentiation inducing 1	6.10370063924386
3_6_1_0_0	-0.529638	0.115139	-4.59998784078375	6.47347206691522e-06	5.18886272164251	0.1717	0.49204036	0.6203761	0.00729900933387235	BovineHD1300012483	13	42515342	541217	SYNDIG1	synapse differentiation inducing 1	6.58858372949742
3_6_1_0_0	-0.51611	0.111147	-4.64349015268068	5.32939947016786e-06	5.27332172558617	0.1817	0.45455428	0.64715699	0.00643406699351602	BovineHD1300012487	13	42524995	NA	NA	NA	6.70539452563754
3_6_1_0_0	-0.529638	0.115139	-4.59998784078375	6.47347206691522e-06	5.18886272164251	0.1717	0.49204036	0.6203761	0.00729900933387235	BovineHD1300012491	13	42532292	NA	NA	NA	6.58858372949742
3_6_1_0_0	-0.51611	0.111147	-4.64349015268068	5.32939947016786e-06	5.27332172558617	0.1817	0.45455428	0.64715699	0.00643406699351602	BovineHD1300012495	13	42544958	NA	NA	NA	6.70539452563754
3_6_1_0_0	-0.51611	0.111147	-4.64349015268068	5.32939947016786e-06	5.27332172558617	0.1817	0.45455428	0.64715699	0.00643406699351602	BovineHD1300012496	13	42545924	NA	NA	NA	6.70539452563754
3_6_1_0_0	-0.445375	0.0998207	-4.46174991760226	1.18959347658543e-05	4.92460142603513	0.2967	0.52149854	0.6027724	0.011753088571141	BovineHD4100010167	13	42547339	NA	NA	NA	6.22280822692465
3_6_1_0_0	-0.445375	0.0998207	-4.46174991760226	1.18959347658543e-05	4.92460142603513	0.2967	0.52149854	0.6027724	0.011753088571141	BovineHD1300012497	13	42548142	NA	NA	NA	6.22280822692465
3_6_1_0_0	-0.445375	0.0998207	-4.46174991760226	1.18959347658543e-05	4.92460142603513	0.2967	0.52149854	0.6027724	0.011753088571141	BovineHD1300012498	13	42549900	NA	NA	NA	6.22280822692465
3_6_1_0_0	-0.445375	0.0998207	-4.46174991760226	1.18959347658543e-05	4.92460142603513	0.2967	0.52149854	0.6027724	0.011753088571141	ARS-BFGL-NGS-57335	13	42550967	NA	NA	NA	6.22280822692465
3_6_1_0_0	-0.439921	0.101036	-4.35410150837325	1.89148084926854e-05	4.72319805146302	0.2867	0.55127321	0.58419272	0.0179199749798971	BovineHD1300012499	13	42551747	NA	NA	NA	5.94378822945274
3_6_1_0_0	-0.439921	0.101036	-4.35410150837325	1.89148084926854e-05	4.72319805146302	0.2867	0.55127321	0.58419272	0.0179199749798971	BovineHD1300012500	13	42553195	NA	NA	NA	5.94378822945274
3_6_1_0_0	-0.439921	0.101036	-4.35410150837325	1.89148084926854e-05	4.72319805146302	0.2867	0.55127321	0.58419272	0.0179199749798971	BovineHD1300012501	13	42554850	NA	NA	NA	5.94378822945274
3_6_1_0_0	-0.550226	0.113777	-4.83600376174446	2.21583109680403e-06	5.65446334706709	0.18	0.46732814	0.6314738	0.00326428851077514	Hapmap54073-RS29012511	13	42777226	535740	APMAP	adipocyte plasma membrane associated protein	7.23187304175441
3_6_1_0_0	-0.550226	0.113777	-4.83600376174446	2.21583109680403e-06	5.65446334706709	0.18	0.46732814	0.6314738	0.00326428851077514	BovineHD1300012526	13	42776304	535740	APMAP	adipocyte plasma membrane associated protein	7.23187304175441
3_6_1_0_0	-0.550226	0.113777	-4.83600376174446	2.21583109680403e-06	5.65446334706709	0.18	0.46732814	0.6314738	0.00326428851077514	BovineHD4100010171	13	42775155	535740	APMAP	adipocyte plasma membrane associated protein	7.23187304175441
3_6_1_0_0	-0.561806	0.114059	-4.92557360664218	1.45928892398624e-06	5.83585871381565	0.1783	0.47935542	0.6196007	0.00237606798931054	BovineHD1300012529	13	42768945	535740	APMAP	adipocyte plasma membrane associated protein	7.48201441196764
3_6_1_0_0	-0.518191	0.114877	-4.5108333260792	9.60041425603901e-06	5.01771002683228	0.1733	0.48137368	0.63104935	0.0100043188423394	BovineHD1300012531	13	42761243	535740	APMAP	adipocyte plasma membrane associated protein	6.35173049434195
3_6_1_0_0	-0.550226	0.113777	-4.83600376174446	2.21583109680403e-06	5.65446334706709	0.18	0.46732814	0.6314738	0.00326428851077514	BovineHD1300012533	13	42756200	535740	APMAP	adipocyte plasma membrane associated protein	7.23187304175441
3_6_1_0_0	-0.550226	0.113777	-4.83600376174446	2.21583109680403e-06	5.65446334706709	0.18	0.46732814	0.6314738	0.00326428851077514	BovineHD1300012534	13	42753153	535740	APMAP	adipocyte plasma membrane associated protein	7.23187304175441
3_6_1_0_0	-0.518191	0.114877	-4.5108333260792	9.60041425603901e-06	5.01771002683228	0.1733	0.48137368	0.63104935	0.0100043188423394	BTA-32517-NO-RS	13	42751174	535740	APMAP	adipocyte plasma membrane associated protein	6.35173049434195
3_6_1_0_0	-0.518191	0.114877	-4.5108333260792	9.60041425603901e-06	5.01771002683228	0.1733	0.48137368	0.63104935	0.0100043188423394	BovineHD1300012536	13	42749959	535740	APMAP	adipocyte plasma membrane associated protein	6.35173049434195
3_6_1_0_0	-0.529638	0.115139	-4.59998784078375	6.47347206691522e-06	5.18886272164251	0.1717	0.49204036	0.6203761	0.00729900933387235	BovineHD1300012539	13	42605629	535740	APMAP	adipocyte plasma membrane associated protein	6.58858372949742
3_6_1_0_0	-0.529638	0.115139	-4.59998784078375	6.47347206691522e-06	5.18886272164251	0.1717	0.49204036	0.6203761	0.00729900933387235	BovineHD1300012543	13	42611867	535740	APMAP	adipocyte plasma membrane associated protein	6.58858372949742
3_6_1_0_0	-0.529638	0.115139	-4.59998784078375	6.47347206691522e-06	5.18886272164251	0.1717	0.49204036	0.6203761	0.00729900933387235	BovineHD1300012554	13	42634909	282873	ACSS1	acyl-CoA synthetase short-chain family member 1	6.58858372949742
3_6_1_0_0	-0.529638	0.115139	-4.59998784078375	6.47347206691522e-06	5.18886272164251	0.1717	0.49204036	0.6203761	0.00729900933387235	BovineHD1300012556	13	42637104	282873	ACSS1	acyl-CoA synthetase short-chain family member 1	6.58858372949742
3_6_1_0_0	-0.518191	0.114877	-4.5108333260792	9.60041425603901e-06	5.01771002683228	0.1733	0.48137368	0.63104935	0.0100043188423394	BovineHD1300012568	13	42749332	NA	NA	NA	6.35173049434195
3_6_1_0_0	-0.518191	0.114877	-4.5108333260792	9.60041425603901e-06	5.01771002683228	0.1733	0.48137368	0.63104935	0.0100043188423394	BovineHD1300012569	13	42748784	NA	NA	NA	6.35173049434195
3_6_1_0_0	-0.518191	0.114877	-4.5108333260792	9.60041425603901e-06	5.01771002683228	0.1733	0.48137368	0.63104935	0.0100043188423394	BovineHD1300012571	13	42747651	NA	NA	NA	6.35173049434195
3_6_1_0_0	-0.518191	0.114877	-4.5108333260792	9.60041425603901e-06	5.01771002683228	0.1733	0.48137368	0.63104935	0.0100043188423394	BovineHD1300012572	13	42747147	NA	NA	NA	6.35173049434195
3_6_1_0_0	-0.518191	0.114877	-4.5108333260792	9.60041425603901e-06	5.01771002683228	0.1733	0.48137368	0.63104935	0.0100043188423394	BovineHD1300012573	13	42746641	NA	NA	NA	6.35173049434195
3_6_1_0_0	-0.518191	0.114877	-4.5108333260792	9.60041425603901e-06	5.01771002683228	0.1733	0.48137368	0.63104935	0.0100043188423394	BovineHD1300012574	13	42746166	NA	NA	NA	6.35173049434195
3_6_1_0_0	-0.529638	0.115139	-4.59998784078375	6.47347206691522e-06	5.18886272164251	0.1717	0.49204036	0.6203761	0.00729900933387235	BovineHD1300012577	13	42692493	286802	VSX1	visual system homeobox 1	6.58858372949742
3_6_1_0_0	-0.529638	0.115139	-4.59998784078375	6.47347206691522e-06	5.18886272164251	0.1717	0.49204036	0.6203761	0.00729900933387235	BovineHD1300012582	13	42714961	NA	NA	NA	6.58858372949742
3_6_1_0_0	-0.518191	0.114877	-4.5108333260792	9.60041425603901e-06	5.01771002683228	0.1733	0.48137368	0.63104935	0.0100043188423394	BovineHD1300012589	13	42738642	NA	NA	NA	6.35173049434195
3_6_1_0_0	-0.518191	0.114877	-4.5108333260792	9.60041425603901e-06	5.01771002683228	0.1733	0.48137368	0.63104935	0.0100043188423394	BovineHD1300012590	13	42739592	508097	NA	NA	6.35173049434195
3_6_1_0_0	-0.518191	0.114877	-4.5108333260792	9.60041425603901e-06	5.01771002683228	0.1733	0.48137368	0.63104935	0.0100043188423394	BovineHD1300012591	13	42740593	508097	NA	NA	6.35173049434195
3_6_1_0_0	-0.518191	0.114877	-4.5108333260792	9.60041425603901e-06	5.01771002683228	0.1733	0.48137368	0.63104935	0.0100043188423394	BovineHD1300012592	13	42742482	508097	NA	NA	6.35173049434195
3_6_1_0_0	-0.518191	0.114877	-4.5108333260792	9.60041425603901e-06	5.01771002683228	0.1733	0.48137368	0.63104935	0.0100043188423394	BovineHD1300012593	13	42743437	508097	NA	NA	6.35173049434195
3_6_1_0_0	-0.518191	0.114877	-4.5108333260792	9.60041425603901e-06	5.01771002683228	0.1733	0.48137368	0.63104935	0.0100043188423394	BovineHD1300012595	13	42744788	508097	NA	NA	6.35173049434195
3_6_1_0_0	-0.529638	0.115139	-4.59998784078375	6.47347206691522e-06	5.18886272164251	0.1717	0.49204036	0.6203761	0.00729900933387235	BovineHD1300012596	13	42784705	508097	NA	NA	6.58858372949742
3_6_1_0_0	-0.496602	0.107794	-4.60695400486112	6.2755848619656e-06	5.20234579327514	0.2033	0.41402385	0.67925217	0.00725774321802612	ARS-BFGL-NGS-111332	13	42790006	508097	NA	NA	6.60723468286641
3_6_1_0_0	-0.50828	0.114805	-4.42733330429859	1.38104903351903e-05	4.85979090171919	0.175	0.4883763	0.62832712	0.0135852354902039	BovineHD1300012597	13	42787438	508097	NA	NA	6.13304182507065
3_6_1_0_0	-0.465847	0.108749	-4.2836899649652	2.54943592403029e-05	4.59355589885233	0.1967	0.43373085	0.67387838	0.0230279195514637	BovineHD1300012600	13	42797808	505560	NA	NA	5.7640960365374
3_6_1_0_0	-0.45572	0.108559	-4.1979016018939	3.64875886570252e-05	4.43785483676008	0.1983	0.43028392	0.67902282	0.0302525503916398	BovineHD1300012601	13	42799933	505560	NA	NA	5.54821671506917
3_6_1_0_0	-0.465048	0.108795	-4.27453467530677	2.64958978341026e-05	4.57682135949406	0.1967	0.44926781	0.66229346	0.0234197240955633	BovineHD1300012604	13	42809780	505560	NA	NA	5.74089677179877
3_6_1_0_0	-0.496602	0.107794	-4.60695400486112	6.2755848619656e-06	5.20234579327514	0.2033	0.41402385	0.67925217	0.00725774321802612	BovineHD1300012605	13	42811691	NA	NA	NA	6.60723468286641
3_6_1_0_0	-0.465847	0.108749	-4.2836899649652	2.54943592403029e-05	4.59355589885233	0.1967	0.43373085	0.67387838	0.0230279195514637	BovineHD1300012606	13	42814180	768242	ABHD12	abhydrolase domain containing 12	5.7640960365374
3_6_1_0_0	-0.496602	0.107794	-4.60695400486112	6.2755848619656e-06	5.20234579327514	0.2033	0.41402385	0.67925217	0.00725774321802612	BovineHD1300012607	13	42816262	768242	ABHD12	abhydrolase domain containing 12	6.60723468286641
3_6_1_0_0	-0.455564	0.10829	-4.20688890940992	3.51520124318633e-05	4.45404980683092	0.1983	0.43117946	0.67807561	0.0295912988462133	BovineHD1300012608	13	42819613	768242	ABHD12	abhydrolase domain containing 12	5.57067374374404
3_6_1_0_0	-0.465847	0.108749	-4.2836899649652	2.54943592403029e-05	4.59355589885233	0.1967	0.43373085	0.67387838	0.0230279195514637	BovineHD1300012609	13	42823088	768242	ABHD12	abhydrolase domain containing 12	5.7640960365374
3_6_1_0_0	-0.465847	0.108749	-4.2836899649652	2.54943592403029e-05	4.59355589885233	0.1967	0.43373085	0.67387838	0.0230279195514637	BovineHD1300012610	13	42823557	768242	ABHD12	abhydrolase domain containing 12	5.7640960365374
3_6_1_0_0	-0.473302	0.108769	-4.35144204690675	1.91306064996068e-05	4.71827126127134	0.195	0.44237063	0.66527775	0.0180368459573359	BovineHD1300012613	13	42834460	768242	ABHD12	abhydrolase domain containing 12	5.93696052315387
3_6_1_0_0	-0.465847	0.108749	-4.2836899649652	2.54943592403029e-05	4.59355589885233	0.1967	0.43373085	0.67387838	0.0230279195514637	BovineHD1300012614	13	42835652	768242	ABHD12	abhydrolase domain containing 12	5.7640960365374
3_6_1_0_0	-0.417687	0.101126	-4.13036212250064	4.81919472737981e-05	4.31702552497127	0.3317	0.54313292	0.59652549	0.03853674124293	BovineHD1300012619	13	42850343	768242	ABHD12	abhydrolase domain containing 12	5.38065259375161
3_6_1_0_0	-0.435648	0.103737	-4.1995430752769	3.62400924061384e-05	4.44081070361595	0.2483	0.41474217	0.69094447	0.030097761576443	BovineHD1300012626	13	42888553	507779	ANKRD16	ankyrin repeat domain 16	5.55231555745338
3_6_1_0_0	-0.486074	0.107324	-4.5290335805598	8.86263417906479e-06	5.05243717660027	0.205	0.41037666	0.68447545	0.00962031165896975	BovineHD1300012627	13	42892005	507779	ANKRD16	ankyrin repeat domain 16	6.3998027789908
3_6_1_0_0	-0.496602	0.107794	-4.60695400486112	6.2755848619656e-06	5.20234579327514	0.2033	0.41402385	0.67925217	0.00725774321802612	BovineHD1300012628	13	42893160	507779	ANKRD16	ankyrin repeat domain 16	6.60723468286641
3_6_1_0_0	-0.529638	0.115139	-4.59998784078375	6.47347206691522e-06	5.18886272164251	0.1717	0.49204036	0.6203761	0.00729900933387235	BovineHD1300012629	13	42895240	NA	NA	NA	6.58858372949742
3_6_1_0_0	-0.518191	0.114877	-4.5108333260792	9.60041425603901e-06	5.01771002683228	0.1733	0.48137368	0.63104935	0.0100043188423394	BovineHD1300012638	13	42928679	509832	GDI2	GDP dissociation inhibitor 2	6.35173049434195
3_6_1_0_0	-0.550226	0.113777	-4.83600376174446	2.21583109680403e-06	5.65446334706709	0.18	0.46732814	0.6314738	0.00326428851077514	BovineHD1300012639	13	42929829	509832	GDI2	GDP dissociation inhibitor 2	7.23187304175441
3_6_1_0_0	-0.50183	0.11341	-4.42491843752756	1.39553846240442e-05	4.85525818942988	0.1833	0.48384027	0.63178694	0.0136785982232632	BovineHD1300012646	13	42958488	785666	NA	NA	6.12676297352102
3_6_1_0_0	-0.406449	0.0988903	-4.1100997772279	5.23506456395025e-05	4.28107795780664	0.3033	0.55346922	0.58956428	0.0412623120720119	BovineHD1300012724	13	43256320	NA	NA	NA	5.33079759851972
3_6_1_0_0	-0.634285	0.141888	-4.47032166215607	1.14602970964256e-05	4.94080412358453	0.125	0.53669379	0.59138354	0.0115064172372761	ARS-BFGL-NGS-112070	13	43681479	NA	NA	NA	6.24524656460525
3_6_1_0_0	-0.576599	0.14602	-3.94876729215176	0.000100031784958653	3.99986198161188	0.115	0.57442496	0.57882072	0.0674579469291198	BovineHD1300013178	13	44934128	NA	NA	NA	4.94078602216385
3_6_1_0_0	-0.570684	0.138098	-4.1324566612116	4.7780487267655e-05	4.32074942560802	0.1333	0.5707015	0.57645893	0.0382695416014449	BovineHD1300013179	13	44937913	NA	NA	NA	5.38581713268875
3_6_1_0_0	-0.549703	0.137286	-4.00407179173405	8.03049673608933e-05	4.09525759007994	0.135	0.55829295	0.58899126	0.0565429217128939	BovineHD1300013192	13	44977297	NA	NA	NA	5.07308150308953
3_6_1_0_0	-0.549703	0.137286	-4.00407179173405	8.03049673608933e-05	4.09525759007994	0.135	0.55829295	0.58899126	0.0565429217128939	ARS-BFGL-NGS-23830	13	44978611	NA	NA	NA	5.07308150308953
3_6_1_0_0	-0.549703	0.137286	-4.00407179173405	8.03049673608933e-05	4.09525759007994	0.135	0.55829295	0.58899126	0.0565429217128939	BovineHD1300013193	13	44980692	NA	NA	NA	5.07308150308953
3_6_1_0_0	-0.549703	0.137286	-4.00407179173405	8.03049673608933e-05	4.09525759007994	0.135	0.55829295	0.58899126	0.0565429217128939	BovineHD1300013194	13	44981682	NA	NA	NA	5.07308150308953
3_6_1_0_0	-0.549703	0.137286	-4.00407179173405	8.03049673608933e-05	4.09525759007994	0.135	0.55829295	0.58899126	0.0565429217128939	BovineHD1300013195	13	44982507	NA	NA	NA	5.07308150308953
3_6_1_0_0	-0.549703	0.137286	-4.00407179173405	8.03049673608933e-05	4.09525759007994	0.135	0.55829295	0.58899126	0.0565429217128939	BovineHD1300013196	13	44983560	NA	NA	NA	5.07308150308953
3_6_1_0_0	-0.549703	0.137286	-4.00407179173405	8.03049673608933e-05	4.09525759007994	0.135	0.55829295	0.58899126	0.0565429217128939	BovineHD1300013197	13	44985095	NA	NA	NA	5.07308150308953
3_6_1_0_0	-0.549703	0.137286	-4.00407179173405	8.03049673608933e-05	4.09525759007994	0.135	0.55829295	0.58899126	0.0565429217128939	BovineHD1300013198	13	44985660	NA	NA	NA	5.07308150308953
3_6_1_0_0	-0.549703	0.137286	-4.00407179173405	8.03049673608933e-05	4.09525759007994	0.135	0.55829295	0.58899126	0.0565429217128939	BovineHD1300013199	13	44986335	NA	NA	NA	5.07308150308953
3_6_1_0_0	-0.549703	0.137286	-4.00407179173405	8.03049673608933e-05	4.09525759007994	0.135	0.55829295	0.58899126	0.0565429217128939	BovineHD1300013201	13	44989622	NA	NA	NA	5.07308150308953
3_6_1_0_0	-0.549703	0.137286	-4.00407179173405	8.03049673608933e-05	4.09525759007994	0.135	0.55829295	0.58899126	0.0565429217128939	BovineHD1300013202	13	44990871	NA	NA	NA	5.07308150308953
3_6_1_0_0	-0.549703	0.137286	-4.00407179173405	8.03049673608933e-05	4.09525759007994	0.135	0.55829295	0.58899126	0.0565429217128939	BovineHD1300013203	13	44991465	NA	NA	NA	5.07308150308953
3_6_1_0_0	-0.40952	0.103517	-3.95606518736053	9.71874097218486e-05	4.01238999271245	0.245	0.53376629	0.60820053	0.0657188699641523	BTA-99048-NO-RS	13	45082428	513230	PITRM1	pitrilysin metallopeptidase 1	4.95815915328262
3_6_1_0_0	-0.420982	0.104001	-4.04786492437573	6.73687136211675e-05	4.17154174524881	0.2417	0.53229387	0.60676	0.0496966249523994	BovineHD1300013249	13	45083466	513230	PITRM1	pitrilysin metallopeptidase 1	5.17888001872589
3_6_1_0_0	-0.414047	0.104435	-3.96463829176043	9.39440927543603e-05	4.02713052333187	0.245	0.5385027	0.60449505	0.0641514870586818	BovineHD1300013251	13	45088770	513230	PITRM1	pitrilysin metallopeptidase 1	4.97860084683712
3_6_1_0_0	-0.419513	0.104267	-4.02344941352489	7.43137500967772e-05	4.12893082232735	0.2433	0.53303424	0.60689089	0.0540942901145635	BovineHD1300013254	13	45092542	513230	PITRM1	pitrilysin metallopeptidase 1	5.1197824554158
3_6_1_0_0	-0.419513	0.104267	-4.02344941352489	7.43137500967772e-05	4.12893082232735	0.2433	0.53303424	0.60689089	0.0540942901145635	BovineHD1300013257	13	45095699	513230	PITRM1	pitrilysin metallopeptidase 1	5.1197824554158
3_6_1_0_0	-0.419513	0.104267	-4.02344941352489	7.43137500967772e-05	4.12893082232735	0.2433	0.53303424	0.60689089	0.0540942901145635	BovineHD1300013260	13	45104521	513230	PITRM1	pitrilysin metallopeptidase 1	5.1197824554158
3_6_1_0_0	-0.419513	0.104267	-4.02344941352489	7.43137500967772e-05	4.12893082232735	0.2433	0.53303424	0.60689089	0.0540942901145635	BovineHD1300013261	13	45105654	513230	PITRM1	pitrilysin metallopeptidase 1	5.1197824554158
3_6_1_0_0	-0.414385	0.104169	-3.9780068926456	8.90908606497077e-05	4.05016684560376	0.24	0.53229463	0.60868141	0.0611630382355547	BovineHD4100010192	13	45106300	513230	PITRM1	pitrilysin metallopeptidase 1	5.01054759587767
3_6_1_0_0	-0.420982	0.104001	-4.04786492437573	6.73687136211675e-05	4.17154174524881	0.2417	0.53229387	0.60676	0.0496966249523994	BovineHD1300013262	13	45106785	513230	PITRM1	pitrilysin metallopeptidase 1	5.17888001872589
3_6_1_0_0	-0.611134	0.142263	-4.29580424987523	2.42246575671606e-05	4.61574235329654	0.1233	0.56708621	0.57443174	0.0221641735697291	BovineHD1300013289	13	45163808	NA	NA	NA	5.79485199399851
3_6_1_0_0	-0.611134	0.142263	-4.29580424987523	2.42246575671606e-05	4.61574235329654	0.1233	0.56708621	0.57443174	0.0221641735697291	BovineHD1300013290	13	45164850	NA	NA	NA	5.79485199399851
3_6_1_0_0	-0.611134	0.142263	-4.29580424987523	2.42246575671606e-05	4.61574235329654	0.1233	0.56708621	0.57443174	0.0221641735697291	BovineHD1300013292	13	45166659	NA	NA	NA	5.79485199399851
3_6_1_0_0	-0.52249	0.135321	-3.86111542184879	0.000140984335535597	3.85082913818413	0.13	0.59999389	0.56280638	0.0861916611670055	BovineHD1300014362	13	49168510	NA	NA	NA	4.73414529011915
3_6_1_0_0	-0.546237	0.14157	-3.85842339478703	0.000142464290648385	3.84629397999105	0.11	0.59424539	0.56698925	0.0862072670443768	Hapmap25025-BTA-128441	13	51272138	NA	NA	NA	4.72785815608568
3_6_1_0_0	-0.546237	0.14157	-3.85842339478703	0.000142464290648385	3.84629397999105	0.11	0.59424539	0.56698925	0.0862072670443768	BovineHD1300014732	13	51274430	NA	NA	NA	4.72785815608568
3_6_1_0_0	-0.543354	0.140745	-3.8605563252691	0.000141290498580107	3.84988704234799	0.1117	0.59866741	0.56376923	0.0861916611670055	BovineHD1300014785	13	51504463	539759	SIGLEC1	sialic acid binding Ig like lectin 1	4.73283924732721
3_6_1_0_0	-0.543354	0.140745	-3.8605563252691	0.000141290498580107	3.84988704234799	0.1117	0.59866741	0.56376923	0.0861916611670055	BovineHD1300014786	13	51510947	523627	ADAM33	ADAM metallopeptidase domain 33	4.73283924732721
3_6_1_0_0	-0.468237	0.117526	-3.98411415346391	8.69538635950948e-05	4.06071111635533	0.1267	0.58339246	0.57140796	0.0603657380333161	BovineHD1300014789	13	51524756	NA	NA	NA	5.02517064350558
3_6_1_0_0	-0.546286	0.142523	-3.83296731053935	0.000157205145262533	3.80353324377653	0.1083	0.59078443	0.57013992	0.0930789851945331	Hapmap41228-BTA-32897	13	52069828	514445	UBOX5	U-box domain containing 5	4.66858238693267
3_6_1_0_0	-0.858496	0.206097	-4.16549488832928	4.17171303416048e-05	4.37968557367958	0.0483	0.55560641	0.58645702	0.0339069163300639	BovineHD1400024136	14	55289907	NA	NA	NA	5.46755127790736
3_6_1_0_0	-1.90904	0.341307	-5.59332214106362	5.40697807506124e-08	7.26704539145623	0.015	0.82460196	0.35828109	0.000162204099121583	BovineHD1400019328	14	66702298	NA	NA	NA	9.4435995356453
3_6_1_0_0	-2.07939	0.368818	-5.6379840463318	4.28947175336024e-08	7.36759618770486	0.0133	0.78920718	0.37989129	0.000133535841909765	BovineHD1400020592	14	71070166	NA	NA	NA	9.58050711027252
3_6_1_0_0	-2.07939	0.368818	-5.6379840463318	4.28947175336024e-08	7.36759618770486	0.0133	0.78920718	0.37989129	0.000133535841909765	BovineHD1400020598	14	71086225	NA	NA	NA	9.58050711027252
3_6_1_0_0	-1.04745	0.273008	-3.8367007560218	0.000154956370440966	3.80979056469422	0.0266999999999999	0.48882133	0.64472887	0.0919675348517399	BovineHD1400023191	14	79731420	NA	NA	NA	4.67725595347933
3_6_1_0_0	-1.04745	0.273008	-3.8367007560218	0.000154956370440966	3.80979056469422	0.0266999999999999	0.48882133	0.64472887	0.0919675348517399	BovineHD1400023192	14	79734428	NA	NA	NA	4.67725595347933
3_6_1_0_0	-1.04745	0.273008	-3.8367007560218	0.000154956370440966	3.80979056469422	0.0266999999999999	0.48882133	0.64472887	0.0919675348517399	BovineHD1400023194	14	79739257	NA	NA	NA	4.67725595347933
3_6_1_0_0	-1.10624	0.208094	-5.31605908868108	2.20712071723092e-07	6.65617391269539	0.0433	0.40368314	0.66405822	0.000515325208065014	BovineHD1400023306	14	80124340	NA	NA	NA	8.60916424353204
3_6_1_0_0	-1.10624	0.208094	-5.31605908868108	2.20712071723092e-07	6.65617391269539	0.0433	0.40368314	0.66405822	0.000515325208065014	BovineHD1400023308	14	80130933	NA	NA	NA	8.60916424353204
3_6_1_0_0	-2.42471	0.370901	-6.53735093731211	3.065063705612e-10	9.51356049448709	0.0133	0.3392034	0.66980633	1.78489116853959e-06	BovineHD1400023352	14	80376543	NA	NA	NA	12.469316882849
3_6_1_0_0	-0.884453	0.2176	-4.06458180147059	6.29746372279367e-05	4.20083432562197	0.0417	0.4281268	0.68449412	0.0474451108578889	BovineHD1400023518	14	80892513	NA	NA	NA	5.21950655515915
3_6_1_0_0	-2.42471	0.370901	-6.53735093731211	3.065063705612e-10	9.51356049448709	0.0133	0.3392034	0.66980633	1.78489116853959e-06	BovineHD1400023525	14	80915402	281865	IMPA1	inositol monophosphatase 1	12.469316882849
3_6_1_0_0	-2.0807	0.354328	-5.87224266781062	1.24573943764589e-08	7.90457278642987	0.015	0.36657943	0.67324166	4.31203559303296e-05	BovineHD1400023530	14	80926293	NA	NA	NA	10.3094058086169
3_6_1_0_0	-2.09044	0.35223	-5.93487210061607	8.89564714694864e-09	8.05082245206286	0.015	0.36012293	0.67601638	3.2212940448353e-05	BovineHD1400023535	14	80941849	NA	NA	NA	10.5072556634302
3_6_1_0_0	-2.42471	0.370901	-6.53735093731211	3.065063705612e-10	9.51356049448709	0.0133	0.3392034	0.66980633	1.78489116853959e-06	BovineHD1400023536	14	80944544	NA	NA	NA	12.469316882849
3_6_1_0_0	-2.42471	0.370901	-6.53735093731211	3.065063705612e-10	9.51356049448709	0.0133	0.3392034	0.66980633	1.78489116853959e-06	BovineHD1400023537	14	80946259	NA	NA	NA	12.469316882849
3_6_1_0_0	-2.42471	0.370901	-6.53735093731211	3.065063705612e-10	9.51356049448709	0.0133	0.3392034	0.66980633	1.78489116853959e-06	BovineHD1400023541	14	80954968	NA	NA	NA	12.469316882849
3_6_1_0_0	-2.42471	0.370901	-6.53735093731211	3.065063705612e-10	9.51356049448709	0.0133	0.3392034	0.66980633	1.78489116853959e-06	BovineHD1400023543	14	80961162	NA	NA	NA	12.469316882849
3_6_1_0_0	-2.42471	0.370901	-6.53735093731211	3.065063705612e-10	9.51356049448709	0.0133	0.3392034	0.66980633	1.78489116853959e-06	BovineHD1400023544	14	80965587	NA	NA	NA	12.469316882849
3_6_1_0_0	-2.42471	0.370901	-6.53735093731211	3.065063705612e-10	9.51356049448709	0.0133	0.3392034	0.66980633	1.78489116853959e-06	BovineHD1400023545	14	80968619	NA	NA	NA	12.469316882849
3_6_1_0_0	-0.982724	0.254651	-3.85910127979077	0.000142090240315397	3.84743575122616	0.035	0.79210255	0.43049946	0.0861916611670055	BovineHD1700003241	17	11148096	NA	NA	NA	4.72944099763088
3_6_1_0_0	-0.982724	0.254651	-3.85910127979077	0.000142090240315397	3.84743575122616	0.035	0.79210255	0.43049946	0.0861916611670055	BovineHD1700003243	17	11150370	NA	NA	NA	4.72944099763088
3_6_1_0_0	-0.982724	0.254651	-3.85910127979077	0.000142090240315397	3.84743575122616	0.035	0.79210255	0.43049946	0.0861916611670055	BovineHD1700003249	17	11167530	NA	NA	NA	4.72944099763088
3_6_1_0_0	-0.982724	0.254651	-3.85910127979077	0.000142090240315397	3.84743575122616	0.035	0.79210255	0.43049946	0.0861916611670055	BovineHD1700003278	17	11267858	NA	NA	NA	4.72944099763088
3_6_1_0_0	-0.462163	0.113459	-4.07339215046845	6.07699789801272e-05	4.21631091387181	0.215	0.55699563	0.58802391	0.0465137447610023	BovineHD1900013911	19	49233318	782067	NA	NA	5.24097139825679
3_6_1_0_0	-0.436537	0.11285	-3.86829419583518	0.000137108625080568	3.86293522422526	0.225	0.57428877	0.58107442	0.0849393938383978	BovineHD1900013952	19	49406017	782067	NA	NA	4.75092843594976
3_6_1_0_0	-0.444959	0.112935	-3.93995661221056	0.00010357108532496	3.98476147274266	0.2233	0.56359219	0.58689037	0.0696549321990353	BovineHD1900013954	19	49415411	782067	NA	NA	4.91984590907137
3_6_1_0_0	-0.986158	0.236886	-4.16300667831784	4.2146934262259e-05	4.3752340101592	0.035	0.55139701	0.58958546	0.0342000952604426	BovineHD1900017025	19	59040744	NA	NA	NA	5.46137790052925
3_6_1_0_0	-1.84089	0.32872	-5.60017644195668	5.2186882115491e-08	7.28243864912052	0.0167	0.56299789	0.53599185	0.000157510193030818	BovineHD1900017099	19	59321565	NA	NA	NA	9.4645669797404
3_6_1_0_0	-1.49839	0.304742	-4.91691332340143	1.51981836967566e-06	5.81820831058212	0.02	0.61990556	0.51808481	0.0024665107406411	BovineHD1900017123	19	59387103	NA	NA	NA	7.45768776778764
3_6_1_0_0	-1.68312	0.316907	-5.31108495552323	2.2624170939043e-07	6.64542732651816	0.0183	0.60367329	0.51682472	0.000523299188228564	BovineHD1900017124	19	59388168	NA	NA	NA	8.59444491634984
3_6_1_0_0	-1.28978	0.297347	-4.33762573693362	2.02901894959789e-05	4.69271389694528	0.0217000000000001	0.60920909	0.54308361	0.0188784194689429	BovineHD1900017125	19	59389895	NA	NA	NA	5.90154077090657
3_6_1_0_0	-1.20975	0.289416	-4.17996931752218	3.92986057502457e-05	4.4056228574036	0.0233	0.59986837	0.55420856	0.0320993086941908	BovineHD1900017126	19	59391271	NA	NA	NA	5.50352018386726
3_6_1_0_0	-1.28978	0.297347	-4.33762573693362	2.02901894959789e-05	4.69271389694528	0.0217000000000001	0.60920909	0.54308361	0.0188784194689429	BovineHD1900017127	19	59393728	NA	NA	NA	5.90154077090657
3_6_1_0_0	0.363057	0.094552	3.83976013199086	0.000153136339535606	3.8149217381908	0.385	0.65872194	0.52189074	0.0914122822126326	BovineHD2000018601	20	64883291	NA	NA	NA	4.68436863401075
3_6_1_0_0	0.364535	0.0943497	3.8636582840221	0.0001395997661035	3.8551153093636	0.3867	0.65764921	0.52201629	0.0855826011601366	BovineHD2000018613	20	64921342	NA	NA	NA	4.74008731929428
3_6_1_0_0	0.396208	0.0962493	4.11647669125905	5.10062953957206e-05	4.29237621827673	0.3817	0.558202	0.58594931	0.0403956801922486	BovineHD2000019680	20	67627888	NA	NA	NA	5.34646705718935
3_6_1_0_0	0.402644	0.0966515	4.16593637967336	4.16413069051353e-05	4.38047564869124	0.3833	0.56187347	0.58190043	0.0339009550281768	BovineHD2000019688	20	67660048	782502	ICE1	interactor of little elongation complex ELL subunit 1	5.46864694176579
3_6_1_0_0	0.403501	0.0957709	4.21319001909766	3.42436001580714e-05	4.46542058258742	0.3867	0.56077057	0.58136192	0.0290240311312377	BovineHD2000021212	20	67701922	782502	ICE1	interactor of little elongation complex ELL subunit 1	5.58644089406536
3_6_1_0_0	0.404004	0.0961527	4.20169168416488	3.59185530283215e-05	4.44468116711812	0.385	0.55732034	0.58418879	0.0298808555498667	BovineHD2000019702	20	67716937	NA	NA	NA	5.55768262651448
3_6_1_0_0	0.404004	0.0961527	4.20169168416488	3.59185530283215e-05	4.44468116711812	0.385	0.55732034	0.58418879	0.0298808555498667	BovineHD2000019703	20	67721602	NA	NA	NA	5.55768262651448
3_6_1_0_0	0.404004	0.0961527	4.20169168416488	3.59185530283215e-05	4.44468116711812	0.385	0.55732034	0.58418879	0.0298808555498667	BovineHD2000019706	20	67727189	NA	NA	NA	5.55768262651448
3_6_1_0_0	0.401932	0.0959106	4.19069425068762	3.75935153784903e-05	4.42488706140786	0.3867	0.56587542	0.5783066	0.0308082592981898	BovineHD2000019707	20	67731177	NA	NA	NA	5.53023435448695
3_6_1_0_0	0.404004	0.0961527	4.20169168416488	3.59185530283215e-05	4.44468116711812	0.385	0.55732034	0.58418879	0.0298808555498667	BTB-00797414	20	67734400	NA	NA	NA	5.55768262651448
3_6_1_0_0	0.404004	0.0961527	4.20169168416488	3.59185530283215e-05	4.44468116711812	0.385	0.55732034	0.58418879	0.0298808555498667	BovineHD2000019710	20	67743005	NA	NA	NA	5.55768262651448
3_6_1_0_0	0.404004	0.0961527	4.20169168416488	3.59185530283215e-05	4.44468116711812	0.385	0.55732034	0.58418879	0.0298808555498667	BovineHD2000019711	20	67746714	NA	NA	NA	5.55768262651448
3_6_1_0_0	0.374365	0.0980112	3.81961449303753	0.000165503324138536	3.78119327898479	0.3583	0.57712477	0.58031418	0.0969485176276794	BovineHD2000019762	20	67949948	520133	NA	NA	4.63761726571534
3_6_1_0_0	0.374365	0.0980112	3.81961449303753	0.000165503324138536	3.78119327898479	0.3583	0.57712477	0.58031418	0.0969485176276794	BovineHD2000019763	20	67951097	520133	NA	NA	4.63761726571534
3_6_1_0_0	0.374365	0.0980112	3.81961449303753	0.000165503324138536	3.78119327898479	0.3583	0.57712477	0.58031418	0.0969485176276794	BovineHD2000019766	20	67962737	520133	NA	NA	4.63761726571534
3_6_1_0_0	-0.587527	0.149307	-3.93502648904606	0.000105603066500618	3.97632347058098	0.105	0.61711046	0.54866005	0.0699756737198687	BovineHD2100000589	21	3704212	NA	NA	NA	4.90814500709476
3_6_1_0_0	-0.587527	0.149307	-3.93502648904606	0.000105603066500618	3.97632347058098	0.105	0.61711046	0.54866005	0.0699756737198687	BovineHD2100000594	21	3728547	NA	NA	NA	4.90814500709476
3_6_1_0_0	-0.587527	0.149307	-3.93502648904606	0.000105603066500618	3.97632347058098	0.105	0.61711046	0.54866005	0.0699756737198687	BovineHD2100000603	21	3782653	NA	NA	NA	4.90814500709476
3_6_1_0_0	-0.587527	0.149307	-3.93502648904606	0.000105603066500618	3.97632347058098	0.105	0.61711046	0.54866005	0.0699756737198687	BovineHD2100000605	21	3788657	NA	NA	NA	4.90814500709476
3_6_1_0_0	-0.571252	0.148866	-3.83735708623863	0.000154564201421936	3.81089108561308	0.1067	0.6207277	0.5486796	0.0919675348517399	BovineHD2100000606	21	3791906	NA	NA	NA	4.67878145390871
3_6_1_0_0	-0.587527	0.149307	-3.93502648904606	0.000105603066500618	3.97632347058098	0.105	0.61711046	0.54866005	0.0699756737198687	BovineHD2100000607	21	3795767	NA	NA	NA	4.90814500709476
3_6_1_0_0	-0.587527	0.149307	-3.93502648904606	0.000105603066500618	3.97632347058098	0.105	0.61711046	0.54866005	0.0699756737198687	BovineHD2100000608	21	3807818	NA	NA	NA	4.90814500709476
3_6_1_0_0	-0.587527	0.149307	-3.93502648904606	0.000105603066500618	3.97632347058098	0.105	0.61711046	0.54866005	0.0699756737198687	BovineHD2100000609	21	3819710	NA	NA	NA	4.90814500709476
3_6_1_0_0	-0.587527	0.149307	-3.93502648904606	0.000105603066500618	3.97632347058098	0.105	0.61711046	0.54866005	0.0699756737198687	BovineHD2100000613	21	3832810	NA	NA	NA	4.90814500709476
3_6_1_0_0	-0.587527	0.149307	-3.93502648904606	0.000105603066500618	3.97632347058098	0.105	0.61711046	0.54866005	0.0699756737198687	BovineHD2100000614	21	3836242	NA	NA	NA	4.90814500709476
3_6_1_0_0	-0.579334	0.149656	-3.87110439942268	0.00013561910253049	3.86767913392558	0.1083	0.62941678	0.54164757	0.0841219120889124	BovineHD2100000620	21	3862839	NA	NA	NA	4.75750524536955
3_6_1_0_0	-0.579334	0.149656	-3.87110439942268	0.00013561910253049	3.86767913392558	0.1083	0.62941678	0.54164757	0.0841219120889124	BovineHD2100000621	21	3864358	NA	NA	NA	4.75750524536955
3_6_1_0_0	-0.579334	0.149656	-3.87110439942268	0.00013561910253049	3.86767913392558	0.1083	0.62941678	0.54164757	0.0841219120889124	Hapmap46685-BTA-105714	21	3866539	529593	NA	NA	4.75750524536955
3_6_1_0_0	-0.579334	0.149656	-3.87110439942268	0.00013561910253049	3.86767913392558	0.1083	0.62941678	0.54164757	0.0841219120889124	BovineHD2100000623	21	3870642	529593	NA	NA	4.75750524536955
3_6_1_0_0	-0.579334	0.149656	-3.87110439942268	0.00013561910253049	3.86767913392558	0.1083	0.62941678	0.54164757	0.0841219120889124	BovineHD2100000624	21	3873855	529593	NA	NA	4.75750524536955
3_6_1_0_0	-0.579334	0.149656	-3.87110439942268	0.00013561910253049	3.86767913392558	0.1083	0.62941678	0.54164757	0.0841219120889124	BovineHD2100000626	21	3877181	529593	NA	NA	4.75750524536955
3_6_1_0_0	-0.579334	0.149656	-3.87110439942268	0.00013561910253049	3.86767913392558	0.1083	0.62941678	0.54164757	0.0841219120889124	BovineHD2100000627	21	3879623	529593	NA	NA	4.75750524536955
3_6_1_0_0	-0.579334	0.149656	-3.87110439942268	0.00013561910253049	3.86767913392558	0.1083	0.62941678	0.54164757	0.0841219120889124	BovineHD2100000628	21	3881604	529593	NA	NA	4.75750524536955
3_6_1_0_0	-0.579334	0.149656	-3.87110439942268	0.00013561910253049	3.86767913392558	0.1083	0.62941678	0.54164757	0.0841219120889124	BovineHD2100000631	21	3891316	529593	NA	NA	4.75750524536955
3_6_1_0_0	-0.579334	0.149656	-3.87110439942268	0.00013561910253049	3.86767913392558	0.1083	0.62941678	0.54164757	0.0841219120889124	BovineHD2100000632	21	3892578	529593	NA	NA	4.75750524536955
3_6_1_0_0	-0.579334	0.149656	-3.87110439942268	0.00013561910253049	3.86767913392558	0.1083	0.62941678	0.54164757	0.0841219120889124	BovineHD2100000633	21	3893842	529593	NA	NA	4.75750524536955
3_6_1_0_0	-0.579334	0.149656	-3.87110439942268	0.00013561910253049	3.86767913392558	0.1083	0.62941678	0.54164757	0.0841219120889124	BovineHD2100000634	21	3902407	529593	NA	NA	4.75750524536955
3_6_1_0_0	-0.579334	0.149656	-3.87110439942268	0.00013561910253049	3.86767913392558	0.1083	0.62941678	0.54164757	0.0841219120889124	BovineHD2100000637	21	3917637	529593	NA	NA	4.75750524536955
3_6_1_0_0	-0.579334	0.149656	-3.87110439942268	0.00013561910253049	3.86767913392558	0.1083	0.62941678	0.54164757	0.0841219120889124	BovineHD2100000638	21	3923320	529593	NA	NA	4.75750524536955
3_6_1_0_0	-0.579334	0.149656	-3.87110439942268	0.00013561910253049	3.86767913392558	0.1083	0.62941678	0.54164757	0.0841219120889124	BovineHD2100000639	21	3924028	529593	NA	NA	4.75750524536955
3_6_1_0_0	-0.579334	0.149656	-3.87110439942268	0.00013561910253049	3.86767913392558	0.1083	0.62941678	0.54164757	0.0841219120889124	BovineHD2100000640	21	3929578	529593	NA	NA	4.75750524536955
3_6_1_0_0	-0.579334	0.149656	-3.87110439942268	0.00013561910253049	3.86767913392558	0.1083	0.62941678	0.54164757	0.0841219120889124	BovineHD2100000641	21	3930085	529593	NA	NA	4.75750524536955
3_6_1_0_0	-0.579334	0.149656	-3.87110439942268	0.00013561910253049	3.86767913392558	0.1083	0.62941678	0.54164757	0.0841219120889124	BovineHD2100000643	21	3935267	529593	NA	NA	4.75750524536955
3_6_1_0_0	-0.579334	0.149656	-3.87110439942268	0.00013561910253049	3.86767913392558	0.1083	0.62941678	0.54164757	0.0841219120889124	BovineHD2100000644	21	3938871	529593	NA	NA	4.75750524536955
3_6_1_0_0	-0.579334	0.149656	-3.87110439942268	0.00013561910253049	3.86767913392558	0.1083	0.62941678	0.54164757	0.0841219120889124	BovineHD2100000645	21	3941242	529593	NA	NA	4.75750524536955
3_6_1_0_0	-0.579334	0.149656	-3.87110439942268	0.00013561910253049	3.86767913392558	0.1083	0.62941678	0.54164757	0.0841219120889124	BovineHD2100000646	21	3944914	529593	NA	NA	4.75750524536955
3_6_1_0_0	-0.579334	0.149656	-3.87110439942268	0.00013561910253049	3.86767913392558	0.1083	0.62941678	0.54164757	0.0841219120889124	ARS-BFGL-NGS-19115	21	3973054	NA	NA	NA	4.75750524536955
3_6_1_0_0	-0.579334	0.149656	-3.87110439942268	0.00013561910253049	3.86767913392558	0.1083	0.62941678	0.54164757	0.0841219120889124	BovineHD2100000656	21	3981095	NA	NA	NA	4.75750524536955
3_6_1_0_0	-0.579334	0.149656	-3.87110439942268	0.00013561910253049	3.86767913392558	0.1083	0.62941678	0.54164757	0.0841219120889124	BovineHD2100000660	21	4003454	NA	NA	NA	4.75750524536955
3_6_1_0_0	-0.579334	0.149656	-3.87110439942268	0.00013561910253049	3.86767913392558	0.1083	0.62941678	0.54164757	0.0841219120889124	Hapmap57262-RS29023646	21	4008189	NA	NA	NA	4.75750524536955
3_6_1_0_0	-0.579334	0.149656	-3.87110439942268	0.00013561910253049	3.86767913392558	0.1083	0.62941678	0.54164757	0.0841219120889124	BovineHD2100000663	21	4021964	NA	NA	NA	4.75750524536955
3_6_1_0_0	-0.784471	0.173846	-4.51244779862637	9.53265512255326e-06	5.02078611882945	0.0783	0.61452295	0.53421527	0.0100043188423394	BovineHD2100000785	21	4493067	613670	NA	NA	6.35598896502924
3_6_1_0_0	-0.780061	0.174381	-4.47331417987051	1.13118478264661e-05	4.94646644588899	0.0733	0.54060081	0.58844404	0.0113804546433648	BovineHD2100000963	21	5248727	512276	SELENOS	selenoprotein S	6.25308771621986
3_6_1_0_0	-0.780061	0.174381	-4.47331417987051	1.13118478264661e-05	4.94646644588899	0.0733	0.54060081	0.58844404	0.0113804546433648	BovineHD2100000964	21	5251678	512276	SELENOS	selenoprotein S	6.25308771621986
3_6_1_0_0	-0.780061	0.174381	-4.47331417987051	1.13118478264661e-05	4.94646644588899	0.0733	0.54060081	0.58844404	0.0113804546433648	BovineHD2100000965	21	5254410	NA	NA	NA	6.25308771621986
3_6_1_0_0	-0.780061	0.174381	-4.47331417987051	1.13118478264661e-05	4.94646644588899	0.0733	0.54060081	0.58844404	0.0113804546433648	BovineHD2100000966	21	5256410	NA	NA	NA	6.25308771621986
3_6_1_0_0	-0.780061	0.174381	-4.47331417987051	1.13118478264661e-05	4.94646644588899	0.0733	0.54060081	0.58844404	0.0113804546433648	BovineHD2100000967	21	5257151	NA	NA	NA	6.25308771621986
3_6_1_0_0	-0.95006	0.18322	-5.18535094422006	4.20432419939294e-07	6.37630380249662	0.0683	0.59059929	0.53020677	0.000848374555819078	BovineHD2100000970	21	5267541	NA	NA	NA	8.22540918209529
3_6_1_0_0	-0.95006	0.18322	-5.18535094422006	4.20432419939294e-07	6.37630380249662	0.0683	0.59059929	0.53020677	0.000848374555819078	BovineHD2100000971	21	5270895	NA	NA	NA	8.22540918209529
3_6_1_0_0	-0.95006	0.18322	-5.18535094422006	4.20432419939294e-07	6.37630380249662	0.0683	0.59059929	0.53020677	0.000848374555819078	BovineHD2100000972	21	5272236	NA	NA	NA	8.22540918209529
3_6_1_0_0	-0.95006	0.18322	-5.18535094422006	4.20432419939294e-07	6.37630380249662	0.0683	0.59059929	0.53020677	0.000848374555819078	BovineHD2100000973	21	5279522	NA	NA	NA	8.22540918209529
3_6_1_0_0	-0.95006	0.18322	-5.18535094422006	4.20432419939294e-07	6.37630380249662	0.0683	0.59059929	0.53020677	0.000848374555819078	BovineHD2100000974	21	5281857	NA	NA	NA	8.22540918209529
3_6_1_0_0	-0.95006	0.18322	-5.18535094422006	4.20432419939294e-07	6.37630380249662	0.0683	0.59059929	0.53020677	0.000848374555819078	BovineHD2100000975	21	5282673	NA	NA	NA	8.22540918209529
3_6_1_0_0	-0.95006	0.18322	-5.18535094422006	4.20432419939294e-07	6.37630380249662	0.0683	0.59059929	0.53020677	0.000848374555819078	BovineHD2100000977	21	5290051	281690	CHSY1	chondroitin sulfate synthase 1	8.22540918209529
3_6_1_0_0	-0.95006	0.18322	-5.18535094422006	4.20432419939294e-07	6.37630380249662	0.0683	0.59059929	0.53020677	0.000848374555819078	BovineHD2100000978	21	5292577	281690	CHSY1	chondroitin sulfate synthase 1	8.22540918209529
3_6_1_0_0	-1.16648	0.287791	-4.05321917641622	6.59305240381398e-05	4.18091347232291	0.0266999999999999	0.69693895	0.4897584	0.0487810979230113	BovineHD2100001945	21	8448623	NA	NA	NA	5.19187786278437
3_6_1_0_0	-1.16648	0.287791	-4.05321917641622	6.59305240381398e-05	4.18091347232291	0.0266999999999999	0.69693895	0.4897584	0.0487810979230113	BovineHD2100001946	21	8449866	NA	NA	NA	5.19187786278437
3_6_1_0_0	-0.364089	0.0914598	-3.98086372373436	8.80850877498842e-05	4.05509760868337	0.4967	0.61760713	0.54707786	0.0606736354483075	BovineHD2100017267	21	59122928	NA	NA	NA	5.01738567712051
3_6_1_0_0	-0.364089	0.0914598	-3.98086372373436	8.80850877498842e-05	4.05509760868337	0.4967	0.61760713	0.54707786	0.0606736354483075	BovineHD2100017268	21	59125240	NA	NA	NA	5.01738567712051
3_6_1_0_0	-0.358681	0.0911506	-3.93503718022701	0.000105598619415582	3.97634175968207	0.4983	0.61512845	0.55006614	0.0699756737198687	BovineHD2100017269	21	59126289	NA	NA	NA	4.90817036825945
3_6_1_0_0	-0.364089	0.0914598	-3.98086372373436	8.80850877498842e-05	4.05509760868337	0.4967	0.61760713	0.54707786	0.0606736354483075	BovineHD2100017274	21	59135174	NA	NA	NA	5.01738567712051
3_6_1_0_0	-0.364089	0.0914598	-3.98086372373436	8.80850877498842e-05	4.05509760868337	0.4967	0.61760713	0.54707786	0.0606736354483075	ARS-BFGL-NGS-53844	21	59136836	NA	NA	NA	5.01738567712051
3_6_1_0_0	-0.361736	0.0929888	-3.89010289411198	0.000125944087280919	3.89982221658624	0.475	0.62715701	0.54274233	0.0821347932788648	BovineHD2100017275	21	59137402	NA	NA	NA	4.80206938135692
3_6_1_0_0	-0.352338	0.0917235	-3.84130566321608	0.00015222460943629	3.8175151315443	0.4867	0.56508563	0.58844515	0.0910009010594355	BovineHD2100017978	21	60130860	NA	NA	NA	4.68796355948943
3_6_1_0_0	-1.20958	0.311297	-3.88561405988493	0.00012816917710797	3.89221640400124	0.02	0.63266341	0.53897447	0.0831126813313322	BovineHD2200009925	22	34663988	NA	NA	NA	4.7915241557278
3_6_1_0_0	-1.20958	0.311297	-3.88561405988493	0.00012816917710797	3.89221640400124	0.02	0.63266341	0.53897447	0.0831126813313322	BovineHD2200009931	22	34695552	NA	NA	NA	4.7915241557278
3_6_1_0_0	-1.20958	0.311297	-3.88561405988493	0.00012816917710797	3.89221640400124	0.02	0.63266341	0.53897447	0.0831126813313322	BovineHD2200009933	22	34708220	NA	NA	NA	4.7915241557278
3_6_1_0_0	-1.05117	0.264088	-3.98037775287026	8.82554133523132e-05	4.05425864665476	0.0266999999999999	0.61011229	0.55241096	0.0606736354483075	BovineHD2200010546	22	36990971	NA	NA	NA	5.01622218530534
3_6_1_0_0	-1.05117	0.264088	-3.98037775287026	8.82554133523132e-05	4.05425864665476	0.0266999999999999	0.61011229	0.55241096	0.0606736354483075	BovineHD2200010549	22	36997563	NA	NA	NA	5.01622218530534
3_6_1_0_0	-1.17366	0.30764	-3.81504355740476	0.000168437936182288	3.77356008849456	0.0217000000000001	0.61616905	0.55249598	0.0979718958910149	BovineHD2200010557	22	37025289	NA	NA	NA	4.62703750590938
3_6_1_0_0	-1.17366	0.30764	-3.81504355740476	0.000168437936182288	3.77356008849456	0.0217000000000001	0.61616905	0.55249598	0.0979718958910149	BovineHD2200010558	22	37030095	NA	NA	NA	4.62703750590938
3_6_1_0_0	-1.17366	0.30764	-3.81504355740476	0.000168437936182288	3.77356008849456	0.0217000000000001	0.61616905	0.55249598	0.0979718958910149	BovineHD2200010560	22	37046829	NA	NA	NA	4.62703750590938
3_6_1_0_0	-1.17366	0.30764	-3.81504355740476	0.000168437936182288	3.77356008849456	0.0217000000000001	0.61616905	0.55249598	0.0979718958910149	BovineHD2200010562	22	37058838	NA	NA	NA	4.62703750590938
3_6_1_0_0	-1.64108	0.364287	-4.50490959051517	9.85301705929899e-06	5.00643076528162	0.0133	0.68487008	0.48537281	0.010181807507474	BovineHD2400014631	24	51506159	NA	NA	NA	6.33611528356546
3_6_1_0_0	-1.64108	0.364287	-4.50490959051517	9.85301705929899e-06	5.00643076528162	0.0133	0.68487008	0.48537281	0.010181807507474	BovineHD2400014634	24	51512744	NA	NA	NA	6.33611528356546
3_6_1_0_0	-1.64108	0.364287	-4.50490959051517	9.85301705929899e-06	5.00643076528162	0.0133	0.68487008	0.48537281	0.010181807507474	BovineHD2400014637	24	51521556	NA	NA	NA	6.33611528356546
3_6_1_0_0	-0.522497	0.125983	-4.14736115190145	4.49478248882439e-05	4.34729131976811	0.1533	0.54702608	0.59320872	0.0362943787185685	BovineHD2500003505	25	12412541	NA	NA	NA	5.42262665296514
3_6_1_0_0	-0.452841	0.0969973	-4.66859386807674	4.76056738727729e-06	5.32234128289323	0.4917	0.55814747	0.56980796	0.00599594068097726	BovineHD2500003875	25	13776696	505868	PDXDC1	pyridoxal dependent decarboxylase domain containing 1	6.77316820937494
3_6_1_0_0	-1.57252	0.385842	-4.07555424241011	6.02402858490578e-05	4.22011297601098	0.0117	0.63772186	0.53030891	0.0465137447610023	BovineHD2500004744	25	16682618	100139157	NA	NA	5.24624456368266
3_6_1_0_0	-1.57252	0.385842	-4.07555424241011	6.02402858490578e-05	4.22011297601098	0.0117	0.63772186	0.53030891	0.0465137447610023	BovineHD2500004807	25	16948337	785640	TMC7	transmembrane channel like 7	5.24624456368266
3_6_1_0_0	-0.552751	0.138157	-4.00089029147998	8.13314876891632e-05	4.08974128365356	0.1333	0.46429349	0.65870577	0.0571843538385408	BovineHD2500006098	25	21726193	282325	PRKCB	protein kinase C beta	5.06543110996723
3_6_1_0_0	-0.354152	0.0928018	-3.81621908195746	0.000167678565038278	3.77552245129122	0.435	0.54439466	0.60416709	0.0979718958910149	BovineHD2500006264	25	22127459	NA	NA	NA	4.62975735627023
3_6_1_0_0	-0.440655	0.0960788	-4.58639158690575	6.87712876579821e-06	5.16259284395054	0.32	0.47088667	0.63660655	0.00758144477730481	BovineHD2500006340	25	22419232	NA	NA	NA	6.55224152773708
3_6_1_0_0	-0.451936	0.0936092	-4.82790153104609	2.30048075560621e-06	5.638181395422	0.3317	0.46744874	0.63164086	0.00333929960801462	Hapmap23432-BTA-138443	25	22420195	NA	NA	NA	7.20940636915459
3_6_1_0_0	-0.453515	0.0953176	-4.75793557538167	3.17352292760929e-06	5.49845835971075	0.3517	0.45703919	0.64169697	0.00436345297999932	BovineHD2500006341	25	22422223	NA	NA	NA	7.01651832140749
3_6_1_0_0	-0.411543	0.096769	-4.25283923570565	2.90216530355763e-05	4.53727785434545	0.4083	0.75887595	0.44224415	0.0249830502715856	BovineHD2500006856	25	24058929	NA	NA	NA	5.6860739186607
3_6_1_0_0	-0.390783	0.0948418	-4.1203667581172	5.02024347863135e-05	4.29927521933669	0.4417	0.74645275	0.45422528	0.0398831362355324	BovineHD2500006868	25	24121675	NA	NA	NA	5.35603517197485
3_6_1_0_0	-0.390783	0.0948418	-4.1203667581172	5.02024347863135e-05	4.29927521933669	0.4417	0.74645275	0.45422528	0.0398831362355324	BovineHD2500006869	25	24123367	NA	NA	NA	5.35603517197485
3_6_1_0_0	-0.387112	0.0948257	-4.08235320171641	5.86030989039619e-05	4.23207941808931	0.4433	0.73954386	0.45991872	0.0456812540281554	BovineHD2500006870	25	24124565	NA	NA	NA	5.26284107280457
3_6_1_0_0	-0.387112	0.0948257	-4.08235320171641	5.86030989039619e-05	4.23207941808931	0.4433	0.73954386	0.45991872	0.0456812540281554	BovineHD2500006873	25	24132273	NA	NA	NA	5.26284107280457
3_6_1_0_0	-0.623229	0.112732	-5.52841251818472	7.55153164475953e-08	7.12196495335036	0.1933	0.48976386	0.59174069	0.000219875725861744	BovineHD2500006884	25	24157953	NA	NA	NA	9.24583606627115
3_6_1_0_0	-0.460513	0.0961249	-4.7907774156332	2.72993475722428e-06	5.56384773204938	0.41	0.80283393	0.39757835	0.00379760730017403	BovineHD2500006919	25	24315066	NA	NA	NA	7.1068085509373
3_6_1_0_0	-0.564353	0.101264	-5.57308619055143	6.00231488767204e-08	7.22168122477401	0.2883	0.49650299	0.58522141	0.000178978905563823	BovineHD2500007008	25	24556815	NA	NA	NA	9.38179071085741
3_6_1_0_0	-0.616864	0.128597	-4.79687706556141	2.65441826558432e-06	5.57603064284202	0.1533	0.54796576	0.57320963	0.00373265503060224	BovineHD2500007052	25	24658423	NA	NA	NA	7.12362696968822
3_6_1_0_0	-0.409999	0.0941786	-4.35341999137808	1.89698859310191e-05	4.72193528058619	0.36	0.56603453	0.57352277	0.0179199749798971	BovineHD2500007053	25	24659929	NA	NA	NA	5.9420382496455
3_6_1_0_0	-0.419189	0.0943692	-4.44201074079255	1.29603829974769e-05	4.88738216426534	0.3583	0.57016315	0.56795075	0.0127792474454644	BovineHD2500007054	25	24666051	NA	NA	NA	6.17125992450928
3_6_1_0_0	-0.503114	0.0984161	-5.11211072172134	6.00077060357478e-07	6.22179297505124	0.2683	0.56439763	0.55130375	0.00108404577972258	BovineHD2500007055	25	24669624	NA	NA	NA	8.01317924268671
3_6_1_0_0	-0.503114	0.0984161	-5.11211072172134	6.00077060357478e-07	6.22179297505124	0.2683	0.56439763	0.55130375	0.00108404577972258	BovineHD2500007056	25	24672585	781546	C25H16orf82	chromosome 25 open reading frame. human C16orf82	8.01317924268671
3_6_1_0_0	-0.490236	0.0980194	-5.00141808662367	1.01987506649504e-06	5.99145302554685	0.27	0.55782641	0.55960521	0.00171708108814279	BovineHD2500007057	25	24674976	NA	NA	NA	7.69633578933907
3_6_1_0_0	-0.503114	0.0984161	-5.11211072172134	6.00077060357478e-07	6.22179297505124	0.2683	0.56439763	0.55130375	0.00108404577972258	BovineHD2500007058	25	24681230	NA	NA	NA	8.01317924268671
3_6_1_0_0	-0.50927	0.0982999	-5.18077841381324	4.29923703893322e-07	6.36660860934619	0.2667	0.55481431	0.55595764	0.000848374555819078	BovineHD2500007060	25	24686249	NA	NA	NA	8.21209973962305
3_6_1_0_0	-0.50927	0.0982999	-5.18077841381324	4.29923703893322e-07	6.36660860934619	0.2667	0.55481431	0.55595764	0.000848374555819078	BovineHD2500007061	25	24688363	NA	NA	NA	8.21209973962305
3_6_1_0_0	-0.50927	0.0982999	-5.18077841381324	4.29923703893322e-07	6.36660860934619	0.2667	0.55481431	0.55595764	0.000848374555819078	BovineHD2500007062	25	24690674	NA	NA	NA	8.21209973962305
3_6_1_0_0	-0.50927	0.0982999	-5.18077841381324	4.29923703893322e-07	6.36660860934619	0.2667	0.55481431	0.55595764	0.000848374555819078	BovineHD2500007063	25	24694634	NA	NA	NA	8.21209973962305
3_6_1_0_0	-0.50927	0.0982999	-5.18077841381324	4.29923703893322e-07	6.36660860934619	0.2667	0.55481431	0.55595764	0.000848374555819078	BovineHD2500007064	25	24696605	NA	NA	NA	8.21209973962305
3_6_1_0_0	-0.50927	0.0982999	-5.18077841381324	4.29923703893322e-07	6.36660860934619	0.2667	0.55481431	0.55595764	0.000848374555819078	BovineHD2500007065	25	24698012	NA	NA	NA	8.21209973962305
3_6_1_0_0	-0.374654	0.0975785	-3.83951382732877	0.00015328211464711	3.81450851679087	0.3367	0.53855492	0.6078239	0.0914122822126326	BovineHD2500007066	25	24699010	NA	NA	NA	4.68379583480541
3_6_1_0_0	-0.621777	0.126995	-4.89607464860821	1.67557881049755e-06	5.77583514039853	0.1533	0.54864022	0.56960065	0.00264979137998505	BovineHD2500007084	25	24766859	NA	NA	NA	7.39927539604357
3_6_1_0_0	-0.579526	0.125219	-4.62809956955414	5.70991358523374e-06	5.24337046438815	0.1567	0.56003323	0.56968095	0.00687668093935119	BovineHD2500007085	25	24772459	NA	NA	NA	6.66397607449566
3_6_1_0_0	-0.394405	0.0970326	-4.06466486521025	6.29535007116924e-05	4.20098011468243	0.335	0.54506576	0.59694887	0.0474451108578889	BovineHD2500007145	25	24985266	617967	IL21R	interleukin 21 receptor	5.21970875347363
3_6_1_0_0	0.361564	0.0905027	3.99506313071323	8.32440583459857e-05	4.07964675505456	0.5033	0.64544325	0.52707202	0.0584460666330913	BovineHD2500007146	25	24986249	617967	IL21R	interleukin 21 receptor	5.05143140751286
3_6_1_0_0	0.351172	0.0901203	3.89670251874439	0.000122739070347987	3.91101717047907	0.5033	0.63265906	0.53868423	0.0803622698374709	BovineHD4100017307	25	24987136	617967	IL21R	interleukin 21 receptor	4.81759116057377
3_6_1_0_0	-0.394405	0.0970326	-4.06466486521025	6.29535007116924e-05	4.20098011468243	0.335	0.54506576	0.59694887	0.0474451108578889	BovineHD2500007148	25	24996429	617967	IL21R	interleukin 21 receptor	5.21970875347363
3_6_1_0_0	-0.421762	0.103941	-4.05770581387518	6.47479267863641e-05	4.18877413303292	0.2967	0.65290906	0.52015252	0.0480497568102274	BovineHD2500007151	25	25007494	NA	NA	NA	5.20277999022602
3_6_1_0_0	-0.728533	0.140692	-5.17821198078071	4.3534162150301e-07	6.36116980946799	0.1167	0.60413664	0.5208526	0.000848374555819078	BovineHD2500007218	25	25208683	NA	NA	NA	8.20463297760323
3_6_1_0_0	-0.741131	0.140634	-5.26992761352162	2.77461116014352e-07	6.5567978712211	0.115	0.60670868	0.51603941	0.00062999455527178	BovineHD2500007219	25	25209939	NA	NA	NA	8.47300118355462
3_6_1_0_0	-0.476289	0.117365	-4.05818600093725	6.46225608095634e-05	4.18961583611369	0.1967	0.57520072	0.57527643	0.0480287291888302	BovineHD2500007499	25	26399212	NA	NA	NA	5.20394736768696
3_6_1_0_0	-0.633133	0.127135	-4.98000550595823	1.12890974837881e-06	5.94734077671789	0.1533	0.57432369	0.54843617	0.00188145543061124	ARS-BFGL-NGS-14945	25	26411675	516456	MVP	major vault protein	7.63559732440616
3_6_1_0_0	0.395892	0.094009	4.21121381995341	3.45260619974958e-05	4.46185295394966	0.4717	0.59098814	0.55967017	0.0291138812125527	BovineHD2500007518	25	26494300	614254	QPRT	quinolinate phosphoribosyltransferase	5.58149391441695
3_6_1_0_0	0.395892	0.094009	4.21121381995341	3.45260619974958e-05	4.46185295394966	0.4717	0.59098814	0.55967017	0.0291138812125527	BovineHD2500007519	25	26495494	614254	QPRT	quinolinate phosphoribosyltransferase	5.58149391441695
3_6_1_0_0	0.395892	0.094009	4.21121381995341	3.45260619974958e-05	4.46185295394966	0.4717	0.59098814	0.55967017	0.0291138812125527	BovineHD2500007520	25	26496299	614254	QPRT	quinolinate phosphoribosyltransferase	5.58149391441695
3_6_1_0_0	0.397331	0.0933237	4.25755729787824	2.84535321874605e-05	4.54586381312465	0.4733	0.60746049	0.5466154	0.0246655747395411	ARS-BFGL-NGS-40782	25	26551200	513858	TBC1D10B	TBC1 domain family member 10B	5.69797781210168
3_6_1_0_0	0.417242	0.0928594	4.49326616368402	1.03682501803995e-05	4.98429453205063	0.4817	0.5946817	0.54886839	0.0106919123901976	BovineHD2500007534	25	26583388	NA	NA	NA	6.30546740271866
3_6_1_0_0	0.391529	0.0957195	4.09037865847607	5.67250853199266e-05	4.24622484222231	0.4233	0.59411027	0.56081521	0.044470445984952	BovineHD2500007536	25	26601392	NA	NA	NA	5.2824596055252
3_6_1_0_0	0.391529	0.0957195	4.09037865847607	5.67250853199266e-05	4.24622484222231	0.4233	0.59411027	0.56081521	0.044470445984952	BovineHD2500007537	25	26603170	NA	NA	NA	5.2824596055252
3_6_1_0_0	-0.375876	0.0944285	-3.98053553747015	8.82000779137709e-05	4.05453103122299	0.4683	0.5429737	0.60079173	0.0606736354483075	BovineHD4100017317	25	26606715	NA	NA	NA	5.01659993437414
3_6_1_0_0	-0.364588	0.0924179	-3.94499334003478	0.000101533514594688	3.99339058040051	0.4817	0.5452523	0.60009449	0.0683775036573293	BovineHD2500007547	25	26656653	281874	ITGAL	integrin subunit alpha L	4.93181197145705
3_6_1_0_0	-0.816106	0.103108	-7.91505993715328	6.22751135220414e-14	13.2056854721102	0.2417	0.38955365	0.57575712	1.23051256558045e-09	BovineHD2500007549	25	26664775	281874	ITGAL	integrin subunit alpha L	17.2751935162843
3_6_1_0_0	-0.81721	0.103012	-7.93315341901914	5.53240863872853e-14	13.257085749208	0.24	0.37122228	0.58902277	1.21152720325121e-09	BovineHD2500007558	25	26717324	NA	NA	NA	17.3405531272804
3_6_1_0_0	-0.808667	0.102053	-7.92399047553722	5.87426116359905e-14	13.2310467490988	0.2433	0.38355981	0.57995763	1.21152720325121e-09	ARS-BFGL-NGS-100347	25	26724480	NA	NA	NA	17.3074478209355
3_6_1_0_0	-0.808667	0.102053	-7.92399047553722	5.87426116359905e-14	13.2310467490988	0.2433	0.38355981	0.57995763	1.21152720325121e-09	BovineHD4100017319	25	26735509	786784	ZNF688	zinc finger protein 688	17.3074478209355
3_6_1_0_0	-0.489581	0.097444	-5.02422930093182	9.14943315829217e-07	6.03860581127251	0.32	0.40174273	0.67536739	0.00156166311118072	BovineHD2500007654	25	27121943	540229	HSD3B7	hydroxy-delta-5-steroid dehydrogenase. 3 beta- and steroid delta-isomerase 7	7.76123986573899
3_6_1_0_0	-0.830985	0.103328	-8.04220540414989	2.70174551188693e-14	13.5683555613052	0.2317	0.36006646	0.5931256	7.03853052871495e-10	ARS-BFGL-NGS-112660	25	27198386	511877	NA	NA	17.7354359459347
3_6_1_0_0	-0.828002	0.10351	-7.99924644961839	3.58561346157939e-14	13.4454365303208	0.2333	0.36493429	0.59114136	8.45152996984006e-10	BTA-59768-NO-RS	25	27221647	100125883	KAT8	lysine acetyltransferase 8	17.5796876952659
3_6_1_0_0	-0.828002	0.10351	-7.99924644961839	3.58561346157939e-14	13.4454365303208	0.2333	0.36493429	0.59114136	8.45152996984006e-10	BovineHD2500007673	25	27241606	NA	NA	NA	17.5796876952659
3_6_1_0_0	-0.460301	0.0985833	-4.66915796083109	4.74848275511886e-06	5.32344513486774	0.3683	0.63105189	0.51788567	0.00599594068097726	BovineHD2500007675	25	27251964	NA	NA	NA	6.77469418057165
3_6_1_0_0	-0.460301	0.0985833	-4.66915796083109	4.74848275511886e-06	5.32344513486774	0.3683	0.63105189	0.51788567	0.00599594068097726	BovineHD2500007676	25	27254569	NA	NA	NA	6.77469418057165
3_6_1_0_0	-0.460301	0.0985833	-4.66915796083109	4.74848275511886e-06	5.32344513486774	0.3683	0.63105189	0.51788567	0.00599594068097726	BovineHD2500007677	25	27256025	NA	NA	NA	6.77469418057165
3_6_1_0_0	-0.460276	0.0989413	-4.65201083874985	5.12935925879163e-06	5.28993688201307	0.37	0.63129461	0.51823286	0.00623820826376834	BovineHD2500007678	25	27258963	NA	NA	NA	6.72836829297187
3_6_1_0_0	-0.460301	0.0985833	-4.66915796083109	4.74848275511886e-06	5.32344513486774	0.3683	0.63105189	0.51788567	0.00599594068097726	BovineHD2500007679	25	27263583	NA	NA	NA	6.77469418057165
3_6_1_0_0	-0.460276	0.0989413	-4.65201083874985	5.12935925879163e-06	5.28993688201307	0.37	0.63129461	0.51823286	0.00623820826376834	BovineHD2500007680	25	27264416	NA	NA	NA	6.72836829297187
3_6_1_0_0	-0.460276	0.0989413	-4.65201083874985	5.12935925879163e-06	5.28993688201307	0.37	0.63129461	0.51823286	0.00623820826376834	BovineHD2500007681	25	27265409	NA	NA	NA	6.72836829297187
3_6_1_0_0	-0.456725	0.0991722	-4.60537328001194	6.31997131451435e-06	5.19928489291641	0.3717	0.63317901	0.51831195	0.00729203888378455	BovineHD4100017325	25	27269646	280796	FUS	FUS RNA binding protein	6.60300068589888
3_6_1_0_0	-0.460276	0.0989413	-4.65201083874985	5.12935925879163e-06	5.28993688201307	0.37	0.63129461	0.51823286	0.00623820826376834	BovineHD2500007683	25	27270525	280796	FUS	FUS RNA binding protein	6.72836829297187
3_6_1_0_0	-0.460276	0.0989413	-4.65201083874985	5.12935925879163e-06	5.28993688201307	0.37	0.63129461	0.51823286	0.00623820826376834	BovineHD2500007686	25	27277164	280796	FUS	FUS RNA binding protein	6.72836829297187
3_6_1_0_0	-0.460276	0.0989413	-4.65201083874985	5.12935925879163e-06	5.28993688201307	0.37	0.63129461	0.51823286	0.00623820826376834	BovineHD2500007687	25	27278531	NA	NA	NA	6.72836829297187
3_6_1_0_0	-0.460276	0.0989413	-4.65201083874985	5.12935925879163e-06	5.28993688201307	0.37	0.63129461	0.51823286	0.00623820826376834	BovineHD4100017326	25	27280072	NA	NA	NA	6.72836829297187
3_6_1_0_0	-0.460276	0.0989413	-4.65201083874985	5.12935925879163e-06	5.28993688201307	0.37	0.63129461	0.51823286	0.00623820826376834	BovineHD2500007688	25	27285944	282846	PYCARD	PYD and CARD domain containing	6.72836829297187
3_6_1_0_0	-0.460276	0.0989413	-4.65201083874985	5.12935925879163e-06	5.28993688201307	0.37	0.63129461	0.51823286	0.00623820826376834	ARS-BFGL-NGS-3731	25	27289405	NA	NA	NA	6.72836829297187
3_6_1_0_0	-0.460276	0.0989413	-4.65201083874985	5.12935925879163e-06	5.28993688201307	0.37	0.63129461	0.51823286	0.00623820826376834	BovineHD2500007691	25	27291471	NA	NA	NA	6.72836829297187
3_6_1_0_0	-0.460276	0.0989413	-4.65201083874985	5.12935925879163e-06	5.28993688201307	0.37	0.63129461	0.51823286	0.00623820826376834	BovineHD2500007693	25	27295529	NA	NA	NA	6.72836829297187
3_6_1_0_0	0.491062	0.0953799	5.14848516301653	5.03127950643835e-07	6.29832155531747	0.4	0.60418104	0.52178573	0.000934075498518869	BovineHD2500007728	25	27416332	100298252	NA	NA	8.11832751973077
3_6_1_0_0	0.491062	0.0953799	5.14848516301653	5.03127950643835e-07	6.29832155531747	0.4	0.60418104	0.52178573	0.000934075498518869	BovineHD2500007729	25	27418610	NA	NA	NA	8.11832751973077
3_6_1_0_0	0.491062	0.0953799	5.14848516301653	5.03127950643835e-07	6.29832155531747	0.4	0.60418104	0.52178573	0.000934075498518869	BovineHD2500007730	25	27420435	NA	NA	NA	8.11832751973077
3_6_1_0_0	0.491062	0.0953799	5.14848516301653	5.03127950643835e-07	6.29832155531747	0.4	0.60418104	0.52178573	0.000934075498518869	BovineHD2500007731	25	27422354	NA	NA	NA	8.11832751973077
3_6_1_0_0	0.450282	0.103294	4.35922706062308	1.85054618526375e-05	4.73270007146869	0.3333	0.63135404	0.5268204	0.0177517587784223	BovineHD2500007732	25	27423939	NA	NA	NA	5.95695616407579
3_6_1_0_0	0.450282	0.103294	4.35922706062308	1.85054618526375e-05	4.73270007146869	0.3333	0.63135404	0.5268204	0.0177517587784223	BovineHD2500007734	25	27436273	NA	NA	NA	5.95695616407579
3_6_1_0_0	0.483192	0.0949755	5.08754362967292	6.75554483835585e-07	6.17033961914388	0.3983	0.60108398	0.52594298	0.0011732935460592	BovineHD2500007736	25	27439591	NA	NA	NA	7.94244935353359
3_6_1_0_0	0.393668	0.100751	3.90733590733591	0.000117737208317377	3.92908626601605	0.3233	0.6338516	0.53756227	0.0776005783245919	BovineHD2500007745	25	27471477	514056	ITGAD	integrin. alpha D	4.84264468818604
3_6_1_0_0	0.474524	0.0950341	4.99319717869691	1.06047411364407e-06	5.9744999282212	0.3967	0.59333444	0.53445665	0.00177938209717965	BovineHD2500007748	25	27481422	NA	NA	NA	7.67299517412677
3_6_1_0_0	0.483192	0.0949755	5.08754362967292	6.75554483835585e-07	6.17033961914388	0.3983	0.60108398	0.52594298	0.0011732935460592	BovineHD2500007750	25	27488585	NA	NA	NA	7.94244935353359
3_6_1_0_0	0.483192	0.0949755	5.08754362967292	6.75554483835585e-07	6.17033961914388	0.3983	0.60108398	0.52594298	0.0011732935460592	BovineHD2500007751	25	27490168	NA	NA	NA	7.94244935353359
3_6_1_0_0	0.483192	0.0949755	5.08754362967292	6.75554483835585e-07	6.17033961914388	0.3983	0.60108398	0.52594298	0.0011732935460592	BovineHD2500007752	25	27491228	NA	NA	NA	7.94244935353359
3_6_1_0_0	0.387023	0.10159	3.80965646225022	0.000171959716776341	3.76457327885262	0.32	0.61935708	0.55037513	0.0999029441887563	BovineHD2500007755	25	27502658	NA	NA	NA	4.61458194143027
3_6_1_0_0	0.486883	0.0949826	5.12602308212241	5.61029062144012e-07	6.25101464105781	0.4	0.58976128	0.53273038	0.00102852003443071	BovineHD2500007756	25	27503994	NA	NA	NA	8.05333630647011
3_6_1_0_0	0.486883	0.0949826	5.12602308212241	5.61029062144012e-07	6.25101464105781	0.4	0.58976128	0.53273038	0.00102852003443071	BovineHD2500007757	25	27505633	515834	TGFB1I1	transforming growth factor beta 1 induced transcript 1	8.05333630647011
3_6_1_0_0	0.487929	0.0953857	5.11532651120661	5.9082370787185e-07	6.22854208615741	0.3983	0.58993884	0.53295073	0.00107914495283114	BovineHD2500007762	25	27537011	767862	NA	NA	8.02245481258383
3_6_1_0_0	0.462145	0.102497	4.50886367405875	9.68370680940107e-06	5.01395836803109	0.33	0.60871626	0.53843106	0.0100699158221525	BovineHD2500007764	25	27544163	NA	NA	NA	6.34653671136765
3_6_1_0_0	0.480329	0.0954281	5.0334125902119	8.75719934085828e-07	6.05763476429833	0.3967	0.57554577	0.54585346	0.00149988704447592	BovineHD2500007770	25	27575123	783355	OR7D4	olfactory receptor. family 7. subfamily D. member 4	7.78742632489969
3_6_1_0_0	0.482733	0.0954924	5.05519811000666	7.89072205968866e-07	6.10288325380069	0.3983	0.56668745	0.55150131	0.00135617401666421	BovineHD2500007781	25	27609473	524980	SEPT14	septin 14	7.84968000457318
3_6_1_0_0	0.395319	0.0986887	4.0057169665828	7.97789891194043e-05	4.09811147094227	0.3617	0.59239086	0.56436681	0.0565429217128939	BovineHD2500007786	25	27633307	100126443	ZNF713	zinc finger protein 713	5.07703947335567
3_6_1_0_0	0.39092	0.0987482	3.95875570390144	9.61582779050156e-05	4.01701332303524	0.36	0.59506156	0.56372763	0.0653802321848025	BovineHD2500007790	25	27639781	NA	NA	NA	4.96457059773407
3_6_1_0_0	0.489461	0.0934455	5.23793013039686	3.24898002060002e-07	6.48825295931363	0.375	0.57765846	0.53769604	0.000717943360052089	BovineHD2500007817	25	27713801	533630	PSPH	phosphoserine phosphatase	8.37901740193139
3_6_1_0_0	0.497883	0.0933211	5.33516000132875	2.00672756801903e-07	6.69751158303663	0.3583	0.59568911	0.52166986	0.000484535628550406	BovineHD2500007827	25	27738424	NA	NA	NA	8.66577101652656
3_6_1_0_0	0.497883	0.0933211	5.33516000132875	2.00672756801903e-07	6.69751158303663	0.3583	0.59568911	0.52166986	0.000484535628550406	BovineHD2500007828	25	27740796	509497	SUMF2	sulfatase modifying factor 2	8.66577101652656
3_6_1_0_0	0.497883	0.0933211	5.33516000132875	2.00672756801903e-07	6.69751158303663	0.3583	0.59568911	0.52166986	0.000484535628550406	BovineHD4100017328	25	27742326	509497	SUMF2	sulfatase modifying factor 2	8.66577101652656
3_6_1_0_0	0.497883	0.0933211	5.33516000132875	2.00672756801903e-07	6.69751158303663	0.3583	0.59568911	0.52166986	0.000484535628550406	BovineHD2500007832	25	27746516	509497	SUMF2	sulfatase modifying factor 2	8.66577101652656
3_6_1_0_0	0.497883	0.0933211	5.33516000132875	2.00672756801903e-07	6.69751158303663	0.3583	0.59568911	0.52166986	0.000484535628550406	BovineHD2500007834	25	27749151	540682	PHKG1	phosphorylase kinase catalytic subunit gamma 1	8.66577101652656
3_6_1_0_0	0.504779	0.0934164	5.40353728039188	1.42428629971083e-07	6.84640270319429	0.36	0.60012401	0.51625962	0.000365284419573091	BovineHD2500007835	25	27749919	540682	PHKG1	phosphorylase kinase catalytic subunit gamma 1	8.8694937571626
3_6_1_0_0	0.497883	0.0933211	5.33516000132875	2.00672756801903e-07	6.69751158303663	0.3583	0.59568911	0.52166986	0.000484535628550406	BovineHD2500007838	25	27752673	540682	PHKG1	phosphorylase kinase catalytic subunit gamma 1	8.66577101652656
3_6_1_0_0	0.497883	0.0933211	5.33516000132875	2.00672756801903e-07	6.69751158303663	0.3583	0.59568911	0.52166986	0.000484535628550406	BovineHD2500007839	25	27753448	540682	PHKG1	phosphorylase kinase catalytic subunit gamma 1	8.66577101652656
3_6_1_0_0	0.497883	0.0933211	5.33516000132875	2.00672756801903e-07	6.69751158303663	0.3583	0.59568911	0.52166986	0.000484535628550406	BovineHD2500007840	25	27755350	540682	PHKG1	phosphorylase kinase catalytic subunit gamma 1	8.66577101652656
3_6_1_0_0	0.444095	0.102665	4.32567087128038	2.13475782894957e-05	4.67065138504935	0.2367	0.69500157	0.48356226	0.0197140106194921	BovineHD4100017330	25	27790340	NA	NA	NA	5.87096251160246
3_6_1_0_0	0.487198	0.0938863	5.18923421202028	4.12531739857247e-07	6.3845426315636	0.3617	0.60093929	0.5227532	0.000848374555819078	ARS-BFGL-NGS-28385	25	27793604	NA	NA	NA	8.23671854705212
3_6_1_0_0	0.484256	0.0937443	5.16571140858698	4.62692288356897e-07	6.33470773877967	0.36	0.60947888	0.51748907	0.000894629998672072	BovineHD2500007850	25	27800005	NA	NA	NA	8.16829947032047
3_6_1_0_0	0.484256	0.0937443	5.16571140858698	4.62692288356897e-07	6.33470773877967	0.36	0.60947888	0.51748907	0.000894629998672072	BovineHD2500007851	25	27802494	NA	NA	NA	8.16829947032047
3_6_1_0_0	-0.467835	0.093504	-5.00336883983573	1.01046439000368e-06	5.99547898694571	0.4667	0.62825956	0.50949678	0.00170704336389618	BovineHD2500007868	25	27876855	506318	NA	NA	7.70187822582429
3_6_1_0_0	0.440548	0.0953504	4.62030573547673	5.91244925064338e-06	5.22823257399369	0.4817	0.53655275	0.58696344	0.00696550751851043	BovineHD2500007870	25	27894153	506318	NA	NA	6.64304012065089
3_6_1_0_0	0.440548	0.0953504	4.62030573547673	5.91244925064338e-06	5.22823257399369	0.4817	0.53655275	0.58696344	0.00696550751851043	BovineHD2500007871	25	27899202	506318	NA	NA	6.64304012065089
3_6_1_0_0	0.440548	0.0953504	4.62030573547673	5.91244925064338e-06	5.22823257399369	0.4817	0.53655275	0.58696344	0.00696550751851043	BovineHD2500007872	25	27901895	NA	NA	NA	6.64304012065089
3_6_1_0_0	0.440548	0.0953504	4.62030573547673	5.91244925064338e-06	5.22823257399369	0.4817	0.53655275	0.58696344	0.00696550751851043	BovineHD2500007878	25	27919322	NA	NA	NA	6.64304012065089
3_6_1_0_0	0.440548	0.0953504	4.62030573547673	5.91244925064338e-06	5.22823257399369	0.4817	0.53655275	0.58696344	0.00696550751851043	BovineHD2500007879	25	27920900	NA	NA	NA	6.64304012065089
3_6_1_0_0	-0.416248	0.0927588	-4.48742329568731	1.06364553695867e-05	4.97320307785934	0.4967	0.4784856	0.63391843	0.0109229776445218	BovineHD2500007904	25	28028129	507533	CRCP	CGRP receptor component	6.2901101271991
3_6_1_0_0	-0.581776	0.0933231	-6.23399779904439	1.71948088820658e-09	8.76460264693854	0.3917	0.36901061	0.65794829	7.7374138906186e-06	BovineHD2500007905	25	28033021	507533	CRCP	CGRP receptor component	11.4685757043305
3_6_1_0_0	0.422198	0.0899009	4.69625999294779	4.20143804547434e-06	5.37660203619239	0.3967	0.54301851	0.57992509	0.0055017053161404	BovineHD2500007917	25	28170414	513004	TPST1	tyrosylprotein sulfotransferase 1	6.84816806171179
3_6_1_0_0	0.422198	0.0899009	4.69625999294779	4.20143804547434e-06	5.37660203619239	0.3967	0.54301851	0.57992509	0.0055017053161404	BovineHD4100017332	25	28179610	513004	TPST1	tyrosylprotein sulfotransferase 1	6.84816806171179
3_6_1_0_0	0.421041	0.0894882	4.70498903766083	4.03855805800288e-06	5.3937736693534	0.4017	0.55567799	0.57047577	0.0054027611399527	BovineHD2500007926	25	28190729	NA	NA	NA	6.87189835854761
3_6_1_0_0	0.422198	0.0899009	4.69625999294779	4.20143804547434e-06	5.37660203619239	0.3967	0.54301851	0.57992509	0.0055017053161404	ARS-BFGL-NGS-6156	25	28213441	100124502	KCTD7	potassium channel tetramerization domain containing 7	6.84816806171179
3_6_1_0_0	-0.501414	0.0862071	-5.81638867332273	1.67843739353048e-08	7.77509485349332	0.4967	0.47764832	0.59061829	5.7694420472173e-05	BovineHD2500007934	25	28228672	NA	NA	NA	10.1340020291126
3_6_1_0_0	0.425243	0.0982643	4.3275431667452	2.1178562795335e-05	4.67410351501387	0.39	0.54192357	0.591771	0.0195944854704413	BovineHD2500007936	25	28243669	NA	NA	NA	5.87574722287696
3_6_1_0_0	0.425243	0.0982643	4.3275431667452	2.1178562795335e-05	4.67410351501387	0.39	0.54192357	0.591771	0.0195944854704413	BovineHD2500007939	25	28265619	282335	RABGEF1	RAB guanine nucleotide exchange factor 1	5.87574722287696
3_6_1_0_0	0.425243	0.0982643	4.3275431667452	2.1178562795335e-05	4.67410351501387	0.39	0.54192357	0.591771	0.0195944854704413	BovineHD2500007940	25	28270890	282335	RABGEF1	RAB guanine nucleotide exchange factor 1	5.87574722287696
3_6_1_0_0	-0.460325	0.0885485	-5.19856349909936	3.94135045540403e-07	6.40435494699655	0.4883	0.40083474	0.67025054	0.000848219745138134	BovineHD2500007943	25	28289442	100335887	NA	NA	8.26391171715034
3_6_1_0_0	-0.460325	0.0885485	-5.19856349909936	3.94135045540403e-07	6.40435494699655	0.4883	0.40083474	0.67025054	0.000848219745138134	BovineHD2500007944	25	28297929	511252	TMEM248	transmembrane protein 248	8.26391171715034
3_6_1_0_0	-0.460325	0.0885485	-5.19856349909936	3.94135045540403e-07	6.40435494699655	0.4883	0.40083474	0.67025054	0.000848219745138134	BovineHD2500007945	25	28304827	511252	TMEM248	transmembrane protein 248	8.26391171715034
3_6_1_0_0	-0.460325	0.0885485	-5.19856349909936	3.94135045540403e-07	6.40435494699655	0.4883	0.40083474	0.67025054	0.000848219745138134	BovineHD2500007948	25	28321164	NA	NA	NA	8.26391171715034
3_6_1_0_0	0.418529	0.0912174	4.58825838052828	6.82030562295994e-06	5.16619616384922	0.4	0.43235822	0.66574944	0.00753558517516786	BovineHD2500007950	25	28335093	NA	NA	NA	6.5572266884725
3_6_1_0_0	0.393227	0.0914876	4.29814532242621	2.3986365912685e-05	4.62003554543026	0.4283	0.44268102	0.66661566	0.0221096226162467	BovineHD2500007951	25	28342512	NA	NA	NA	5.80080324482708
3_6_1_0_0	-0.459757	0.0944823	-4.86606486082578	1.92727259537953e-06	5.71505685395048	0.4533	0.52938262	0.58455872	0.00292399022975159	BovineHD2500007993	25	28507857	533109	TYW1	tRNA-yW synthesizing protein 1 homolog (S. cerevisiae)	7.31546298209563
3_6_1_0_0	-0.39208	0.0935743	-4.19003935909753	3.76955753404021e-05	4.42370962374702	0.5017	0.53625785	0.59986443	0.0308408374616423	BovineHD2500007994	25	28510932	533109	TYW1	tRNA-yW synthesizing protein 1 homolog (S. cerevisiae)	5.52860159063433
3_6_1_0_0	0.383422	0.0987341	3.88337970366874	0.000129290572271277	3.88843314224906	0.4167	0.6457655	0.5298179	0.0831126813313322	BovineHD2500007995	25	28514758	533109	TYW1	tRNA-yW synthesizing protein 1 homolog (S. cerevisiae)	4.78627884667358
3_6_1_0_0	0.383422	0.0987341	3.88337970366874	0.000129290572271277	3.88843314224906	0.4167	0.6457655	0.5298179	0.0831126813313322	BovineHD2500007996	25	28516339	533109	TYW1	tRNA-yW synthesizing protein 1 homolog (S. cerevisiae)	4.78627884667358
3_6_1_0_0	0.383422	0.0987341	3.88337970366874	0.000129290572271277	3.88843314224906	0.4167	0.6457655	0.5298179	0.0831126813313322	BovineHD2500007997	25	28517766	533109	TYW1	tRNA-yW synthesizing protein 1 homolog (S. cerevisiae)	4.78627884667358
3_6_1_0_0	0.383422	0.0987341	3.88337970366874	0.000129290572271277	3.88843314224906	0.4167	0.6457655	0.5298179	0.0831126813313322	BovineHD2500007999	25	28520324	533109	TYW1	tRNA-yW synthesizing protein 1 homolog (S. cerevisiae)	4.78627884667358
3_6_1_0_0	0.383422	0.0987341	3.88337970366874	0.000129290572271277	3.88843314224906	0.4167	0.6457655	0.5298179	0.0831126813313322	BovineHD2500008000	25	28521348	533109	TYW1	tRNA-yW synthesizing protein 1 homolog (S. cerevisiae)	4.78627884667358
3_6_1_0_0	0.383422	0.0987341	3.88337970366874	0.000129290572271277	3.88843314224906	0.4167	0.6457655	0.5298179	0.0831126813313322	BovineHD2500008001	25	28522155	533109	TYW1	tRNA-yW synthesizing protein 1 homolog (S. cerevisiae)	4.78627884667358
3_6_1_0_0	0.383422	0.0987341	3.88337970366874	0.000129290572271277	3.88843314224906	0.4167	0.6457655	0.5298179	0.0831126813313322	BovineHD2500008002	25	28524254	NA	NA	NA	4.78627884667358
3_6_1_0_0	0.383422	0.0987341	3.88337970366874	0.000129290572271277	3.88843314224906	0.4167	0.6457655	0.5298179	0.0831126813313322	BovineHD2500008003	25	28526305	NA	NA	NA	4.78627884667358
3_6_1_0_0	-0.41704	0.0954122	-4.37092950377415	1.76024218491761e-05	4.75442757517599	0.44	0.52892565	0.6000084	0.0169512007326704	BovineHD2500008005	25	28532110	NA	NA	NA	5.98706483650962
3_6_1_0_0	-0.41704	0.0954122	-4.37092950377415	1.76024218491761e-05	4.75442757517599	0.44	0.52892565	0.6000084	0.0169512007326704	BovineHD2500008009	25	28539043	NA	NA	NA	5.98706483650962
3_6_1_0_0	-0.41704	0.0954122	-4.37092950377415	1.76024218491761e-05	4.75442757517599	0.44	0.52892565	0.6000084	0.0169512007326704	BovineHD2500008010	25	28541614	NA	NA	NA	5.98706483650962
3_6_1_0_0	0.429836	0.105785	4.06329819917758	6.33021244232744e-05	4.19858171478796	0.2633	0.60774975	0.55183531	0.047547099780774	BovineHD2500008042	25	28717061	538163	CALN1	calneuron 1	5.21638235565896
3_6_1_0_0	0.47408	0.0960814	4.93414958566382	1.40164877775063e-06	5.85336079734942	0.4167	0.55066957	0.56692297	0.00228974824622481	BovineHD2500008085	25	28785121	538163	CALN1	calneuron 1	7.50613379970003
3_6_1_0_0	0.424259	0.0907477	4.67514879164982	4.62194998875174e-06	5.33517475806216	0.5	0.55291673	0.57339115	0.00595778982612576	BovineHD2500008089	25	28803580	538163	CALN1	calneuron 1	6.79090873347583
3_6_1_0_0	-0.646432	0.0937907	-6.89228249709193	3.79649981539422e-11	10.4206166169037	0.3617	0.525763	0.51566138	3.03097849132757e-07	BovineHD2500008090	25	28813461	538163	CALN1	calneuron 1	13.6699486734533
3_6_1_0_0	-0.646432	0.0937907	-6.89228249709193	3.79649981539422e-11	10.4206166169037	0.3617	0.525763	0.51566138	3.03097849132757e-07	BovineHD2500008091	25	28818027	538163	CALN1	calneuron 1	13.6699486734533
3_6_1_0_0	-0.507868	0.090539	-5.60938380145573	4.97578636103196e-08	7.30313827466305	0.4	0.48471179	0.59267271	0.000151100284425095	BovineHD2500008097	25	28847599	538163	CALN1	calneuron 1	9.49275758089311
3_6_1_0_0	0.362117	0.0946648	3.82525500502827	0.000161948675172029	3.79062260040361	0.3783	0.55562829	0.59573636	0.0952042791346219	BovineHD2500008098	25	28852540	538163	CALN1	calneuron 1	4.6506868571382
3_6_1_0_0	0.362117	0.0946648	3.82525500502827	0.000161948675172029	3.79062260040361	0.3783	0.55562829	0.59573636	0.0952042791346219	BovineHD2500008099	25	28859166	538163	CALN1	calneuron 1	4.6506868571382
3_6_1_0_0	0.362117	0.0946648	3.82525500502827	0.000161948675172029	3.79062260040361	0.3783	0.55562829	0.59573636	0.0952042791346219	BovineHD2500008102	25	28871787	538163	CALN1	calneuron 1	4.6506868571382
3_6_1_0_0	0.453128	0.0929678	4.87403165397051	1.8571038259636e-06	5.73116381527875	0.45	0.48893504	0.61411418	0.00284593399439866	BovineHD2500008103	25	28874683	538163	CALN1	calneuron 1	7.33767745499771
3_6_1_0_0	-0.507868	0.090539	-5.60938380145573	4.97578636103196e-08	7.30313827466305	0.4	0.48471179	0.59267271	0.000151100284425095	BovineHD2500008104	25	28880017	538163	CALN1	calneuron 1	9.49275758089311
3_6_1_0_0	0.362117	0.0946648	3.82525500502827	0.000161948675172029	3.79062260040361	0.3783	0.55562829	0.59573636	0.0952042791346219	BovineHD2500008106	25	28889312	538163	CALN1	calneuron 1	4.6506868571382
3_6_1_0_0	-0.485762	0.0937964	-5.17889812402182	4.33886673986452e-07	6.36262368820456	0.4383	0.50994725	0.58867484	0.000848374555819078	BovineHD2500008124	25	28967999	538163	CALN1	calneuron 1	8.20662899448373
3_6_1_0_0	-0.485762	0.0937964	-5.17889812402182	4.33886673986452e-07	6.36262368820456	0.4383	0.50994725	0.58867484	0.000848374555819078	BovineHD2500008125	25	28969911	538163	CALN1	calneuron 1	8.20662899448373
3_6_1_0_0	-0.483072	0.0932666	-5.17947475301984	4.32667596879519e-07	6.36384562854374	0.4367	0.50943987	0.58902862	0.000848374555819078	BovineHD2500008126	25	28971956	538163	CALN1	calneuron 1	8.20830656763093
3_6_1_0_0	-0.483072	0.0932666	-5.17947475301984	4.32667596879519e-07	6.36384562854374	0.4367	0.50943987	0.58902862	0.000848374555819078	BovineHD2500008127	25	28972943	538163	CALN1	calneuron 1	8.20830656763093
3_6_1_0_0	-0.485762	0.0937964	-5.17889812402182	4.33886673986452e-07	6.36262368820456	0.4383	0.50994725	0.58867484	0.000848374555819078	BovineHD2500008133	25	28988722	538163	CALN1	calneuron 1	8.20662899448373
3_6_1_0_0	0.457156	0.0859873	5.31655256066884	2.20170704163228e-07	6.65724046859168	0.42	0.65541329	0.48051426	0.000515325208065014	BovineHD2500008143	25	29067010	538163	CALN1	calneuron 1	8.61062500585238
3_6_1_0_0	0.417788	0.0894286	4.67174930615038	4.69334660009801e-06	5.32851737228405	0.3683	0.58141517	0.55297825	0.00599594068097726	BovineHD2500008145	25	29083167	538163	CALN1	calneuron 1	6.78170595705868
3_6_1_0_0	0.417788	0.0894286	4.67174930615038	4.69334660009801e-06	5.32851737228405	0.3683	0.58141517	0.55297825	0.00599594068097726	BovineHD2500008147	25	29089383	538163	CALN1	calneuron 1	6.78170595705868
3_6_1_0_0	-0.842424	0.107368	-7.84613665151628	9.7604264522149e-14	13.0105312067393	0.2267	0.32906378	0.62537229	1.78935367667524e-09	BovineHD2500008160	25	29149519	505622	WBSCR17	Williams-Beuren syndrome chromosome region 17	17.026646641863
3_6_1_0_0	0.361409	0.0913518	3.95623293684416	9.71229405167138e-05	4.01267817726912	0.4833	0.50081923	0.63253893	0.0657188699641523	BovineHD2500008175	25	29189540	505622	WBSCR17	Williams-Beuren syndrome chromosome region 17	4.95855879464661
3_6_1_0_0	0.361409	0.0913518	3.95623293684416	9.71229405167138e-05	4.01267817726912	0.4833	0.50081923	0.63253893	0.0657188699641523	BovineHD2500008177	25	29192055	505622	WBSCR17	Williams-Beuren syndrome chromosome region 17	4.95855879464661
3_6_1_0_0	-0.378557	0.0911728	-4.15208263868171	4.40843990559173e-05	4.35571507499143	0.5	0.47240633	0.64832939	0.0357137024260134	BovineHD2500008178	25	29193041	505622	WBSCR17	Williams-Beuren syndrome chromosome region 17	5.43430892621774
3_6_1_0_0	-0.426791	0.0908614	-4.69716513282868	4.18425878973037e-06	5.3783814628893	0.4733	0.61211692	0.53036895	0.0055017053161404	BovineHD2500008182	25	29199663	505622	WBSCR17	Williams-Beuren syndrome chromosome region 17	6.85062723854492
3_6_1_0_0	-0.426791	0.0908614	-4.69716513282868	4.18425878973037e-06	5.3783814628893	0.4733	0.61211692	0.53036895	0.0055017053161404	BovineHD4100017336	25	29200659	505622	WBSCR17	Williams-Beuren syndrome chromosome region 17	6.85062723854492
3_6_1_0_0	-0.597529	0.0921819	-6.48206426641239	4.21480175917851e-10	9.37522284735467	0.3583	0.52460025	0.53197747	2.34411172355642e-06	BovineHD2500008186	25	29216940	505622	WBSCR17	Williams-Beuren syndrome chromosome region 17	12.2851021578995
3_6_1_0_0	-1.22688	0.1019	-12.0400392541708	4.58593122473934e-27	26.3385724626763	0.1567	0.11713629	0.62350633	5.67490645336594e-22	BovineHD2500008187	25	29219238	505622	WBSCR17	Williams-Beuren syndrome chromosome region 17	32.578594938399
3_6_1_0_0	-0.597529	0.0921819	-6.48206426641239	4.21480175917851e-10	9.37522284735467	0.3583	0.52460025	0.53197747	2.34411172355642e-06	BovineHD2500008188	25	29223697	505622	WBSCR17	Williams-Beuren syndrome chromosome region 17	12.2851021578995
3_6_1_0_0	0.402475	0.0990457	4.06352825009061	6.32433122466407e-05	4.19898539280736	0.2717	0.73661948	0.46240408	0.047547099780774	BovineHD2500008196	25	29237205	505622	WBSCR17	Williams-Beuren syndrome chromosome region 17	5.21694222629167
3_6_1_0_0	-0.482815	0.087495	-5.51820104005943	7.95691110890923e-08	7.09925549365764	0.475	0.56640889	0.53635324	0.000227661484874701	BovineHD2500008201	25	29252134	505622	WBSCR17	Williams-Beuren syndrome chromosome region 17	9.2148563194982
3_6_1_0_0	-0.934035	0.0908647	-10.2794044331847	3.63766304100905e-21	20.4391775323775	0.23	0.24209417	0.59198981	2.25073125336353e-16	BovineHD2500008217	25	29302208	505622	WBSCR17	Williams-Beuren syndrome chromosome region 17	26.0475649910911
3_6_1_0_0	0.403605	0.0929267	4.34326194731977	1.98092472104063e-05	4.70313202817566	0.3917	0.71060103	0.4723867	0.0185354639342075	BovineHD2500008219	25	29308809	505622	WBSCR17	Williams-Beuren syndrome chromosome region 17	5.91597948306688
3_6_1_0_0	-1.27094	0.102238	-12.4311899685049	2.04327336451327e-28	27.6896735262909	0.1533	0.11174422	0.61209601	5.05693811530118e-23	BovineHD2500008220	25	29312426	505622	WBSCR17	Williams-Beuren syndrome chromosome region 17	33.9984070431535
3_6_1_0_0	0.403605	0.0929267	4.34326194731977	1.98092472104063e-05	4.70313202817566	0.3917	0.71060103	0.4723867	0.0185354639342075	BovineHD4100017338	25	29325603	505622	WBSCR17	Williams-Beuren syndrome chromosome region 17	5.91597948306688
3_6_1_0_0	-0.5784	0.0916651	-6.30992602419023	1.12271220481338e-09	8.94973155618711	0.3133	0.38717867	0.64098821	5.8497323998668e-06	BovineHD2500008227	25	29363057	505622	WBSCR17	Williams-Beuren syndrome chromosome region 17	11.7167126026044
3_6_1_0_0	-0.640878	0.0937196	-6.83824941634407	5.24264928891851e-11	10.28044919378	0.29	0.47326391	0.55593096	4.11909129464451e-07	BovineHD2500008229	25	29370105	505622	WBSCR17	Williams-Beuren syndrome chromosome region 17	13.4852439406325
3_6_1_0_0	-0.415332	0.095348	-4.35595922305659	1.87654521540554e-05	4.72664096678804	0.3917	0.50971599	0.61459173	0.0179199749798971	BovineHD2500008243	25	29410765	505622	WBSCR17	Williams-Beuren syndrome chromosome region 17	5.94855947620094
3_6_1_0_0	0.383851	0.0882352	4.35031597367037	1.92226888016565e-05	4.71618586484388	0.4083	0.47439791	0.64107732	0.0180548831001881	BovineHD2500008257	25	29437038	505622	WBSCR17	Williams-Beuren syndrome chromosome region 17	5.93407048388695
3_6_1_0_0	0.383851	0.0882352	4.35031597367037	1.92226888016565e-05	4.71618586484388	0.4083	0.47439791	0.64107732	0.0180548831001881	BovineHD2500008258	25	29438387	505622	WBSCR17	Williams-Beuren syndrome chromosome region 17	5.93407048388695
3_6_1_0_0	-0.465641	0.091183	-5.10666461950144	6.16069376897365e-07	6.21037037824608	0.3683	0.38591381	0.68492475	0.00109775402232461	BovineHD2500008260	25	29447205	505622	WBSCR17	Williams-Beuren syndrome chromosome region 17	7.9974796379319
3_6_1_0_0	-0.639753	0.09426	-6.78711012094208	7.1044571613739e-11	10.1484691001188	0.2783	0.34004877	0.65941785	5.49467597432109e-07	BovineHD2500008261	25	29450814	505622	WBSCR17	Williams-Beuren syndrome chromosome region 17	13.3110490584917
3_6_1_0_0	-0.823409	0.0989736	-8.31948115457051	4.2568430299983e-15	14.3709123640259	0.23	0.34592727	0.59257776	1.31691824397542e-10	BovineHD2500008285	25	29500097	505622	WBSCR17	Williams-Beuren syndrome chromosome region 17	18.746258381261
3_6_1_0_0	0.398172	0.0931724	4.27349730177606	2.66117252303159e-05	4.57492696935246	0.3733	0.55523849	0.58364807	0.0234383953761614	ARS-BFGL-NGS-15279	25	29518243	505622	WBSCR17	Williams-Beuren syndrome chromosome region 17	5.73827050554437
3_6_1_0_0	0.398172	0.0931724	4.27349730177606	2.66117252303159e-05	4.57492696935246	0.3733	0.55523849	0.58364807	0.0234383953761614	BovineHD2500008297	25	29526205	505622	WBSCR17	Williams-Beuren syndrome chromosome region 17	5.73827050554437
3_6_1_0_0	0.402068	0.0881709	4.56009862664439	7.727461398535e-06	5.11196315571728	0.4733	0.51113588	0.60744441	0.00844364183861468	BovineHD2500008298	25	29527208	505622	WBSCR17	Williams-Beuren syndrome chromosome region 17	6.48218704439297
3_6_1_0_0	-0.484723	0.0912431	-5.31243458409458	2.24728191417406e-07	6.64834244333949	0.3333	0.31194452	0.73667805	0.000522238775119968	BovineHD2500008299	25	29529274	505622	WBSCR17	Williams-Beuren syndrome chromosome region 17	8.59843780904197
3_6_1_0_0	-0.354908	0.0919488	-3.85984373912438	0.00014168162569205	3.84868646858086	0.4717	0.62633794	0.54411892	0.0861916611670055	BovineHD2500008300	25	29535450	505622	WBSCR17	Williams-Beuren syndrome chromosome region 17	4.73117487703119
3_6_1_0_0	-0.457409	0.0935098	-4.89156216781557	1.71128470471983e-06	5.76667773131055	0.3683	0.4237681	0.66273835	0.00269763868879312	BovineHD2500008312	25	29570217	NA	NA	NA	7.38664956601839
3_6_1_0_0	-0.461157	0.0939223	-4.90998410388161	1.56998986683185e-06	5.80410315064377	0.3683	0.41820626	0.66640967	0.00253009600170415	ARS-BFGL-NGS-40485	25	29574598	NA	NA	NA	7.43824529885045
3_6_1_0_0	-0.452305	0.0936322	-4.83065654764066	2.27135273928776e-06	5.64371541495232	0.3717	0.42521058	0.66359278	0.00330671548324592	BovineHD2500008314	25	29581047	NA	NA	NA	7.21704274725998
3_6_1_0_0	-0.452305	0.0936322	-4.83065654764066	2.27135273928776e-06	5.64371541495232	0.3717	0.42521058	0.66359278	0.00330671548324592	BovineHD2500008315	25	29585869	NA	NA	NA	7.21704274725998
3_6_1_0_0	-0.452305	0.0936322	-4.83065654764066	2.27135273928776e-06	5.64371541495232	0.3717	0.42521058	0.66359278	0.00330671548324592	BovineHD2500008316	25	29591476	NA	NA	NA	7.21704274725998
3_6_1_0_0	-0.458719	0.0939289	-4.88368329662117	1.77539786829633e-06	5.75070430590875	0.37	0.4238955	0.66289495	0.00272917247962978	BovineHD2500008318	25	29599999	NA	NA	NA	7.36462431430065
3_6_1_0_0	-0.458719	0.0939289	-4.88368329662117	1.77539786829633e-06	5.75070430590875	0.37	0.4238955	0.66289495	0.00272917247962978	BovineHD2500008319	25	29604570	NA	NA	NA	7.36462431430065
3_6_1_0_0	-0.458719	0.0939289	-4.88368329662117	1.77539786829633e-06	5.75070430590875	0.37	0.4238955	0.66289495	0.00272917247962978	BovineHD2500008320	25	29609453	NA	NA	NA	7.36462431430065
3_6_1_0_0	-0.54198	0.0991913	-5.46398726501215	1.04903053027855e-07	6.97921187220819	0.31	0.39311181	0.66712653	0.000278034608519862	BovineHD2500008342	25	29669048	NA	NA	NA	9.05098987050283
3_6_1_0_0	-0.452495	0.0907771	-4.98468226017355	1.10417260451005e-06	5.9569630322889	0.4567	0.58958723	0.53739198	0.00184644517726623	BovineHD2500008352	25	29723842	NA	NA	NA	7.64884787517794
3_6_1_0_0	0.378998	0.0956816	3.96103326031337	9.52951991523621e-05	4.0209289779992	0.405	0.68751046	0.49871774	0.0648825293772115	BovineHD2500008354	25	29727434	NA	NA	NA	4.97000069694689
3_6_1_0_0	0.378998	0.0956816	3.96103326031337	9.52951991523621e-05	4.0209289779992	0.405	0.68751046	0.49871774	0.0648825293772115	BovineHD2500008355	25	29729321	NA	NA	NA	4.97000069694689
3_6_1_0_0	0.372795	0.0964805	3.86394141821404	0.000139446400913322	3.85559269031622	0.4017	0.68073808	0.50595186	0.0855826011601366	BovineHD2500008363	25	29764512	NA	NA	NA	4.74074912883276
3_6_1_0_0	-0.72779	0.0877249	-8.29627619980188	4.97567802086117e-15	14.303147730867	0.2717	0.22399871	0.69175798	1.44875353498703e-10	BovineHD2500008374	25	29804111	615936	NA	NA	18.6613168435691
3_6_1_0_0	-0.559376	0.0890881	-6.27890818190084	1.33686246972393e-09	8.87391326866337	0.385	0.44171558	0.60059882	6.50902635596824e-06	BovineHD2500008380	25	29819131	615936	NA	NA	11.6151503869883
3_6_1_0_0	-0.559376	0.0890881	-6.27890818190084	1.33686246972393e-09	8.87391326866337	0.385	0.44171558	0.60059882	6.50902635596824e-06	BovineHD2500008382	25	29821159	615936	NA	NA	11.6151503869883
3_6_1_0_0	-0.52763	0.0911751	-5.7869966690467	1.96190703871081e-08	7.70732157469888	0.45	0.46945571	0.5977547	6.47408395766154e-05	ARS-BFGL-NGS-80309	25	29823158	615936	NA	NA	10.0420995186303
3_6_1_0_0	-0.522582	0.0913332	-5.72170908278698	2.76900247646974e-08	7.55767665584104	0.4517	0.48286233	0.59010636	8.90007741436947e-05	BovineHD2500008383	25	29824612	615936	NA	NA	9.83896016460323
3_6_1_0_0	-0.505924	0.0916791	-5.51842241034216	7.9479024533462e-08	7.09974747173754	0.4633	0.48802509	0.5933724	0.000227661484874701	BovineHD2500008384	25	29826484	615936	NA	NA	9.21552753294756
3_6_1_0_0	-0.724616	0.0924582	-7.83722806630456	1.03423282282822e-13	12.9853816834011	0.27	0.34548498	0.61287774	1.82831678419573e-09	BovineHD4100017349	25	29827929	615936	NA	NA	16.9945712577873
3_6_1_0_0	-0.505924	0.0916791	-5.51842241034216	7.9479024533462e-08	7.09974747173754	0.4633	0.48802509	0.5933724	0.000227661484874701	BovineHD2500008385	25	29828816	NA	NA	NA	9.21552753294756
3_6_1_0_0	-0.777344	0.0916334	-8.48319499221899	1.40594577723156e-15	14.8520314283228	0.25	0.20949179	0.6960054	4.63947109731458e-11	BovineHD4100017350	25	29834941	NA	NA	NA	19.3471630910641
3_6_1_0_0	-0.511431	0.0907679	-5.63449192941558	4.36804534780856e-08	7.35971286155772	0.455	0.46263455	0.60823213	0.000134292705493147	BovineHD2500008387	25	29835755	NA	NA	NA	9.56977802979199
3_6_1_0_0	-0.511431	0.0907679	-5.63449192941558	4.36804534780856e-08	7.35971286155772	0.455	0.46263455	0.60823213	0.000134292705493147	BovineHD2500008388	25	29836707	NA	NA	NA	9.56977802979199
3_6_1_0_0	-0.525509	0.087343	-6.01661266501036	5.70978584220406e-09	8.2433801805971	0.465	0.48358329	0.57903593	2.1740404887058e-05	BovineHD2500008391	25	29847898	NA	NA	NA	10.7673016119422
3_6_1_0_0	-0.662127	0.0885845	-7.4745243242328	1.05594978191171e-12	11.9763567351708	0.3017	0.3619434	0.61487852	1.49336641957082e-08	BovineHD2500008410	25	29902170	NA	NA	NA	15.6992011643378
3_6_1_0_0	-0.387732	0.0994597	-3.8983829631499	0.000121935421648432	3.91387011561351	0.4867	0.53211519	0.61097343	0.0800478551050762	BovineHD2500008412	25	29916245	NA	NA	NA	4.82154682198416
3_6_1_0_0	-0.446054	0.0993549	-4.4895017759567	1.05402923897214e-05	4.9771473415446	0.4567	0.58924956	0.5528561	0.010846727834166	BovineHD4100017361	25	29953440	NA	NA	NA	6.29557144935475
3_6_1_0_0	0.381359	0.0927049	4.11368762600467	5.15901743214375e-05	4.28743300465799	0.43	0.63159309	0.5335736	0.0407277684949321	BovineHD2500008421	25	29960185	NA	NA	NA	5.33961136928805
3_6_1_0_0	0.381359	0.0927049	4.11368762600467	5.15901743214375e-05	4.28743300465799	0.43	0.63159309	0.5335736	0.0407277684949321	BovineHD2500008422	25	29961099	NA	NA	NA	5.33961136928805
3_6_1_0_0	0.43793	0.0909678	4.81412104063196	2.45167552645003e-06	5.61053700821434	0.4417	0.49833731	0.60903792	0.00350734149937671	BovineHD2500008430	25	29993704	NA	NA	NA	7.17125606632701
3_6_1_0_0	-0.5327	0.0975534	-5.46059901551355	1.06723804443727e-07	6.97173870161093	0.425	0.66932256	0.46618618	0.000278034608519862	BovineHD2500008433	25	29999675	NA	NA	NA	9.04078273645932
3_6_1_0_0	-0.527019	0.0976732	-5.39573803254117	1.48133013508333e-07	6.82934814210868	0.4267	0.66048901	0.47440858	0.000376017802863634	ARS-BFGL-NGS-119914	25	30002161	NA	NA	NA	8.8461718116937
3_6_1_0_0	-0.5327	0.0975534	-5.46059901551355	1.06723804443727e-07	6.97173870161093	0.425	0.66932256	0.46618618	0.000278034608519862	BovineHD2500008434	25	30029960	NA	NA	NA	9.04078273645932
3_6_1_0_0	-0.530195	0.0970677	-5.46211561621425	1.05905054917729e-07	6.97508331023734	0.4233	0.6660558	0.46838008	0.000278034608519862	BovineHD2500008436	25	30027594	NA	NA	NA	9.04535101105934
3_6_1_0_0	-0.530195	0.0970677	-5.46211561621425	1.05905054917729e-07	6.97508331023734	0.4233	0.6660558	0.46838008	0.000278034608519862	BovineHD2500008437	25	30026351	NA	NA	NA	9.04535101105934
3_6_1_0_0	-0.656462	0.101576	-6.46276679530598	4.70838580444159e-10	9.32712795834448	0.3	0.46869641	0.57358418	2.58952848780635e-06	BovineHD2500008438	25	30021790	NA	NA	NA	12.2209901215465
3_6_1_0_0	-0.66574	0.101756	-6.54251346357954	2.97495654044861e-10	9.52651937426525	0.2983	0.47784239	0.5638212	1.78489116853959e-06	BovineHD2500008439	25	30019206	NA	NA	NA	12.4865585533786
3_6_1_0_0	-0.527019	0.0976732	-5.39573803254117	1.48133013508333e-07	6.82934814210868	0.4267	0.66048901	0.47440858	0.000376017802863634	ARS-BFGL-BAC-6085	25	30034884	NA	NA	NA	8.8461718116937
3_6_1_0_0	-0.534515	0.0976345	-5.47465291469716	9.9366793508187e-08	7.00275872431061	0.4383	0.6360958	0.4886774	0.00027174018186661	BovineHD2500008440	25	30044455	NA	NA	NA	9.08314659244358
3_6_1_0_0	-0.539461	0.0979436	-5.50787391927599	8.38840564225405e-08	7.0763205763072	0.4367	0.62934893	0.4922621	0.000237264375910027	BovineHD2500008441	25	30046432	NA	NA	NA	9.18356252767874
3_6_1_0_0	-0.5327	0.0975534	-5.46059901551355	1.06723804443727e-07	6.97173870161093	0.425	0.66932256	0.46618618	0.000278034608519862	BovineHD2500008442	25	30013878	NA	NA	NA	9.04078273645932
3_6_1_0_0	-0.534997	0.0973858	-5.49358325341066	9.02327246184125e-08	7.04463592871372	0.4217	0.65928839	0.47199045	0.000250919971699552	BovineHD2500008443	25	30011518	NA	NA	NA	9.14031940079582
3_6_1_0_0	-0.5327	0.0975534	-5.46059901551355	1.06723804443727e-07	6.97173870161093	0.425	0.66932256	0.46618618	0.000278034608519862	BovineHD2500008445	25	30009573	NA	NA	NA	9.04078273645932
3_6_1_0_0	-0.5327	0.0975534	-5.46059901551355	1.06723804443727e-07	6.97173870161093	0.425	0.66932256	0.46618618	0.000278034608519862	BovineHD2500008446	25	30008130	NA	NA	NA	9.04078273645932
3_6_1_0_0	-0.534997	0.0973858	-5.49358325341066	9.02327246184125e-08	7.04463592871372	0.4217	0.65928839	0.47199045	0.000250919971699552	BovineHD4100017364	25	30005932	NA	NA	NA	9.14031940079582
3_6_1_0_0	-0.534515	0.0976345	-5.47465291469716	9.9366793508187e-08	7.00275872431061	0.4383	0.6360958	0.4886774	0.00027174018186661	BovineHD2500008448	25	30049518	NA	NA	NA	9.08314659244358
3_6_1_0_0	-0.539461	0.0979436	-5.50787391927599	8.38840564225405e-08	7.0763205763072	0.4367	0.62934893	0.4922621	0.000237264375910027	BovineHD4100017365	25	30051403	NA	NA	NA	9.18356252767874
3_6_1_0_0	-0.560359	0.0979923	-5.71839828231402	2.81759700528794e-08	7.55012112297093	0.4183	0.5530009	0.53907351	8.99784152300288e-05	BovineHD2500008449	25	30052550	NA	NA	NA	9.82869586980453
3_6_1_0_0	-0.439532	0.0934117	-4.70532063970573	4.03249206013545e-06	5.3944264790519	0.425	0.62157781	0.52344727	0.0054027611399527	BovineHD2500008450	25	30055812	NA	NA	NA	6.87280046368159
3_6_1_0_0	-0.444603	0.0945144	-4.70407683908484	4.05529031025103e-06	5.39197805005282	0.4367	0.59338732	0.54344436	0.00541052242299002	BovineHD2500008453	25	30076292	NA	NA	NA	6.86941701032186
3_6_1_0_0	-0.582701	0.0975098	-5.97581986631087	7.12775945396904e-09	8.14704696519686	0.355	0.52358144	0.55122052	2.63293051161449e-05	BovineHD4100017370	25	30078804	NA	NA	NA	10.6372696884245
3_6_1_0_0	-1.26964	0.102642	-12.3695952923754	3.34097030369885e-28	27.4761273845825	0.15	0.097981926	0.62700973	5.51242281602024e-23	BovineHD4100017372	25	30120680	NA	NA	NA	33.7758413508813
3_6_1_0_0	-1.0761	0.100803	-10.6752775215023	1.83973681811507e-22	21.735244300151	0.1783	0.045599998	0.74817174	1.51773381529645e-17	BovineHD4100017374	25	30135964	NA	NA	NA	27.529501258449
3_6_1_0_0	-0.470225	0.0921236	-5.10428381001177	6.23189598599583e-07	6.20537980390498	0.3883	0.47526448	0.61683489	0.00109775402232461	BovineHD2500008464	25	30139065	NA	NA	NA	7.9906199982812
3_6_1_0_0	-0.470225	0.0921236	-5.10428381001177	6.23189598599583e-07	6.20537980390498	0.3883	0.47526448	0.61683489	0.00109775402232461	BovineHD2500008465	25	30140340	NA	NA	NA	7.9906199982812
3_6_1_0_0	-0.686889	0.0917851	-7.48366564943548	9.96729102788428e-13	12.0014228608964	0.2617	0.20358797	0.74316113	1.45107340651361e-08	BovineHD2500008466	25	30141565	NA	NA	NA	15.7315801686355
3_6_1_0_0	-0.470225	0.0921236	-5.10428381001177	6.23189598599583e-07	6.20537980390498	0.3883	0.47526448	0.61683489	0.00109775402232461	BovineHD2500008467	25	30142524	NA	NA	NA	7.9906199982812
3_6_1_0_0	-0.686889	0.0917851	-7.48366564943548	9.96729102788428e-13	12.0014228608964	0.2617	0.20358797	0.74316113	1.45107340651361e-08	BovineHD2500008468	25	30144178	NA	NA	NA	15.7315801686355
3_6_1_0_0	-0.682933	0.0916782	-7.44924093186821	1.23843094547032e-12	11.9071282045301	0.265	0.20498271	0.7433966	1.70278750864634e-08	BovineHD2500008469	25	30147667	NA	NA	NA	15.609723095826
3_6_1_0_0	-0.470225	0.0921236	-5.10428381001177	6.23189598599583e-07	6.20537980390498	0.3883	0.47526448	0.61683489	0.00109775402232461	BovineHD4100017376	25	30149840	NA	NA	NA	7.9906199982812
3_6_1_0_0	-0.470225	0.0921236	-5.10428381001177	6.23189598599583e-07	6.20537980390498	0.3883	0.47526448	0.61683489	0.00109775402232461	BovineHD4100017377	25	30153029	NA	NA	NA	7.9906199982812
3_6_1_0_0	-1.04151	0.101144	-10.2972989005774	3.18181983525416e-21	20.4973244151263	0.1867	0.089949887	0.72269886	2.24992844190492e-16	BovineHD2500008470	25	30154707	NA	NA	NA	26.1146281891188
3_6_1_0_0	-0.466812	0.0918436	-5.08268404113079	6.91537837952458e-07	6.1601840521933	0.3833	0.45946441	0.6293925	0.0011968537244093	BovineHD2500008472	25	30169733	NA	NA	NA	7.92848587503517
3_6_1_0_0	-0.470225	0.0921236	-5.10428381001177	6.23189598599583e-07	6.20537980390498	0.3883	0.47526448	0.61683489	0.00109775402232461	BovineHD2500008473	25	30172579	NA	NA	NA	7.9906199982812
3_6_1_0_0	-1.39391	0.102786	-13.5612826649544	2.22990369477315e-32	31.6517138928854	0.1383	0.096878529	0.57982478	1.10376665045359e-26	BovineHD4100017380	25	30179129	NA	NA	NA	38.004794349974
3_6_1_0_0	-0.355236	0.0922457	-3.85097625146755	0.000146635412387731	3.83376113510162	0.4867	0.58282648	0.57538103	0.0880851735016124	BovineHD2500008475	25	30186468	NA	NA	NA	4.71048414613292
3_6_1_0_0	-0.355236	0.0922457	-3.85097625146755	0.000146635412387731	3.83376113510162	0.4867	0.58282648	0.57538103	0.0880851735016124	Hapmap23723-BTC-028197	25	30188316	NA	NA	NA	4.71048414613292
3_6_1_0_0	-0.355236	0.0922457	-3.85097625146755	0.000146635412387731	3.83376113510162	0.4867	0.58282648	0.57538103	0.0880851735016124	BovineHD2500008477	25	30191742	NA	NA	NA	4.71048414613292
3_6_1_0_0	-1.22748	0.103021	-11.9148523116646	1.23370769402653e-26	25.9087877267769	0.1567	0.092239181	0.65119908	1.22133113844006e-21	BovineHD2500008478	25	30193122	NA	NA	NA	32.1211230259808
3_6_1_0_0	-0.355236	0.0922457	-3.85097625146755	0.000146635412387731	3.83376113510162	0.4867	0.58282648	0.57538103	0.0880851735016124	BovineHD2500008479	25	30196230	NA	NA	NA	4.71048414613292
3_6_1_0_0	-0.355236	0.0922457	-3.85097625146755	0.000146635412387731	3.83376113510162	0.4867	0.58282648	0.57538103	0.0880851735016124	BovineHD2500008480	25	30198863	NA	NA	NA	4.71048414613292
3_6_1_0_0	-0.355236	0.0922457	-3.85097625146755	0.000146635412387731	3.83376113510162	0.4867	0.58282648	0.57538103	0.0880851735016124	BovineHD2500008482	25	30212645	NA	NA	NA	4.71048414613292
3_6_1_0_0	-0.534496	0.0902572	-5.92192091046476	9.53921431516392e-09	8.0204873939165	0.3383	0.49477646	0.57419599	3.42156410041819e-05	BovineHD2500008488	25	30242767	NA	NA	NA	10.4662418356179
3_6_1_0_0	-0.36097	0.0912961	-3.95383811575741	9.80471734339604e-05	4.00856492193223	0.4733	0.57621627	0.57739204	0.0662097982196937	BovineHD2500008490	25	30255346	NA	NA	NA	4.95285473190201
3_6_1_0_0	-0.59855	0.090196	-6.63610359661182	1.72718412143116e-10	9.76266136326677	0.3917	0.64583712	0.44105572	1.25724780170953e-06	BovineHD2500008498	25	30296223	NA	NA	NA	12.800297485857
3_6_1_0_0	-0.479487	0.0963476	-4.97663667802831	1.14706011976096e-06	5.94041381924242	0.4633	0.65932952	0.48870528	0.00189258802106586	BovineHD4100017382	25	30306617	NA	NA	NA	7.62605784712033
3_6_1_0_0	-0.611212	0.0906148	-6.74516745608885	9.10497848818752e-11	10.0407210759506	0.39	0.64887641	0.43495702	6.93356718768771e-07	BovineHD4100017383	25	30313599	NA	NA	NA	13.1686372415228
3_6_1_0_0	-0.895514	0.110578	-8.09848251912677	1.86222860320803e-14	13.7299670070186	0.2167	0.34711495	0.60083001	5.12096312739069e-10	BovineHD4100017384	25	30316186	NA	NA	NA	17.9398344911566
3_6_1_0_0	-0.492511	0.0925606	-5.32095729716532	2.15395261093547e-07	6.66676385583638	0.3883	0.43394946	0.6407078	0.000510130181421666	Hapmap27064-BTC-028223	25	30331706	NA	NA	NA	8.62366772320895
3_6_1_0_0	0.402517	0.0960132	4.19230897418272	3.73429984850226e-05	4.42779081297461	0.3617	0.56857044	0.57631402	0.0306537093899012	Hapmap27292-BTC-028249	25	30352130	NA	NA	NA	5.53426100286829
3_6_1_0_0	0.402517	0.0960132	4.19230897418272	3.73429984850226e-05	4.42779081297461	0.3617	0.56857044	0.57631402	0.0306537093899012	BovineHD2500008506	25	30357626	NA	NA	NA	5.53426100286829
3_6_1_0_0	-1.04889	0.102516	-10.2314760622732	5.20416098733586e-21	20.2836492772853	0.1783	0.091977661	0.72369019	2.86219602461717e-16	BovineHD4100017404	25	30858228	100301342	NA	NA	25.8679203032473
3_6_1_0_0	-0.473094	0.0968598	-4.88431733288733	1.77015378429153e-06	5.75198900213085	0.3133	0.37988259	0.69697055	0.00272917247962978	BovineHD2500008581	25	30876705	100301342	NA	NA	7.36639582570679
3_6_1_0_0	-0.473094	0.0968598	-4.88431733288733	1.77015378429153e-06	5.75198900213085	0.3133	0.37988259	0.69697055	0.00272917247962978	BovineHD4100017407	25	30883163	100301342	NA	NA	7.36639582570679
3_6_1_0_0	-0.473094	0.0968598	-4.88431733288733	1.77015378429153e-06	5.75198900213085	0.3133	0.37988259	0.69697055	0.00272917247962978	BovineHD2500008583	25	30887309	100301342	NA	NA	7.36639582570679
3_6_1_0_0	-0.471398	0.097068	-4.85636873119875	2.01613232487316e-06	5.69548096722835	0.315	0.38306663	0.69538499	0.00303329253098789	BovineHD2500008589	25	30898435	100301342	NA	NA	7.28846115088406
3_6_1_0_0	-0.473094	0.0968598	-4.88431733288733	1.77015378429153e-06	5.75198900213085	0.3133	0.37988259	0.69697055	0.00272917247962978	BovineHD4100017409	25	30908096	100301342	NA	NA	7.36639582570679
3_6_1_0_0	-0.473094	0.0968598	-4.88431733288733	1.77015378429153e-06	5.75198900213085	0.3133	0.37988259	0.69697055	0.00272917247962978	BovineHD2500008590	25	30911461	100301342	NA	NA	7.36639582570679
3_6_1_0_0	-0.461869	0.0976801	-4.72838377520088	3.63147204152441e-06	5.43991729509571	0.3117	0.39332494	0.69148161	0.00493824328846681	ARS-BFGL-BAC-38208	25	30914030	100301342	NA	NA	6.93565537627708
3_6_1_0_0	-0.410387	0.0984976	-4.16646700021117	4.15503500395952e-05	4.38142531316448	0.4283	0.47940258	0.64266098	0.0338826333838534	BovineHD2500008593	25	30919221	100301342	NA	NA	5.46996392056867
3_6_1_0_0	-0.411213	0.0972034	-4.23043844145369	3.18702054258717e-05	4.4966151371841	0.4383	0.44533059	0.6665756	0.0272456679836264	BovineHD2500008594	25	30921112	100301342	NA	NA	5.62969496287401
3_6_1_0_0	-0.62476	0.0944252	-6.61645408217298	1.93690105173817e-10	9.71289256502262	0.2583	0.25838258	0.73213723	1.3315764308244e-06	BovineHD2500008598	25	30946650	100301342	NA	NA	12.7342450063451
3_6_1_0_0	-0.38638	0.098155	-3.93642707961897	0.000105021989994067	3.97871975680449	0.44	0.48679957	0.64354601	0.0699756737198687	BovineHD2500008599	25	30948243	100301342	NA	NA	4.9114679000023
3_6_1_0_0	-0.62476	0.0944252	-6.61645408217298	1.93690105173817e-10	9.71289256502262	0.2583	0.25838258	0.73213723	1.3315764308244e-06	BovineHD2500008600	25	30954640	100301342	NA	NA	12.7342450063451
3_6_1_0_0	-0.421458	0.0962191	-4.3801906274326	1.69178520602741e-05	4.77165477708812	0.3333	0.39641123	0.69983524	0.0163876048614535	BovineHD2500008601	25	30961888	100301342	NA	NA	6.01093585841539
3_6_1_0_0	-0.421458	0.0962191	-4.3801906274326	1.69178520602741e-05	4.77165477708812	0.3333	0.39641123	0.69983524	0.0163876048614535	BovineHD4100017410	25	30970105	100301342	NA	NA	6.01093585841539
3_6_1_0_0	-0.538046	0.101719	-5.28953292895133	2.51795647300247e-07	6.59895178165398	0.3583	0.42934175	0.64528491	0.000574353993932099	BovineHD2500008623	25	31039036	NA	NA	NA	8.53077333490948
3_6_1_0_0	0.37249	0.0976123	3.81601498991418	0.000167810172703147	3.77518171564718	0.4	0.55670627	0.59519596	0.0979718958910149	BovineHD2500008624	25	31044382	NA	NA	NA	4.62928509272184
3_6_1_0_0	-0.395658	0.0924001	-4.28200835280481	2.56755618964719e-05	4.59048004331523	0.465	0.54184912	0.5931446	0.0230653218326012	BovineHD4100017419	25	31046521	NA	NA	NA	5.75983201085699
3_6_1_0_0	0.406764	0.0969169	4.19703890652714	3.66183092336199e-05	4.43630171212228	0.42	0.55903309	0.58307923	0.0302595612315428	BovineHD2500008630	25	31059246	NA	NA	NA	5.54606302076076
3_6_1_0_0	0.411008	0.0967099	4.2499061626576	2.93802840135084e-05	4.53194401028493	0.4217	0.55138859	0.58712074	0.0252041083226039	BovineHD2500008632	25	31067224	NA	NA	NA	5.67867877697798
3_6_1_0_0	0.411008	0.0967099	4.2499061626576	2.93802840135084e-05	4.53194401028493	0.4217	0.55138859	0.58712074	0.0252041083226039	Hapmap42993-BTA-59924	25	31069863	NA	NA	NA	5.67867877697798
3_6_1_0_0	0.406764	0.0969169	4.19703890652714	3.66183092336199e-05	4.43630171212228	0.42	0.55903309	0.58307923	0.0302595612315428	BovineHD2500008633	25	31071770	NA	NA	NA	5.54606302076076
3_6_1_0_0	-0.517208	0.0970468	-5.3294699052416	2.06449776816396e-07	6.68518558228533	0.3967	0.57809486	0.53435688	0.000496064739454791	BovineHD4100017426	25	31145132	NA	NA	NA	8.64889416186936
3_6_1_0_0	0.460031	0.0955806	4.81301644894466	2.4642015156183e-06	5.60832377964783	0.4817	0.61864684	0.52220668	0.00351510179540867	BovineHD2500008646	25	31175453	NA	NA	NA	7.16820144817075
3_6_1_0_0	-0.381692	0.092362	-4.13256534072454	4.7759229459005e-05	4.32094268867102	0.4633	0.55199474	0.59000746	0.0382695416014449	BovineHD4100017430	25	31176342	NA	NA	NA	5.3860851616346
3_6_1_0_0	-0.432217	0.0924077	-4.67728338655761	4.57765474233961e-06	5.33935696595399	0.36	0.37580988	0.70680012	0.00591609883807371	BovineHD2500008649	25	31180315	NA	NA	NA	6.79668980566688
3_6_1_0_0	-0.432217	0.0924077	-4.67728338655761	4.57765474233961e-06	5.33935696595399	0.36	0.37580988	0.70680012	0.00591609883807371	BovineHD2500008650	25	31182548	NA	NA	NA	6.79668980566688
3_6_1_0_0	-0.432217	0.0924077	-4.67728338655761	4.57765474233961e-06	5.33935696595399	0.36	0.37580988	0.70680012	0.00591609883807371	BovineHD4100017433	25	31189139	NA	NA	NA	6.79668980566688
3_6_1_0_0	-0.486213	0.0947517	-5.13144355193627	5.46491998881936e-07	6.26241619211659	0.34	0.38893907	0.68173812	0.00100934625214394	BovineHD4100017439	25	31259580	NA	NA	NA	8.06900214832086
3_6_1_0_0	-0.416894	0.0933506	-4.46589523795241	1.16833111197698e-05	4.93243405814342	0.46	0.45153802	0.65487967	0.0116915854386111	BovineHD2500008681	25	31349173	NA	NA	NA	6.23365543504373
3_6_1_0_0	-0.463968	0.0932201	-4.97712403226343	1.1444170222362e-06	5.94141569105528	0.3517	0.41154433	0.66934695	0.00189258802106586	BovineHD2500008683	25	31361778	NA	NA	NA	7.62743760586354
3_6_1_0_0	-0.464638	0.0936798	-4.95985260429676	1.24177790389841e-06	5.90595607222427	0.355	0.40872572	0.67208578	0.00204206044512708	BovineHD2500008684	25	31366228	NA	NA	NA	7.5785974765162
3_6_1_0_0	-0.474031	0.0935623	-5.06647442399342	7.47544951017892e-07	6.12636268742886	0.3483	0.40164474	0.67404492	0.00128927801405798	BovineHD2500008685	25	31367291	NA	NA	NA	7.88197532904463
3_6_1_0_0	-0.465526	0.0935333	-4.97711510232185	1.14446539948838e-06	5.94139733277399	0.3533	0.40355503	0.67551503	0.00189258802106586	BovineHD4100017446	25	31380282	NA	NA	NA	7.62741232327518
3_6_1_0_0	-0.482784	0.0936035	-5.15775585314652	4.80958788728019e-07	6.31789213484194	0.3467	0.38716996	0.68223167	0.000908652309464694	BovineHD4100017447	25	31386406	NA	NA	NA	8.14520705892875
3_6_1_0_0	-0.403925	0.0940433	-4.29509598238258	2.42971953441401e-05	4.61444385466758	0.4817	0.54114638	0.59327935	0.0221895257199702	BovineHD2500008690	25	31391549	NA	NA	NA	5.79305199484535
3_6_1_0_0	-0.357326	0.091602	-3.9008536931508	0.000120762883320427	3.91806652636108	0.4183	0.41670359	0.69786247	0.0793833931440614	Hapmap31342-BTC-065723	25	31397992	NA	NA	NA	4.82736526609911
3_6_1_0_0	-0.503586	0.095131	-5.29360565956418	2.46761011522325e-07	6.6077234581652	0.335	0.38937527	0.67590754	0.000565475706145215	BovineHD2500008696	25	31406889	NA	NA	NA	8.54279243240423
3_6_1_0_0	-0.36019	0.092414	-3.89756963230679	0.000122323760698182	3.91248917552443	0.41	0.46241819	0.66296572	0.0801964296230847	BovineHD2500008710	25	31462704	NA	NA	NA	4.81963211995144
3_6_1_0_0	-0.395639	0.0999876	-3.956880653201	9.68743920609208e-05	4.01379100990928	0.475	0.59556884	0.56341524	0.0657188699641523	BovineHD2500008782	25	31747118	NA	NA	NA	4.96010202225562
3_6_1_0_0	-0.980542	0.100738	-9.73358613432866	2.05569834606545e-19	18.6870406135341	0.2033	0.030294232	0.80436824	1.01753779012886e-14	BovineHD2500008791	25	31763146	NA	NA	NA	24.0011276373575
3_6_1_0_0	0.412602	0.103385	3.99092711708662	8.46274170861513e-05	4.0724889140269	0.3167	0.58915908	0.56708443	0.0593331691486849	BovineHD2500008812	25	31806857	NA	NA	NA	5.04150455136451
3_6_1_0_0	0.416233	0.0972927	4.27815242047965	2.60957207394488e-05	4.58343070383466	0.3783	0.6233868	0.53475314	0.0231072705447144	BovineHD2500008816	25	31817133	NA	NA	NA	5.75005947649303
3_6_1_0_0	0.416233	0.0972927	4.27815242047965	2.60957207394488e-05	4.58343070383466	0.3783	0.6233868	0.53475314	0.0231072705447144	BovineHD2500008817	25	31819631	NA	NA	NA	5.75005947649303
3_6_1_0_0	0.416233	0.0972927	4.27815242047965	2.60957207394488e-05	4.58343070383466	0.3783	0.6233868	0.53475314	0.0231072705447144	BovineHD2500008818	25	31821174	NA	NA	NA	5.75005947649303
3_6_1_0_0	-0.374556	0.0957631	-3.91127689057685	0.000115932975865983	3.93579301615306	0.4783	0.59741424	0.56331853	0.0765132908347303	BovineHD2500008819	25	31822326	NA	NA	NA	4.85194409660224
3_6_1_0_0	0.416233	0.0972927	4.27815242047965	2.60957207394488e-05	4.58343070383466	0.3783	0.6233868	0.53475314	0.0231072705447144	ARS-BFGL-NGS-109952	25	31823536	NA	NA	NA	5.75005947649303
3_6_1_0_0	0.416233	0.0972927	4.27815242047965	2.60957207394488e-05	4.58343070383466	0.3783	0.6233868	0.53475314	0.0231072705447144	BovineHD2500008820	25	31825583	NA	NA	NA	5.75005947649303
3_6_1_0_0	-0.990746	0.103062	-9.61310667365275	4.94104686799911e-19	18.3061810266172	0.1817	0.082781459	0.75924628	2.22339922082697e-14	BovineHD2500008832	25	31853139	NA	NA	NA	23.5497034564596
3_6_1_0_0	-0.697838	0.0948114	-7.36027524116298	2.16416830725788e-12	11.6647089671925	0.345	0.36499081	0.61712727	2.17148248040916e-08	BovineHD2500008833	25	31855672	NA	NA	NA	15.2957882036161
3_6_1_0_0	-0.697838	0.0948114	-7.36027524116298	2.16416830725788e-12	11.6647089671925	0.345	0.36499081	0.61712727	2.17148248040916e-08	BovineHD2500008834	25	31856531	NA	NA	NA	15.2957882036161
3_6_1_0_0	-0.697838	0.0948114	-7.36027524116298	2.16416830725788e-12	11.6647089671925	0.345	0.36499081	0.61712727	2.17148248040916e-08	BovineHD2500008835	25	31857381	NA	NA	NA	15.2957882036161
3_6_1_0_0	-0.697838	0.0948114	-7.36027524116298	2.16416830725788e-12	11.6647089671925	0.345	0.36499081	0.61712727	2.17148248040916e-08	BovineHD2500008836	25	31858217	NA	NA	NA	15.2957882036161
3_6_1_0_0	-0.697838	0.0948114	-7.36027524116298	2.16416830725788e-12	11.6647089671925	0.345	0.36499081	0.61712727	2.17148248040916e-08	BovineHD2500008837	25	31859591	NA	NA	NA	15.2957882036161
3_6_1_0_0	-0.965928	0.10365	-9.31913169319826	4.10725965383297e-18	17.3864478409344	0.19	0.075916133	0.77855151	1.45216272320918e-13	BovineHD2500008846	25	31879492	NA	NA	NA	22.4498035736286
3_6_1_0_0	-0.974045	0.103726	-9.39055781578389	2.462451660371e-18	17.6086322862477	0.1883	0.062823088	0.78783025	1.01572847721423e-13	BovineHD2500008847	25	31880653	NA	NA	NA	22.7167785271166
3_6_1_0_0	-0.965713	0.103351	-9.34401215276098	3.4375718518216e-18	17.4637482154821	0.1883	0.07580045	0.77757168	1.30887928115543e-13	BovineHD2500008848	25	31881617	NA	NA	NA	22.5427786966747
3_6_1_0_0	-0.713331	0.095213	-7.49194962872717	9.45900224096759e-13	12.0241546716421	0.3333	0.3568543	0.61812296	1.45107340651361e-08	BovineHD2500008849	25	31883896	NA	NA	NA	15.7609350826151
3_6_1_0_0	-0.73874	0.101558	-7.27406998956261	3.70186106709956e-12	11.4315798845902	0.2267	0.22641138	0.73243883	3.15400269021418e-08	BovineHD2500008919	25	32053037	NA	NA	NA	14.9929954458041
3_6_1_0_0	-0.73874	0.101558	-7.27406998956261	3.70186106709956e-12	11.4315798845902	0.2267	0.22641138	0.73243883	3.15400269021418e-08	BovineHD2500008920	25	32054391	NA	NA	NA	14.9929954458041
3_6_1_0_0	-0.73874	0.101558	-7.27406998956261	3.70186106709956e-12	11.4315798845902	0.2267	0.22641138	0.73243883	3.15400269021418e-08	BovineHD2500008921	25	32056611	NA	NA	NA	14.9929954458041
3_6_1_0_0	-0.73874	0.101558	-7.27406998956261	3.70186106709956e-12	11.4315798845902	0.2267	0.22641138	0.73243883	3.15400269021418e-08	BovineHD2500008924	25	32061641	NA	NA	NA	14.9929954458041
3_6_1_0_0	-0.73874	0.101558	-7.27406998956261	3.70186106709956e-12	11.4315798845902	0.2267	0.22641138	0.73243883	3.15400269021418e-08	BovineHD2500008925	25	32062745	NA	NA	NA	14.9929954458041
3_6_1_0_0	-0.73874	0.101558	-7.27406998956261	3.70186106709956e-12	11.4315798845902	0.2267	0.22641138	0.73243883	3.15400269021418e-08	BovineHD2500008926	25	32064359	NA	NA	NA	14.9929954458041
3_6_1_0_0	-0.745061	0.101572	-7.33529909817666	2.52938752658624e-12	11.5969846274509	0.225	0.21939959	0.7358471	2.45491442247012e-08	ARS-BFGL-NGS-38449	25	32065350	NA	NA	NA	15.2079161055835
3_6_1_0_0	-0.7498	0.101901	-7.35812209889991	2.19348754748553e-12	11.6588648267588	0.2233	0.24552872	0.71299781	2.17148248040916e-08	BovineHD2500008936	25	32088507	NA	NA	NA	15.2882083491607
3_6_1_0_0	-0.755968	0.102085	-7.40527991379733	1.63263696242006e-12	11.7871103754261	0.2217	0.25259528	0.70520356	1.97104676635739e-08	BovineHD2500008937	25	32089981	NA	NA	NA	15.4544170117613
3_6_1_0_0	-0.755968	0.102085	-7.40527991379733	1.63263696242006e-12	11.7871103754261	0.2217	0.25259528	0.70520356	1.97104676635739e-08	BovineHD2500008938	25	32091199	NA	NA	NA	15.4544170117613
3_6_1_0_0	-0.7498	0.101901	-7.35812209889991	2.19348754748553e-12	11.6588648267588	0.2233	0.24552872	0.71299781	2.17148248040916e-08	BovineHD2500008940	25	32094974	NA	NA	NA	15.2882083491607
3_6_1_0_0	-0.7498	0.101901	-7.35812209889991	2.19348754748553e-12	11.6588648267588	0.2233	0.24552872	0.71299781	2.17148248040916e-08	BovineHD2500008941	25	32096092	NA	NA	NA	15.2882083491607
3_6_1_0_0	-0.7498	0.101901	-7.35812209889991	2.19348754748553e-12	11.6588648267588	0.2233	0.24552872	0.71299781	2.17148248040916e-08	BovineHD2500008942	25	32097129	NA	NA	NA	15.2882083491607
3_6_1_0_0	-0.755968	0.102085	-7.40527991379733	1.63263696242006e-12	11.7871103754261	0.2217	0.25259528	0.70520356	1.97104676635739e-08	BovineHD2500008943	25	32101198	NA	NA	NA	15.4544170117613
3_6_1_0_0	-0.755968	0.102085	-7.40527991379733	1.63263696242006e-12	11.7871103754261	0.2217	0.25259528	0.70520356	1.97104676635739e-08	BovineHD2500008944	25	32102837	NA	NA	NA	15.4544170117613
3_6_1_0_0	-0.755968	0.102085	-7.40527991379733	1.63263696242006e-12	11.7871103754261	0.2217	0.25259528	0.70520356	1.97104676635739e-08	BovineHD2500008947	25	32107518	NA	NA	NA	15.4544170117613
3_6_1_0_0	-0.7726	0.102325	-7.5504519912045	6.52925592883052e-13	12.1851363079156	0.2183	0.2526844	0.6991533	1.0425410376375e-08	BovineHD2500008948	25	32108635	NA	NA	NA	15.9685815568352
3_6_1_0_0	-0.7726	0.102325	-7.5504519912045	6.52925592883052e-13	12.1851363079156	0.2183	0.2526844	0.6991533	1.0425410376375e-08	BovineHD2500008949	25	32113715	NA	NA	NA	15.9685815568352
3_6_1_0_0	-0.7726	0.102325	-7.5504519912045	6.52925592883052e-13	12.1851363079156	0.2183	0.2526844	0.6991533	1.0425410376375e-08	BovineHD2500008950	25	32115103	NA	NA	NA	15.9685815568352
3_6_1_0_0	-0.619803	0.0936022	-6.62167128550397	1.87889705084219e-10	9.72609701525659	0.35	0.40539118	0.61514277	1.32860568259153e-06	BovineHD2500008952	25	32118892	NA	NA	NA	12.7517734540073
3_6_1_0_0	-0.619803	0.0936022	-6.62167128550397	1.87889705084219e-10	9.72609701525659	0.35	0.40539118	0.61514277	1.32860568259153e-06	BovineHD2500008953	25	32122180	NA	NA	NA	12.7517734540073
3_6_1_0_0	-0.610653	0.0940599	-6.49217147796245	3.97692619334513e-10	9.40045246888839	0.355	0.39864073	0.62526091	2.26266072975488e-06	BovineHD2500008956	25	32130040	NA	NA	NA	12.3187201776649
3_6_1_0_0	-0.613987	0.0934175	-6.57250515160436	2.50067455954208e-10	9.60194282413976	0.3283	0.30460481	0.69607374	1.67269445429781e-06	BovineHD2500008983	25	32240080	NA	NA	NA	12.5868583513835
3_6_1_0_0	-0.630248	0.093493	-6.741125004011	9.32480870793833e-11	10.0303600686816	0.3233	0.3247274	0.67336478	6.99338047498507e-07	BovineHD4100017452	25	32242519	NA	NA	NA	13.1549335375706
3_6_1_0_0	-0.613987	0.0934175	-6.57250515160436	2.50067455954208e-10	9.60194282413976	0.3283	0.30460481	0.69607374	1.67269445429781e-06	Hapmap48942-BTA-91048	25	32244882	NA	NA	NA	12.5868583513835
3_6_1_0_0	-0.815796	0.103143	-7.90936854658096	6.46350724570728e-14	13.1895317600038	0.2083	0.25439924	0.6828187	1.23051256558045e-09	BovineHD2500009003	25	32308364	NA	NA	NA	17.2546438601617
3_6_1_0_0	-0.747752	0.102316	-7.30826068259119	2.99341079743867e-12	11.5238336791443	0.23	0.27772795	0.68853482	2.84940471184497e-08	ARS-BFGL-NGS-57317	25	32312425	NA	NA	NA	15.1129204925403
3_6_1_0_0	-0.745628	0.10254	-7.27158182172811	3.75943785501423e-12	11.4248770898375	0.2317	0.28005904	0.68812763	3.15400269021418e-08	BovineHD2500009007	25	32324996	NA	NA	NA	14.9842768695505
3_6_1_0_0	-0.73042	0.10323	-7.07565630146275	1.25389055035023e-11	10.9017403705655	0.2167	0.26354594	0.70958166	1.0344262669576e-07	BovineHD2500009252	25	33047277	NA	NA	NA	14.3016081779252
3_6_1_0_0	-0.436184	0.0920401	-4.73906482065969	3.45904752575783e-06	5.46104347093372	0.4983	0.49197801	0.61611625	0.00472976016709866	BovineHD2500009253	25	33050397	NA	NA	NA	6.96484012081016
3_6_1_0_0	-0.569584	0.0940938	-6.05336377104549	4.67120543140995e-09	8.33057103278374	0.3	0.335021	0.69148282	1.82705424703062e-05	BovineHD2500009261	25	33071120	506908	CLIP2	CAP-Gly domain containing linker protein 2	10.8848809468307
3_6_1_0_0	-0.440298	0.0951902	-4.62545514139061	5.77787322618827e-06	5.2382319913549	0.4417	0.47237438	0.63428751	0.00694163786648441	BovineHD2500009280	25	33160823	NA	NA	NA	6.65686965609605
3_6_1_0_0	-0.446027	0.0955048	-4.67020505775626	4.7261289373155e-06	5.32549443420581	0.4383	0.47253403	0.63278188	0.00599594068097726	BovineHD4100017462	25	33171297	508652	RFC2	replication factor C subunit 2	6.77752712021625
3_6_1_0_0	-0.448009	0.0950996	-4.7109451564465	3.93093044187586e-06	5.40550464098702	0.4367	0.46961139	0.63370582	0.00528735780935185	BovineHD2500009282	25	33179281	505016	LAT2	linker for activation of T-cells family member 2	6.88810867186064
3_6_1_0_0	-0.446027	0.0955048	-4.67020505775626	4.7261289373155e-06	5.32549443420581	0.4383	0.47253403	0.63278188	0.00599594068097726	BovineHD2500009283	25	33185323	505016	LAT2	linker for activation of T-cells family member 2	6.77752712021625
3_6_1_0_0	-0.446607	0.0946435	-4.71883436263452	3.79262000330765e-06	5.42106066869554	0.4383	0.46624813	0.63598657	0.00512919732163179	BovineHD2500009288	25	33200747	517409	EIF4H	eukaryotic translation initiation factor 4H	6.90960298745716
3_6_1_0_0	-0.448009	0.0950996	-4.7109451564465	3.93093044187586e-06	5.40550464098702	0.4367	0.46961139	0.63370582	0.00528735780935185	BovineHD2500009289	25	33201861	517409	EIF4H	eukaryotic translation initiation factor 4H	6.88810867186064
3_6_1_0_0	-0.440643	0.0946544	-4.65528279720753	5.05448110890805e-06	5.29632342228956	0.4383	0.46679589	0.63755578	0.00623820826376834	BovineHD2500009290	25	33205618	517409	EIF4H	eukaryotic translation initiation factor 4H	6.73719844078801
3_6_1_0_0	-0.461682	0.0940666	-4.908033244531	1.58440160028869e-06	5.80013472761829	0.42	0.45011693	0.64214088	0.00253009600170415	BovineHD2500009291	25	33209061	517409	EIF4H	eukaryotic translation initiation factor 4H	7.43277492101358
3_6_1_0_0	-0.450527	0.0939506	-4.79536054053939	2.6730030302039e-06	5.57300054891271	0.4317	0.45487922	0.64214436	0.00374814088357634	BovineHD2500009293	25	33211230	517409	EIF4H	eukaryotic translation initiation factor 4H	7.11944406174274
3_6_1_0_0	-0.439696	0.0942394	-4.66573428947977	4.82228557409536e-06	5.31674707442696	0.44	0.46338751	0.63979684	0.00605825939748228	BovineHD2500009296	25	33220105	NA	NA	NA	6.7654346090438
3_6_1_0_0	-0.461682	0.0940666	-4.908033244531	1.58440160028869e-06	5.80013472761829	0.42	0.45011693	0.64214088	0.00253009600170415	BovineHD2500009298	25	33229076	NA	NA	NA	7.43277492101358
3_6_1_0_0	-0.461682	0.0940666	-4.908033244531	1.58440160028869e-06	5.80013472761829	0.42	0.45011693	0.64214088	0.00253009600170415	BovineHD2500009299	25	33232172	NA	NA	NA	7.43277492101358
3_6_1_0_0	-0.463247	0.0937403	-4.94181264621513	1.35201173036796e-06	5.86901954033819	0.4183	0.44983778	0.64126006	0.00221597408723329	BovineHD2500009300	25	33233732	NA	NA	NA	7.52771049687854
3_6_1_0_0	-0.463197	0.0964071	-4.80459426743466	2.56176054561164e-06	5.59146146732344	0.4417	0.51374996	0.59795915	0.00364376575261216	BovineHD2500009301	25	33236203	NA	NA	NA	7.14492734605326
3_6_1_0_0	-0.42179	0.0962255	-4.38334952793179	1.66902409867506e-05	4.77753739259215	0.4083	0.46035648	0.65067755	0.0162306527398541	BovineHD2500009302	25	33238164	NA	NA	NA	6.0190868652713
3_6_1_0_0	-0.462832	0.0951238	-4.86557517676964	1.93166810468373e-06	5.71406749111238	0.41	0.44681783	0.64600585	0.00292399022975159	BovineHD2500009303	25	33242005	535225	LIMK1	LIM domain kinase 1	7.31409839358798
3_6_1_0_0	-0.462832	0.0951238	-4.86557517676964	1.93166810468373e-06	5.71406749111238	0.41	0.44681783	0.64600585	0.00292399022975159	BovineHD2500009304	25	33242941	535225	LIMK1	LIM domain kinase 1	7.31409839358798
3_6_1_0_0	-0.462832	0.0951238	-4.86557517676964	1.93166810468373e-06	5.71406749111238	0.41	0.44681783	0.64600585	0.00292399022975159	BovineHD2500009305	25	33244266	535225	LIMK1	LIM domain kinase 1	7.31409839358798
3_6_1_0_0	-0.42179	0.0962255	-4.38334952793179	1.66902409867506e-05	4.77753739259215	0.4083	0.46035648	0.65067755	0.0162306527398541	BovineHD4100017463	25	33255358	535225	LIMK1	LIM domain kinase 1	6.0190868652713
3_6_1_0_0	-0.552358	0.0951866	-5.80289662620579	1.80321170758155e-08	7.74395328157661	0.3217	0.37528916	0.66895057	6.03081718828072e-05	BovineHD2500009346	25	33363426	NA	NA	NA	10.091780806301
3_6_1_0_0	-0.544681	0.0958832	-5.68067190081265	3.43357929196896e-08	7.46425291895073	0.33	0.38451814	0.66615513	0.000108252663201017	ARS-BFGL-NGS-106263	25	33366676	NA	NA	NA	9.71199025369794
3_6_1_0_0	-0.544681	0.0958832	-5.68067190081265	3.43357929196896e-08	7.46425291895073	0.33	0.38451814	0.66615513	0.000108252663201017	BovineHD2500009347	25	33367691	NA	NA	NA	9.71199025369794
3_6_1_0_0	-0.400323	0.0954443	-4.19431018929365	3.7034730127197e-05	4.43139081571324	0.48	0.492684	0.63193005	0.0305526647621341	BovineHD2500009349	25	33378319	NA	NA	NA	5.53925312431785
3_6_1_0_0	-0.391805	0.094884	-4.12930525694532	4.84008423798142e-05	4.31514707972498	0.4817	0.49718199	0.63042924	0.0385829405626961	BovineHD2500009352	25	33387495	NA	NA	NA	5.37804744274789
3_6_1_0_0	0.403833	0.0939951	4.29631970177169	2.41719974444734e-05	4.61668746033832	0.4567	0.51560895	0.61198209	0.0221641735697291	BovineHD2500009375	25	33472178	NA	NA	NA	5.79616211272196
3_6_1_0_0	0.401999	0.0943085	4.26259563029843	2.78585892576948e-05	4.55504087976816	0.455	0.51045033	0.61677025	0.0241922034125102	BovineHD2500009379	25	33476714	509616	WBSCR27	Williams Beuren syndrome chromosome region 27	5.71070101245146
3_6_1_0_0	0.372271	0.0971022	3.83380603117128	0.000156697283195279	3.80493853322846	0.4217	0.53828771	0.60817131	0.0928893988324934	BovineHD2500009382	25	33482294	NA	NA	NA	4.67053031055428
3_6_1_0_0	0.40146	0.0922173	4.35341307975835	1.89704452860417e-05	4.72192247496262	0.4967	0.47801566	0.63827079	0.0179199749798971	BovineHD2500009390	25	33510559	NA	NA	NA	5.94202050325606
3_6_1_0_0	0.40146	0.0922173	4.35341307975835	1.89704452860417e-05	4.72192247496262	0.4967	0.47801566	0.63827079	0.0179199749798971	BovineHD2500009391	25	33512562	NA	NA	NA	5.94202050325606
3_6_1_0_0	0.40146	0.0922173	4.35341307975835	1.89704452860417e-05	4.72192247496262	0.4967	0.47801566	0.63827079	0.0179199749798971	BovineHD2500009392	25	33518810	NA	NA	NA	5.94202050325606
3_6_1_0_0	0.375861	0.0969339	3.87749796510818	0.000132287159716192	3.87848230800472	0.445	0.51113931	0.62701076	0.0841219120889124	BovineHD2500009393	25	33521048	NA	NA	NA	4.77248271597234
3_6_1_0_0	0.395032	0.0952297	4.14820166397668	4.47929483753595e-05	4.3487903503482	0.465	0.49056555	0.63482638	0.0362284195402434	BovineHD2500009400	25	33539645	NA	NA	NA	5.42470555253374
3_6_1_0_0	0.384935	0.0945707	4.07034102528584	6.15250262040439e-05	4.21094819265532	0.4967	0.49449696	0.63408977	0.0465656017898815	BovineHD2500009403	25	33563869	513878	WBSCR22	Williams-Beuren syndrome chromosome region 22	5.23353371645995
3_6_1_0_0	0.384935	0.0945707	4.07034102528584	6.15250262040439e-05	4.21094819265532	0.4967	0.49449696	0.63408977	0.0465656017898815	BovineHD2500009404	25	33564579	513878	WBSCR22	Williams-Beuren syndrome chromosome region 22	5.23353371645995
3_6_1_0_0	-0.401333	0.0935637	-4.28940924738975	2.48871854954797e-05	4.60402421519922	0.44	0.5191052	0.60960484	0.0226864799729181	ARS-BFGL-NGS-28695	25	33632236	NA	NA	NA	5.77860792912659
3_6_1_0_0	0.37876	0.0950639	3.98426742433247	8.69008640227246e-05	4.06097590550259	0.465	0.50042837	0.63206052	0.0603657380333161	BovineHD2500009420	25	33641221	511758	TBL2	transducin beta like 2	5.02553786141275
3_6_1_0_0	0.367403	0.0950324	3.86608146274323	0.000138292354376429	3.85920182960806	0.4617	0.49902723	0.63631891	0.0855656284233279	BovineHD2500009432	25	33675675	508442	BAZ1B	bromodomain adjacent to zinc finger domain 1B	4.74575262816936
3_6_1_0_0	0.36432	0.0942987	3.86346789510354	0.000139702983808346	3.85479431802568	0.4617	0.49361559	0.6404262	0.0855826011601366	BovineHD2500009436	25	33692627	508442	BAZ1B	bromodomain adjacent to zinc finger domain 1B	4.73964231848243
3_6_1_0_0	0.36432	0.0942987	3.86346789510354	0.000139702983808346	3.85479431802568	0.4617	0.49361559	0.6404262	0.0855826011601366	BovineHD2500009438	25	33697904	508442	BAZ1B	bromodomain adjacent to zinc finger domain 1B	4.73964231848243
3_6_1_0_0	0.36951	0.0946163	3.90535246041116	0.000118655296078926	3.92571287264662	0.4633	0.49693324	0.63681937	0.0781016929179935	BovineHD2500009443	25	33711479	508442	BAZ1B	bromodomain adjacent to zinc finger domain 1B	4.83796727318642
3_6_1_0_0	0.36432	0.0942987	3.86346789510354	0.000139702983808346	3.85479431802568	0.4617	0.49361559	0.6404262	0.0855826011601366	BovineHD2500009444	25	33717155	508442	BAZ1B	bromodomain adjacent to zinc finger domain 1B	4.73964231848243
3_6_1_0_0	-0.420402	0.094964	-4.42696179604903	1.38326868889959e-05	4.85909345346072	0.4533	0.50432121	0.61648473	0.0135852354902039	BovineHD2500009445	25	33719528	508442	BAZ1B	bromodomain adjacent to zinc finger domain 1B	6.13207570487999
3_6_1_0_0	-0.435994	0.0930438	-4.68590061884833	4.40295901957969e-06	5.35625535670564	0.4583	0.48461786	0.62325423	0.00575038065263228	BovineHD2500009446	25	33724125	508442	BAZ1B	bromodomain adjacent to zinc finger domain 1B	6.82004717494153
3_6_1_0_0	0.36432	0.0942987	3.86346789510354	0.000139702983808346	3.85479431802568	0.4617	0.49361559	0.6404262	0.0855826011601366	BovineHD2500009448	25	33731803	NA	NA	NA	4.73964231848243
3_6_1_0_0	-0.440476	0.0923191	-4.77123368837001	2.98611474730262e-06	5.52489350767501	0.4483	0.46953215	0.63187176	0.00411721176066529	BovineHD2500009457	25	33794670	537921	FKBP6	FK506 binding protein 6	7.05302437374026
3_6_1_0_0	-0.443923	0.0926071	-4.79361733603579	2.69452084493812e-06	5.56951845233272	0.445	0.4666055	0.63336263	0.00376764041217754	BovineHD2500009459	25	33802430	NA	NA	NA	7.11463709088049
3_6_1_0_0	0.388943	0.0969797	4.01056097306962	7.82492621728727e-05	4.10651974880721	0.4517	0.51487699	0.62061865	0.0565429217128939	BovineHD2500009462	25	33815956	616685	TRIM50	tripartite motif containing 50	5.08870073182243
3_6_1_0_0	-0.432628	0.0936776	-4.61826519893763	5.96660738094246e-06	5.22427253897845	0.4717	0.49927739	0.61444063	0.00696550751851043	BovineHD2500009463	25	33822119	616714	NSUN5	NOP2/Sun RNA methyltransferase family member 5	6.63756306947748
3_6_1_0_0	-0.4332	0.0946085	-4.57886976328765	7.11073248837612e-06	5.14808565956919	0.4783	0.51134249	0.60672117	0.0078215529111697	BovineHD2500009466	25	33829383	518768	POM121C	POM121 transmembrane nucleoporin C	6.53217012191761
3_6_1_0_0	-0.432628	0.0936776	-4.61826519893763	5.96660738094246e-06	5.22427253897845	0.4717	0.49927739	0.61444063	0.00696550751851043	BovineHD2500009470	25	33844653	NA	NA	NA	6.63756306947748
3_6_1_0_0	-0.436948	0.0938685	-4.65489487953893	5.06330322993319e-06	5.2955660629068	0.47	0.48978065	0.62036793	0.00623820826376834	BovineHD2500009471	25	33854981	NA	NA	NA	6.73615131690284
3_6_1_0_0	-0.432628	0.0936776	-4.61826519893763	5.96660738094246e-06	5.22427253897845	0.4717	0.49927739	0.61444063	0.00696550751851043	BovineHD2500009473	25	33867902	NA	NA	NA	6.63756306947748
3_6_1_0_0	-0.432628	0.0936776	-4.61826519893763	5.96660738094246e-06	5.22427253897845	0.4717	0.49927739	0.61444063	0.00696550751851043	BovineHD2500009474	25	33869380	NA	NA	NA	6.63756306947748
3_6_1_0_0	-0.432628	0.0936776	-4.61826519893763	5.96660738094246e-06	5.22427253897845	0.4717	0.49927739	0.61444063	0.00696550751851043	BovineHD2500009476	25	33877767	NA	NA	NA	6.63756306947748
3_6_1_0_0	-0.432628	0.0936776	-4.61826519893763	5.96660738094246e-06	5.22427253897845	0.4717	0.49927739	0.61444063	0.00696550751851043	BovineHD2500009477	25	33879075	NA	NA	NA	6.63756306947748
3_6_1_0_0	0.359805	0.0939276	3.83066319164974	0.000158608364435534	3.79967391328317	0.465	0.48793759	0.64555274	0.0937976136938571	BovineHD2500009479	25	33888084	505919	HIP1	huntingtin interacting protein 1	4.66323286886005
3_6_1_0_0	-0.44183	0.0934298	-4.72900509259358	3.62121912159178e-06	5.44114519503415	0.4633	0.49624654	0.61326069	0.00493786646193384	BovineHD2500009481	25	33899464	505919	HIP1	huntingtin interacting protein 1	6.93735175272147
3_6_1_0_0	0.392138	0.0974507	4.02396288584895	7.41609264723079e-05	4.12982485330669	0.4533	0.50702847	0.62606071	0.0540942901145635	ARS-BFGL-NGS-38489	25	33902069	505919	HIP1	huntingtin interacting protein 1	5.12102238695227
3_6_1_0_0	-0.446026	0.0943838	-4.72566266668644	3.67670611005985e-06	5.43454108317989	0.3417	0.39519934	0.69010887	0.00498605670460785	BovineHD2500009494	25	33938625	505919	HIP1	huntingtin interacting protein 1	6.92822785944876
3_6_1_0_0	-0.627391	0.100546	-6.23984047102819	1.66420846763634e-09	8.77879227259256	0.2317	0.29571137	0.71606918	7.58878359183633e-06	BovineHD2500009519	25	34038887	508387	NA	NA	11.4876124131141
3_6_1_0_0	0.371606	0.0966925	3.84317294516121	0.000151129927474955	3.82064952606304	0.4433	0.5188257	0.62224219	0.0905652494204154	BovineHD2500009520	25	34041781	508387	NA	NA	4.69230844911753
3_6_1_0_0	-0.612393	0.100693	-6.08178324213202	3.99709439623977e-09	8.39825559522702	0.2367	0.30938294	0.71096532	1.60607073204403e-05	BovineHD2500009526	25	34072731	NA	NA	NA	10.9760815847191
3_6_1_0_0	-0.598235	0.0985686	-6.06922488500395	4.28234495979489e-09	8.36831835149717	0.2583	0.32838871	0.69617831	1.69575379006329e-05	BovineHD2500009527	25	34073840	NA	NA	NA	10.9357510479912
3_6_1_0_0	-0.602987	0.100018	-6.02878481873263	5.34298427620112e-09	8.27221610389479	0.265	0.33382473	0.69334864	2.0661654132587e-05	BovineHD2500009529	25	34090563	NA	NA	NA	10.8061994984698
3_6_1_0_0	-0.482549	0.0910313	-5.30091298267739	2.37971854764234e-07	6.62347440447034	0.41	0.36886856	0.69168127	0.000547870979342417	BovineHD4100017471	25	34355672	NA	NA	NA	8.56437244396961
3_6_1_0_0	-0.596696	0.100366	-5.9452005659287	8.41300840682703e-09	8.07504867710878	0.24	0.31953391	0.70787473	3.08467003944064e-05	BovineHD2500009604	25	34356818	NA	NA	NA	10.5400010673931
3_6_1_0_0	-0.598083	0.0988123	-6.05271813326883	4.68774524778355e-09	8.32903599777667	0.2483	0.30602647	0.7147635	1.82705424703062e-05	BovineHD2500009605	25	34360087	NA	NA	NA	10.8828118340983
3_6_1_0_0	-0.610556	0.100334	-6.08523531405107	3.92199867643968e-09	8.40649255722995	0.235	0.32160661	0.70100643	1.60607073204403e-05	BovineHD2500009606	25	34367678	NA	NA	NA	10.987175939161
3_6_1_0_0	-0.61566	0.0986777	-6.23909961419855	1.67111949378194e-09	8.77699249466994	0.2417	0.29564511	0.71615201	7.58878359183633e-06	ARS-BFGL-NGS-57960	25	34373185	286862	YWHAG	tyrosine 3-monooxygenase/tryptophan 5-monooxygenase activation protein gamma	11.4851980049461
3_6_1_0_0	-0.610556	0.100334	-6.08523531405107	3.92199867643968e-09	8.40649255722995	0.235	0.32160661	0.70100643	1.60607073204403e-05	BovineHD2500009608	25	34374905	286862	YWHAG	tyrosine 3-monooxygenase/tryptophan 5-monooxygenase activation protein gamma	10.987175939161
3_6_1_0_0	-0.610556	0.100334	-6.08523531405107	3.92199867643968e-09	8.40649255722995	0.235	0.32160661	0.70100643	1.60607073204403e-05	BovineHD2500009609	25	34379554	286862	YWHAG	tyrosine 3-monooxygenase/tryptophan 5-monooxygenase activation protein gamma	10.987175939161
3_6_1_0_0	-0.600313	0.0985045	-6.09426980493277	3.73193897988033e-09	8.42806546592176	0.2567	0.34343099	0.68328378	1.60607073204403e-05	BovineHD2500009611	25	34385579	286862	YWHAG	tyrosine 3-monooxygenase/tryptophan 5-monooxygenase activation protein gamma	11.0162279008822
3_6_1_0_0	-0.486444	0.0894994	-5.43516492847997	1.21408378127863e-07	6.91575134250993	0.3733	0.36320903	0.69148522	0.000314634579263048	BovineHD2500009621	25	34427964	NA	NA	NA	8.96429160685759
3_6_1_0_0	-0.485925	0.0889281	-5.46424583455623	1.04765353154401e-07	6.97978231870404	0.39	0.38324834	0.67478064	0.000278034608519862	BovineHD2500009622	25	34436449	NA	NA	NA	9.0517689796403
3_6_1_0_0	-0.473184	0.0911177	-5.19310737650314	4.0479516984585e-07	6.39276467828735	0.3667	0.37813964	0.68808804	0.000848374555819078	BovineHD2500009629	25	34457410	NA	NA	NA	8.24800414190064
3_6_1_0_0	-0.473184	0.0911177	-5.19310737650314	4.0479516984585e-07	6.39276467828735	0.3667	0.37813964	0.68808804	0.000848374555819078	BovineHD2500009630	25	34462756	NA	NA	NA	8.24800414190064
3_6_1_0_0	-0.629411	0.100334	-6.27315765343752	1.38074719056912e-09	8.8598858317701	0.23	0.30494209	0.70732433	6.50902635596824e-06	BovineHD2500009635	25	34483585	532767	DTX2	deltex E3 ubiquitin ligase 2	11.5963507384
3_6_1_0_0	-0.629411	0.100334	-6.27315765343752	1.38074719056912e-09	8.8598858317701	0.23	0.30494209	0.70732433	6.50902635596824e-06	BovineHD4100017473	25	34566190	521224	LOC521224	ras GTPase-activating protein 4	11.5963507384
3_6_1_0_0	-0.487239	0.0900807	-5.40891667138466	1.3861923025953e-07	6.85817651708153	0.4033	0.37039989	0.68674892	0.000357366151410329	BovineHD2500009650	25	34570334	521224	LOC521224	ras GTPase-activating protein 4	8.88559231479698
3_6_1_0_0	-0.603072	0.0959906	-6.28261517273566	1.30930061054593e-09	8.88296062960444	0.2667	0.31332881	0.70020425	6.50902635596824e-06	BovineHD2500009654	25	34581344	NA	NA	NA	11.6272741837051
3_6_1_0_0	-0.477237	0.0906372	-5.26535462260529	2.83803445675588e-07	6.54698233604976	0.4217	0.39456039	0.67284558	0.000641452807097193	BovineHD2500009655	25	34583075	100138861	LRWD1	leucine rich repeats and WD repeat domain containing 1	8.45954606457709
3_6_1_0_0	-0.591397	0.0984699	-6.00586575186935	6.05403020261891e-09	8.21795541674614	0.2617	0.33028698	0.69701969	2.28751762275811e-05	BovineHD2500009656	25	34584031	100138861	LRWD1	leucine rich repeats and WD repeat domain containing 1	10.7329955017736
3_6_1_0_0	-0.610983	0.0970276	-6.29700209012693	1.2075103081095e-09	8.91810915313466	0.2533	0.32348568	0.69151451	6.0989620647885e-06	BovineHD2500009657	25	34587366	100138861	LRWD1	leucine rich repeats and WD repeat domain containing 1	11.674363127729
3_6_1_0_0	-0.605563	0.0966782	-6.26369750367715	1.4560320442712e-09	8.83682906698931	0.2817	0.34622235	0.67471429	6.79917514529751e-06	BovineHD2500009664	25	34613388	NA	NA	NA	11.5654436880721
3_6_1_0_0	-0.606953	0.0966954	-6.2769583661684	1.35158694267189e-09	8.86915601248233	0.28	0.35519258	0.66714821	6.50902635596824e-06	BovineHD2500009671	25	34643808	780786	PRKRIP1	PRKR interacting protein 1 (IL11 inducible)	11.6087750082955
3_6_1_0_0	-0.486525	0.088761	-5.48129245952614	9.6065113139624e-08	7.01743430142362	0.4017	0.37454883	0.68097493	0.000265646334984937	BovineHD2500009676	25	34669823	NA	NA	NA	9.10318485091536
3_6_1_0_0	-0.473438	0.0889023	-5.32537403419259	2.10707919129913e-07	6.67631914180152	0.4083	0.38965805	0.67459967	0.000501428118474043	BovineHD2500009678	25	34674052	NA	NA	NA	8.63675307831472
3_6_1_0_0	-0.473438	0.0889023	-5.32537403419259	2.10707919129913e-07	6.67631914180152	0.4083	0.38965805	0.67459967	0.000501428118474043	BovineHD2500009679	25	34675247	NA	NA	NA	8.63675307831472
3_6_1_0_0	-0.591056	0.0980806	-6.02622740888616	5.4180858943039e-09	8.26615411426658	0.2617	0.3205308	0.70406913	2.07896575837684e-05	BovineHD2500009681	25	34680976	617840	NA	NA	10.7980232160979
3_6_1_0_0	-0.585576	0.0995404	-5.88279733655882	1.17722392672228e-08	7.92914091957799	0.2533	0.33894246	0.69466309	4.10357047989226e-05	BovineHD2500009682	25	34686097	617840	NA	NA	10.3426625890383
3_6_1_0_0	-0.426579	0.0907987	-4.69807387110168	4.16707933304296e-06	5.38016823134622	0.4	0.4016471	0.685973	0.0055017053161404	BovineHD2500009683	25	34688405	617840	NA	NA	6.85309653796302
3_6_1_0_0	-0.426579	0.0907987	-4.69807387110168	4.16707933304296e-06	5.38016823134622	0.4	0.4016471	0.685973	0.0055017053161404	BovineHD2500009684	25	34690025	617840	NA	NA	6.85309653796302
3_6_1_0_0	-0.46832	0.0907817	-5.15874895491052	4.78640922333629e-07	6.31999017328648	0.4167	0.41629051	0.65967956	0.000907737924522563	BovineHD2500009685	25	34695794	617840	NA	NA	8.14808840288855
3_6_1_0_0	-0.46832	0.0907817	-5.15874895491052	4.78640922333629e-07	6.31999017328648	0.4167	0.41629051	0.65967956	0.000907737924522563	BovineHD2500009687	25	34707140	NA	NA	NA	8.14808840288855
3_6_1_0_0	-0.425551	0.0909773	-4.6775514331597	4.57212145546317e-06	5.33988224137018	0.4017	0.41037082	0.67986659	0.00591609883807371	BovineHD2500009690	25	34715486	NA	NA	NA	6.79741588565253
3_6_1_0_0	-0.46832	0.0907817	-5.15874895491052	4.78640922333629e-07	6.31999017328648	0.4167	0.41629051	0.65967956	0.000907737924522563	BovineHD2500009691	25	34718368	NA	NA	NA	8.14808840288855
3_6_1_0_0	-0.433918	0.0912973	-4.75280210915328	3.24886089603871e-06	5.48826888310749	0.4	0.40873694	0.6787517	0.00445466526804661	BovineHD2500009692	25	34722407	NA	NA	NA	7.0024455060248
3_6_1_0_0	-0.486362	0.0907541	-5.35911876157661	1.78024663573995e-07	6.74951982627489	0.4233	0.40109515	0.66457944	0.000447306396317311	BovineHD2500009693	25	34723247	NA	NA	NA	8.7369616860668
3_6_1_0_0	-0.46832	0.0907817	-5.15874895491052	4.78640922333629e-07	6.31999017328648	0.4167	0.41629051	0.65967956	0.000907737924522563	BovineHD2500009694	25	34730032	523683	CUX1	cut like homeobox 1	8.14808840288855
3_6_1_0_0	-0.585576	0.0995404	-5.88279733655882	1.17722392672228e-08	7.92914091957799	0.2533	0.33894246	0.69466309	4.10357047989226e-05	BovineHD2500009695	25	34735845	523683	CUX1	cut like homeobox 1	10.3426625890383
3_6_1_0_0	-0.600355	0.100113	-5.99677364578027	6.36105226246721e-09	8.19647103624113	0.2517	0.33639081	0.69249464	2.38531749476142e-05	BovineHD2500009697	25	34741743	523683	CUX1	cut like homeobox 1	10.7039991760881
3_6_1_0_0	-0.585576	0.0995404	-5.88279733655882	1.17722392672228e-08	7.92914091957799	0.2533	0.33894246	0.69466309	4.10357047989226e-05	BovineHD2500009699	25	34747944	523683	CUX1	cut like homeobox 1	10.3426625890383
3_6_1_0_0	-0.579471	0.0996815	-5.81322512201361	1.70691463071522e-08	7.76778819905892	0.2667	0.37046368	0.67234583	5.78695501075303e-05	BovineHD4100017476	25	34750904	523683	CUX1	cut like homeobox 1	10.1240969582001
3_6_1_0_0	-0.579471	0.0996815	-5.81322512201361	1.70691463071522e-08	7.76778819905892	0.2667	0.37046368	0.67234583	5.78695501075303e-05	BovineHD2500009700	25	34752371	523683	CUX1	cut like homeobox 1	10.1240969582001
3_6_1_0_0	-0.585576	0.0995404	-5.88279733655882	1.17722392672228e-08	7.92914091957799	0.2533	0.33894246	0.69466309	4.10357047989226e-05	BovineHD2500009701	25	34754929	523683	CUX1	cut like homeobox 1	10.3426625890383
3_6_1_0_0	-0.439723	0.09098	-4.83318311716861	2.24495328439994e-06	5.64879269187153	0.395	0.39716945	0.68514195	0.00329737672559472	BovineHD2500009703	25	34760427	523683	CUX1	cut like homeobox 1	7.22404863771181
3_6_1_0_0	-0.609698	0.098497	-6.19001593957176	2.19741026356088e-09	8.65808885133318	0.275	0.36577527	0.66212496	9.62551258317184e-06	BovineHD4100017477	25	34762990	523683	CUX1	cut like homeobox 1	11.3255842636911
3_6_1_0_0	-0.581532	0.0972889	-5.97737254712511	7.06797436306859e-09	8.15070503443381	0.2667	0.37464777	0.66309007	2.63047685874372e-05	ARS-BFGL-NGS-103915	25	34765851	523683	CUX1	cut like homeobox 1	10.6422097651284
3_6_1_0_0	-0.615717	0.0983533	-6.26025766293556	1.48439205719474e-09	8.82845137817513	0.2617	0.33375533	0.68472228	6.8668254022288e-06	BovineHD2500009705	25	34766734	523683	CUX1	cut like homeobox 1	11.5542116712822
3_6_1_0_0	-0.609698	0.098497	-6.19001593957176	2.19741026356088e-09	8.65808885133318	0.275	0.36577527	0.66212496	9.62551258317184e-06	BovineHD2500009707	25	34769467	523683	CUX1	cut like homeobox 1	11.3255842636911
3_6_1_0_0	-0.609698	0.098497	-6.19001593957176	2.19741026356088e-09	8.65808885133318	0.275	0.36577527	0.66212496	9.62551258317184e-06	BovineHD2500009709	25	34771394	523683	CUX1	cut like homeobox 1	11.3255842636911
3_6_1_0_0	-0.46832	0.0907817	-5.15874895491052	4.78640922333629e-07	6.31999017328648	0.4167	0.41629051	0.65967956	0.000907737924522563	BovineHD2500009710	25	34774255	523683	CUX1	cut like homeobox 1	8.14808840288855
3_6_1_0_0	-0.660491	0.100882	-6.5471640134018	2.89601550465686e-10	9.53819911734751	0.23	0.30933601	0.69324739	1.78489116853959e-06	BovineHD2500009712	25	34782479	523683	CUX1	cut like homeobox 1	12.5020961700991
3_6_1_0_0	-0.516736	0.0900236	-5.74000595399429	2.5148411232414e-08	7.59948944658382	0.3833	0.37533656	0.6711808	8.13598770291844e-05	BovineHD2500009716	25	34798947	523683	CUX1	cut like homeobox 1	9.8957498381
3_6_1_0_0	-0.660491	0.100882	-6.5471640134018	2.89601550465686e-10	9.53819911734751	0.23	0.30933601	0.69324739	1.78489116853959e-06	BovineHD2500009717	25	34801080	523683	CUX1	cut like homeobox 1	12.5020961700991
3_6_1_0_0	-0.516736	0.0900236	-5.74000595399429	2.5148411232414e-08	7.59948944658382	0.3833	0.37533656	0.6711808	8.13598770291844e-05	BovineHD2500009719	25	34807488	523683	CUX1	cut like homeobox 1	9.8957498381
3_6_1_0_0	-0.504145	0.0908252	-5.55071720183385	6.73477402982136e-08	7.17167697147003	0.4033	0.40072168	0.65820856	0.000197254756708704	BovineHD2500009721	25	34815067	523683	CUX1	cut like homeobox 1	9.31362971994467
3_6_1_0_0	-0.504145	0.0908252	-5.55071720183385	6.73477402982136e-08	7.17167697147003	0.4033	0.40072168	0.65820856	0.000197254756708704	BovineHD2500009722	25	34819147	523683	CUX1	cut like homeobox 1	9.31362971994467
3_6_1_0_0	-0.504145	0.0908252	-5.55071720183385	6.73477402982136e-08	7.17167697147003	0.4033	0.40072168	0.65820856	0.000197254756708704	BovineHD2500009723	25	34822565	523683	CUX1	cut like homeobox 1	9.31362971994467
3_6_1_0_0	-0.516736	0.0900236	-5.74000595399429	2.5148411232414e-08	7.59948944658382	0.3833	0.37533656	0.6711808	8.13598770291844e-05	BovineHD2500009724	25	34823608	523683	CUX1	cut like homeobox 1	9.8957498381
3_6_1_0_0	-0.485732	0.0901012	-5.3909603867651	1.51736476962862e-07	6.81891000366032	0.42	0.38712181	0.67431145	0.000383199634249925	BovineHD2500009725	25	34825362	523683	CUX1	cut like homeobox 1	8.83189605740863
3_6_1_0_0	-0.655933	0.100941	-6.49818210637897	3.84176625709178e-10	9.4154690622602	0.2317	0.3112458	0.69360967	2.2111777081399e-06	BovineHD2500009727	25	34833335	523683	CUX1	cut like homeobox 1	12.3387249798474
3_6_1_0_0	-0.661792	0.0996102	-6.64381760100873	1.6510982364732e-10	9.78222708646524	0.2533	0.33946162	0.66547722	1.21980180519769e-06	BovineHD2500009728	25	34834846	523683	CUX1	cut like homeobox 1	12.8262545060429
3_6_1_0_0	-0.640733	0.100045	-6.40444799840072	6.57075219588308e-10	9.18238491113697	0.2417	0.33703411	0.67663223	3.57408484057911e-06	BovineHD2500009737	25	34854774	523683	CUX1	cut like homeobox 1	12.0278342948506
3_6_1_0_0	-0.634907	0.101189	-6.27446659221852	1.37063566589665e-09	8.8630779714092	0.2417	0.33826577	0.68060297	6.50902635596824e-06	BovineHD2500009738	25	34856033	523683	CUX1	cut like homeobox 1	11.6006291144282
3_6_1_0_0	-0.609129	0.100176	-6.0805881648299	4.02341834833973e-09	8.39540480786389	0.2533	0.3467199	0.6811908	1.60607073204403e-05	BovineHD2500009741	25	34866919	523683	CUX1	cut like homeobox 1	10.9722416384355
3_6_1_0_0	-0.609129	0.100176	-6.0805881648299	4.02341834833973e-09	8.39540480786389	0.2533	0.3467199	0.6811908	1.60607073204403e-05	BovineHD2500009742	25	34867698	523683	CUX1	cut like homeobox 1	10.9722416384355
3_6_1_0_0	-0.609129	0.100176	-6.0805881648299	4.02341834833973e-09	8.39540480786389	0.2533	0.3467199	0.6811908	1.60607073204403e-05	BovineHD2500009743	25	34868497	523683	CUX1	cut like homeobox 1	10.9722416384355
3_6_1_0_0	-0.609129	0.100176	-6.0805881648299	4.02341834833973e-09	8.39540480786389	0.2533	0.3467199	0.6811908	1.60607073204403e-05	BovineHD2500009745	25	34870649	523683	CUX1	cut like homeobox 1	10.9722416384355
3_6_1_0_0	-0.609129	0.100176	-6.0805881648299	4.02341834833973e-09	8.39540480786389	0.2533	0.3467199	0.6811908	1.60607073204403e-05	BovineHD2500009746	25	34871571	523683	CUX1	cut like homeobox 1	10.9722416384355
3_6_1_0_0	-0.608234	0.0965552	-6.29933965234394	1.19172114734381e-09	8.92382535393926	0.2733	0.32702622	0.68859843	6.08126701440029e-06	BovineHD2500009747	25	34874239	523683	CUX1	cut like homeobox 1	11.6820194863315
3_6_1_0_0	-0.608234	0.0965552	-6.29933965234394	1.19172114734381e-09	8.92382535393926	0.2733	0.32702622	0.68859843	6.08126701440029e-06	BovineHD2500009748	25	34878103	523683	CUX1	cut like homeobox 1	11.6820194863315
3_6_1_0_0	-0.609129	0.100176	-6.0805881648299	4.02341834833973e-09	8.39540480786389	0.2533	0.3467199	0.6811908	1.60607073204403e-05	BovineHD2500009750	25	34883697	523683	CUX1	cut like homeobox 1	10.9722416384355
3_6_1_0_0	-0.419283	0.0922012	-4.54747877467972	8.17065647939646e-06	5.08774304825026	0.47	0.45800195	0.64750675	0.00888866863032435	BovineHD2500009751	25	34889802	523683	CUX1	cut like homeobox 1	6.44866888285857
3_6_1_0_0	-0.419283	0.0922012	-4.54747877467972	8.17065647939646e-06	5.08774304825026	0.47	0.45800195	0.64750675	0.00888866863032435	BovineHD2500009753	25	34894685	523683	CUX1	cut like homeobox 1	6.44866888285857
3_6_1_0_0	-0.425285	0.0926349	-4.59098028928622	6.73826225276382e-06	5.17145209031071	0.4733	0.47066094	0.63663523	0.00746159284770033	BovineHD2500009754	25	34899667	523683	CUX1	cut like homeobox 1	6.56449806464675
3_6_1_0_0	-0.425285	0.0926349	-4.59098028928622	6.73826225276382e-06	5.17145209031071	0.4733	0.47066094	0.63663523	0.00746159284770033	BovineHD2500009756	25	34901695	523683	CUX1	cut like homeobox 1	6.56449806464675
3_6_1_0_0	-0.444653	0.0928283	-4.79005863513605	2.73896894881881e-06	5.56241289123384	0.48	0.45542343	0.64190134	0.00379760730017403	BovineHD2500009757	25	34903582	523683	CUX1	cut like homeobox 1	7.10482768325294
3_6_1_0_0	-0.40019	0.0934469	-4.28253906764162	2.56182419454343e-05	4.59145067707354	0.4633	0.46782164	0.64801588	0.0230556724929434	BovineHD2500009758	25	34905716	523683	CUX1	cut like homeobox 1	5.7611775932473
3_6_1_0_0	-0.425285	0.0926349	-4.59098028928622	6.73826225276382e-06	5.17145209031071	0.4733	0.47066094	0.63663523	0.00746159284770033	BovineHD2500009759	25	34909097	523683	CUX1	cut like homeobox 1	6.56449806464675
3_6_1_0_0	-0.425285	0.0926349	-4.59098028928622	6.73826225276382e-06	5.17145209031071	0.4733	0.47066094	0.63663523	0.00746159284770033	BovineHD4100017479	25	34911962	523683	CUX1	cut like homeobox 1	6.56449806464675
3_6_1_0_0	-0.40019	0.0934469	-4.28253906764162	2.56182419454343e-05	4.59145067707354	0.4633	0.46782164	0.64801588	0.0230556724929434	ARS-BFGL-NGS-111585	25	34915118	523683	CUX1	cut like homeobox 1	5.7611775932473
3_6_1_0_0	-0.425285	0.0926349	-4.59098028928622	6.73826225276382e-06	5.17145209031071	0.4733	0.47066094	0.63663523	0.00746159284770033	BovineHD2500009760	25	34916274	523683	CUX1	cut like homeobox 1	6.56449806464675
3_6_1_0_0	-0.425285	0.0926349	-4.59098028928622	6.73826225276382e-06	5.17145209031071	0.4733	0.47066094	0.63663523	0.00746159284770033	BovineHD2500009761	25	34924355	523683	CUX1	cut like homeobox 1	6.56449806464675
3_6_1_0_0	-0.425285	0.0926349	-4.59098028928622	6.73826225276382e-06	5.17145209031071	0.4733	0.47066094	0.63663523	0.00746159284770033	BovineHD2500009763	25	34929141	523683	CUX1	cut like homeobox 1	6.56449806464675
3_6_1_0_0	-0.444653	0.0928283	-4.79005863513605	2.73896894881881e-06	5.56241289123384	0.48	0.45542343	0.64190134	0.00379760730017403	BovineHD2500009765	25	34931008	523683	CUX1	cut like homeobox 1	7.10482768325294
3_6_1_0_0	-0.399086	0.0939472	-4.24798184512152	2.96178697861767e-05	4.52844618056759	0.465	0.47037517	0.6470989	0.0253639648066451	BovineHD2500009766	25	34931729	523683	CUX1	cut like homeobox 1	5.67382914741523
3_6_1_0_0	-0.400079	0.0936793	-4.27073003320904	2.69230762853581e-05	4.56987531824356	0.465	0.47527705	0.64275068	0.0235035132134598	BovineHD2500009768	25	34937035	523683	CUX1	cut like homeobox 1	5.73126715405539
3_6_1_0_0	-0.400079	0.0936793	-4.27073003320904	2.69230762853581e-05	4.56987531824356	0.465	0.47527705	0.64275068	0.0235035132134598	BovineHD2500009769	25	34937755	523683	CUX1	cut like homeobox 1	5.73126715405539
3_6_1_0_0	-0.400079	0.0936793	-4.27073003320904	2.69230762853581e-05	4.56987531824356	0.465	0.47527705	0.64275068	0.0235035132134598	BovineHD2500009770	25	34940928	523683	CUX1	cut like homeobox 1	5.73126715405539
3_6_1_0_0	-0.400079	0.0936793	-4.27073003320904	2.69230762853581e-05	4.56987531824356	0.465	0.47527705	0.64275068	0.0235035132134598	BovineHD2500009771	25	-34942311	523683	CUX1	cut like homeobox 1	5.73126715405539
3_6_1_0_0	-0.400079	0.0936793	-4.27073003320904	2.69230762853581e-05	4.56987531824356	0.465	0.47527705	0.64275068	0.0235035132134598	BovineHD2500009772	25	34945364	523683	CUX1	cut like homeobox 1	5.73126715405539
3_6_1_0_0	0.416198	0.092964	4.47698033647433	1.11324962761287e-05	4.95340744147022	0.4167	0.54410226	0.58578371	0.0113150052089185	BovineHD2500010657	25	37651837	NA	NA	NA	6.26269933416262
3_6_1_0_0	0.416198	0.092964	4.47698033647433	1.11324962761287e-05	4.95340744147022	0.4167	0.54410226	0.58578371	0.0113150052089185	BovineHD2500010658	25	37653466	NA	NA	NA	6.26269933416262
3_6_1_0_0	0.416198	0.092964	4.47698033647433	1.11324962761287e-05	4.95340744147022	0.4167	0.54410226	0.58578371	0.0113150052089185	BovineHD2500010659	25	37654437	NA	NA	NA	6.26269933416262
3_6_1_0_0	0.416198	0.092964	4.47698033647433	1.11324962761287e-05	4.95340744147022	0.4167	0.54410226	0.58578371	0.0113150052089185	BovineHD2500010660	25	37658792	615412	BAIAP2L1	BAI1 associated protein 2 like 1	6.26269933416262
3_6_1_0_0	0.416198	0.092964	4.47698033647433	1.11324962761287e-05	4.95340744147022	0.4167	0.54410226	0.58578371	0.0113150052089185	BovineHD2500010664	25	37678422	615412	BAIAP2L1	BAI1 associated protein 2 like 1	6.26269933416262
3_6_1_0_0	0.409781	0.0917804	4.46479858444722	1.17392036166618e-05	4.93036136447006	0.4333	0.51628772	0.60651639	0.0116915854386111	BovineHD2500010665	25	37683085	615412	BAIAP2L1	BAI1 associated protein 2 like 1	6.23078504680163
3_6_1_0_0	0.409781	0.0917804	4.46479858444722	1.17392036166618e-05	4.93036136447006	0.4333	0.51628772	0.60651639	0.0116915854386111	ARS-BFGL-NGS-73909	25	37688636	615412	BAIAP2L1	BAI1 associated protein 2 like 1	6.23078504680163
3_6_1_0_0	0.409781	0.0917804	4.46479858444722	1.17392036166618e-05	4.93036136447006	0.4333	0.51628772	0.60651639	0.0116915854386111	BovineHD2500010666	25	37690002	615412	BAIAP2L1	BAI1 associated protein 2 like 1	6.23078504680163
3_6_1_0_0	-0.433704	0.0900756	-4.81488882671889	2.44300511857844e-06	5.61207562309286	0.4717	0.54456716	0.57511233	0.0035050679583027	BovineHD2500010667	25	37691047	615412	BAIAP2L1	BAI1 associated protein 2 like 1	7.17337958277022
3_6_1_0_0	-0.433704	0.0900756	-4.81488882671889	2.44300511857844e-06	5.61207562309286	0.4717	0.54456716	0.57511233	0.0035050679583027	BovineHD2500010668	25	37693368	615412	BAIAP2L1	BAI1 associated protein 2 like 1	7.17337958277022
3_6_1_0_0	-0.431503	0.0903628	-4.77522830191185	2.93193614266242e-06	5.53284549282741	0.4733	0.54638009	0.5750357	0.00405380301575311	BovineHD2500010669	25	37694642	615412	BAIAP2L1	BAI1 associated protein 2 like 1	7.06400469837573
3_6_1_0_0	-0.433704	0.0900756	-4.81488882671889	2.44300511857844e-06	5.61207562309286	0.4717	0.54456716	0.57511233	0.0035050679583027	BovineHD2500010670	25	37696701	615412	BAIAP2L1	BAI1 associated protein 2 like 1	7.17337958277022
3_6_1_0_0	-0.433704	0.0900756	-4.81488882671889	2.44300511857844e-06	5.61207562309286	0.4717	0.54456716	0.57511233	0.0035050679583027	BovineHD2500010671	25	37699693	615412	BAIAP2L1	BAI1 associated protein 2 like 1	7.17337958277022
3_6_1_0_0	-0.444262	0.0905177	-4.90801246607017	1.58455578468857e-06	5.80009246675708	0.4717	0.53901272	0.57620944	0.00253009600170415	BovineHD2500010672	25	37704218	615412	BAIAP2L1	BAI1 associated protein 2 like 1	7.43271666463894
3_6_1_0_0	-0.444611	0.0907938	-4.89693128825977	1.66888228008279e-06	5.77757429658232	0.4867	0.55744353	0.56320932	0.00264766034142468	BovineHD2500010674	25	37709326	615412	BAIAP2L1	BAI1 associated protein 2 like 1	7.40167318226565
3_6_1_0_0	-0.444611	0.0907938	-4.89693128825977	1.66888228008279e-06	5.77757429658232	0.4867	0.55744353	0.56320932	0.00264766034142468	BovineHD2500010675	25	37717808	615412	BAIAP2L1	BAI1 associated protein 2 like 1	7.40167318226565
3_6_1_0_0	0.424708	0.0930375	4.56491199785033	7.56458656745649e-06	5.1212148027867	0.4183	0.53084701	0.59281552	0.00828395866704841	BovineHD2500010688	25	37776317	NA	NA	NA	6.49498942413686
3_6_1_0_0	-0.442437	0.0910827	-4.85753057386309	2.00527957526185e-06	5.69782506966271	0.4883	0.55880695	0.56346781	0.00302616251610186	BovineHD2500010689	25	37744335	NA	NA	NA	7.29169464514898
3_6_1_0_0	-0.476013	0.0865113	-5.50232166202565	8.62972424784985e-08	7.06400308140536	0.4	0.39519554	0.66417477	0.000242703149266915	ARS-BFGL-NGS-36333	25	37785020	789454	NA	NA	9.16675311037482
3_6_1_0_0	0.424708	0.0930375	4.56491199785033	7.56458656745649e-06	5.1212148027867	0.4183	0.53084701	0.59281552	0.00828395866704841	BovineHD2500012100	25	37789144	789454	NA	NA	6.49498942413686
3_6_1_0_0	0.365346	0.0954018	3.82955038584178	0.000159290304864505	3.79781065654024	0.3733	0.58286431	0.57591869	0.0940884871874131	BovineHD2500010695	25	37794838	NA	NA	NA	4.66065018282497
3_6_1_0_0	-0.566167	0.0954034	-5.93445306980674	8.91578887686139e-09	8.04984022402981	0.2967	0.38203006	0.65891975	3.2212940448353e-05	BovineHD2500010700	25	37819222	512290	LMTK2	lemur tyrosine kinase 2	10.5059278629397
3_6_1_0_0	-0.754992	0.118917	-6.34889881177628	9.0081321816825e-10	9.04536524978468	0.1467	0.28772118	0.7184082	4.74349074448716e-06	BovineHD2500010712	25	37880427	NA	NA	NA	11.8446980350333
3_6_1_0_0	-0.754992	0.118917	-6.34889881177628	9.0081321816825e-10	9.04536524978468	0.1467	0.28772118	0.7184082	4.74349074448716e-06	BovineHD2500010716	25	37906334	NA	NA	NA	11.8446980350333
3_6_1_0_0	-0.754992	0.118917	-6.34889881177628	9.0081321816825e-10	9.04536524978468	0.1467	0.28772118	0.7184082	4.74349074448716e-06	BovineHD2500010718	25	37918296	100301381	NA	NA	11.8446980350333
3_6_1_0_0	-0.519906	0.0895	-5.80900558659218	1.74563278603722e-08	7.75804710986908	0.3383	0.32184673	0.71101765	5.87796121744114e-05	BovineHD2500010731	25	37966187	511088	CCZ1	CCZ1 homolog. vacuolar protein trafficking and biogenesis associated	10.110890595545
3_6_1_0_0	-0.59091	0.101865	-5.80091297305257	1.82230400987443e-08	7.73937916918672	0.2183	0.34839538	0.69015334	6.05376730217238e-05	BovineHD2500010743	25	37992725	510922	RSPH10B	radial spoke head 10 homolog B (Chlamydomonas)	10.0855782055432
3_6_1_0_0	-0.497708	0.0991834	-5.01805745719546	9.42254280040974e-07	6.02583188115991	0.265	0.45423002	0.63545874	0.0015972629881911	BovineHD2500010760	25	38041058	507689	EIF2AK1	eukaryotic translation initiation factor 2 alpha kinase 1	7.74365917366852
3_6_1_0_0	-0.497708	0.0991834	-5.01805745719546	9.42254280040974e-07	6.02583188115991	0.265	0.45423002	0.63545874	0.0015972629881911	BovineHD2500010767	25	38054514	507689	EIF2AK1	eukaryotic translation initiation factor 2 alpha kinase 1	7.74365917366852
3_6_1_0_0	-0.413762	0.0861718	-4.80159402495944	2.5974063764409e-06	5.585460097641	0.4583	0.44152363	0.65207009	0.00366289059212599	BovineHD2500010851	25	38272861	NA	NA	NA	7.13664342012359
3_6_1_0_0	-0.413762	0.0861718	-4.80159402495944	2.5974063764409e-06	5.585460097641	0.4583	0.44152363	0.65207009	0.00366289059212599	BovineHD2500010852	25	38274411	NA	NA	NA	7.13664342012359
3_6_1_0_0	-0.413762	0.0861718	-4.80159402495944	2.5974063764409e-06	5.585460097641	0.4583	0.44152363	0.65207009	0.00366289059212599	BovineHD2500010853	25	38277699	NA	NA	NA	7.13664342012359
3_6_1_0_0	-0.535587	0.110591	-4.84295286234865	2.14563191666586e-06	5.66844477923485	0.1983	0.48944988	0.61472108	0.00321834384436041	BovineHD2500010886	25	38405458	NA	NA	NA	7.25116352672701
3_6_1_0_0	-0.382711	0.0894474	-4.27861514141272	2.6044955685993e-05	4.58427637715795	0.3817	0.47759353	0.6407817	0.0231072705447144	ARS-BFGL-NGS-43833	25	38522374	NA	NA	NA	5.75123184567766
3_6_1_0_0	-0.539618	0.103767	-5.20028525446433	3.90827999745555e-07	6.4080143300623	0.2067	0.31094414	0.74135026	0.000848219745138134	BovineHD2500010933	25	38540826	789791	RBAK	RB associated KRAB zinc finger	8.26893389525397
3_6_1_0_0	-0.502474	0.108686	-4.62317133761478	5.83719096878716e-06	5.23379609813514	0.195	0.37210204	0.71141915	0.00696550751851043	BovineHD2500011095	25	39226262	512522	AP5Z1	adaptor related protein complex 5 zeta 1 subunit	6.65073474833784
3_6_1_0_0	-0.351821	0.0897363	-3.92060960837476	0.000111764329670663	3.95169678230856	0.48	0.5180574	0.62072805	0.0739592980717961	BovineHD2500011156	25	39404580	NA	NA	NA	4.87399632263166
3_6_1_0_0	-0.353482	0.0891598	-3.96458942258731	9.39622858871081e-05	4.02704642637632	0.4733	0.51053713	0.62509425	0.0641514870586818	BovineHD2500011157	25	39405557	NA	NA	NA	4.9784842228188
3_6_1_0_0	-0.353482	0.0891598	-3.96458942258731	9.39622858871081e-05	4.02704642637632	0.4733	0.51053713	0.62509425	0.0641514870586818	BovineHD2500011159	25	39409306	NA	NA	NA	4.9784842228188
3_6_1_0_0	-0.365883	0.0894549	-4.09013927688701	5.67802633266725e-05	4.2458025977021	0.47	0.50354534	0.62680096	0.044470445984952	BovineHD2500011161	25	39413389	NA	NA	NA	5.28187398835612
3_6_1_0_0	-0.353482	0.0891598	-3.96458942258731	9.39622858871081e-05	4.02704642637632	0.4733	0.51053713	0.62509425	0.0641514870586818	BovineHD2500011163	25	39416249	NA	NA	NA	4.9784842228188
3_6_1_0_0	-0.401817	0.100758	-3.98794140415649	8.56395842200234e-05	4.06732544987115	0.2567	0.48368987	0.64446116	0.0597887502899352	BovineHD2500011199	25	39496768	516333	NA	NA	5.03434363663928
3_6_1_0_0	-0.401817	0.100758	-3.98794140415649	8.56395842200234e-05	4.06732544987115	0.2567	0.48368987	0.64446116	0.0597887502899352	BovineHD2500011200	25	39499430	516333	NA	NA	5.03434363663928
3_6_1_0_0	-0.401817	0.100758	-3.98794140415649	8.56395842200234e-05	4.06732544987115	0.2567	0.48368987	0.64446116	0.0597887502899352	BovineHD2500011201	25	39500732	516333	NA	NA	5.03434363663928
3_6_1_0_0	-0.403596	0.100707	-4.00762608358903	7.91727307456597e-05	4.10142437555645	0.255	0.47752417	0.64854466	0.0565429217128939	BovineHD2500011202	25	39502199	516333	NA	NA	5.08163406115189
3_6_1_0_0	-0.403596	0.100707	-4.00762608358903	7.91727307456597e-05	4.10142437555645	0.255	0.47752417	0.64854466	0.0565429217128939	BovineHD2500011203	25	39503381	516333	NA	NA	5.08163406115189
3_6_1_0_0	-0.403596	0.100707	-4.00762608358903	7.91727307456597e-05	4.10142437555645	0.255	0.47752417	0.64854466	0.0565429217128939	BovineHD2500011204	25	39504512	516333	NA	NA	5.08163406115189
3_6_1_0_0	-0.403596	0.100707	-4.00762608358903	7.91727307456597e-05	4.10142437555645	0.255	0.47752417	0.64854466	0.0565429217128939	BovineHD2500011205	25	39506661	516333	NA	NA	5.08163406115189
3_6_1_0_0	-0.403596	0.100707	-4.00762608358903	7.91727307456597e-05	4.10142437555645	0.255	0.47752417	0.64854466	0.0565429217128939	BovineHD2500011206	25	39509252	516333	NA	NA	5.08163406115189
3_6_1_0_0	-0.564255	0.107553	-5.24629717441633	3.11783847668329e-07	6.50614638770464	0.1883	0.2984081	0.74997083	0.000692053883651391	BovineHD2500012240	25	39514587	516333	NA	NA	8.40355662356111
3_6_1_0_0	-0.564255	0.107553	-5.24629717441633	3.11783847668329e-07	6.50614638770464	0.1883	0.2984081	0.74997083	0.000692053883651391	BovineHD2500011207	25	39517284	516333	NA	NA	8.40355662356111
3_6_1_0_0	-0.558029	0.107669	-5.1828195673778	4.25661438265527e-07	6.37093569186434	0.19	0.30923422	0.74333574	0.000848374555819078	BovineHD2500011208	25	39525975	516333	NA	NA	8.21804003096447
3_6_1_0_0	-0.557158	0.105927	-5.25982988284385	2.91653688696779e-07	6.53513252644972	0.1867	0.29318278	0.75377547	0.000656199588390393	ARS-BFGL-NGS-81763	25	39572041	516333	NA	NA	8.44330092388432
3_6_1_0_0	-0.399445	0.0882167	-4.52799753334686	8.90312751261365e-06	5.05045740651514	0.3783	0.43666223	0.66431248	0.00962206477882872	BovineHD2500011291	25	39726026	516333	NA	NA	6.39706240148334
3_6_1_0_0	-0.399445	0.0882167	-4.52799753334686	8.90312751261365e-06	5.05045740651514	0.3783	0.43666223	0.66431248	0.00962206477882872	BovineHD2500011292	25	39727016	516333	NA	NA	6.39706240148334
4_1_0_0_0	-0.618782	0.1564	-3.95640664961637	9.70562223014826e-05	4.01297661664271	0.1233	0.88034401	0.50326529	0.0837981311661538	BovineHD0400005994	4	20418237	NA	NA	NA	4.95897265708889
4_1_0_0_0	-0.923446	0.221727	-4.16478823057183	4.18387686895067e-05	4.37842110519292	0.0533	0.83441844	0.52844971	0.0474989015619422	Hapmap39036-BTA-72676	4	23313509	NA	NA	NA	5.4657977305081
4_1_0_0_0	-0.74006	0.174832	-4.23297794454105	3.15343274424094e-05	4.50121642711446	0.08	1.0696838	0.36946289	0.0399206842321063	BovineHD0600000057	6	325641	NA	NA	NA	5.63607487290797
4_1_0_0_0	-0.74006	0.174832	-4.23297794454105	3.15343274424094e-05	4.50121642711446	0.08	1.0696838	0.36946289	0.0399206842321063	Hapmap33176-BTA-104879	6	341775	NA	NA	NA	5.63607487290797
4_1_0_0_0	-0.74006	0.174832	-4.23297794454105	3.15343274424094e-05	4.50121642711446	0.08	1.0696838	0.36946289	0.0399206842321063	BovineHD0600000060	6	346609	NA	NA	NA	5.63607487290797
4_1_0_0_0	-0.74006	0.174832	-4.23297794454105	3.15343274424094e-05	4.50121642711446	0.08	1.0696838	0.36946289	0.0399206842321063	BovineHD0600000061	6	351788	NA	NA	NA	5.63607487290797
4_1_0_0_0	-0.78058	0.190974	-4.08736267764198	5.74240223473889e-05	4.24090638999882	0.0717	0.84512175	0.52346566	0.0609782578436232	BovineHD0700014009	7	46875342	532990	H2AFY	H2A histone family. member Y	5.27508336048122
4_1_0_0_0	-1.62752	0.353936	-4.59834546358664	6.52099397411476e-06	5.18568620111288	0.0167	0.87445164	0.48681566	0.0107383304595059	BovineHD0700023938	7	79798722	100138541	TENM2	teneurin transmembrane protein 2	6.58418951616841
4_1_0_0_0	-1.81902	0.370504	-4.90958262258977	1.57294536692254e-06	5.80328636145562	0.015	0.8828371	0.47043064	0.00312683851205135	BovineHD0700023947	7	79830189	100138541	TENM2	teneurin transmembrane protein 2	7.43711938587417
4_1_0_0_0	-1.81902	0.370504	-4.90958262258977	1.57294536692254e-06	5.80328636145562	0.015	0.8828371	0.47043064	0.00312683851205135	BovineHD0700024028	7	80054608	100138541	TENM2	teneurin transmembrane protein 2	7.43711938587417
4_1_0_0_0	-0.491699	0.118406	-4.15265273719237	4.39812209920682e-05	4.35673271806852	0.195	0.78940504	0.5602711	0.0498169352209105	BovineHD0700027794	7	92973962	NA	NA	NA	5.4357202126625
4_1_0_0_0	-0.525736	0.114182	-4.60436846438143	6.34834319830445e-06	5.19733960285278	0.24	0.78484123	0.54858558	0.010509459229664	BovineHD0700033988	7	93016321	NA	NA	NA	6.600309826918
4_1_0_0_0	-0.414115	0.106013	-3.9062662126343	0.000118231503089895	3.92726678914689	0.335	0.82362148	0.54392035	0.0964130186580702	ARS-BFGL-NGS-29400	7	93036106	NA	NA	NA	4.84012186901277
4_1_0_0_0	-0.414115	0.106013	-3.9062662126343	0.000118231503089895	3.92726678914689	0.335	0.82362148	0.54392035	0.0964130186580702	BovineHD0700027803	7	93036773	NA	NA	NA	4.84012186901277
4_1_0_0_0	-0.466085	0.114787	-4.06043367280267	6.40388096666518e-05	4.1935567492076	0.2617	0.84425359	0.52489924	0.0652226052757983	BovineHD0700027818	7	93101447	NA	NA	NA	5.20941311207046
4_1_0_0_0	-1.70747	0.367143	-4.65069468844565	5.15977934016105e-06	5.28736887073704	0.015	1.0311144	0.38108295	0.00868710277860639	BovineHD0900007987	9	29026274	NA	NA	NA	6.72481763214454
4_1_0_0_0	-0.92386	0.233764	-3.95210554234185	9.87210237854142e-05	4.00559034944079	0.0417	0.8842027	0.50075964	0.0842505642024129	BovineHD0900008111	9	29523667	NA	NA	NA	4.9487297589129
4_1_0_0_0	-0.92386	0.233764	-3.95210554234185	9.87210237854142e-05	4.00559034944079	0.0417	0.8842027	0.50075964	0.0842505642024129	BovineHD0900008112	9	29525121	NA	NA	NA	4.9487297589129
4_1_0_0_0	-0.98334	0.238446	-4.12395259303993	4.94721484771231e-05	4.30563922867972	0.04	0.8799509	0.49841288	0.0538196086632974	BovineHD0900008113	9	29526484	NA	NA	NA	5.36486127906505
4_1_0_0_0	-0.98334	0.238446	-4.12395259303993	4.94721484771231e-05	4.30563922867972	0.04	0.8799509	0.49841288	0.0538196086632974	BovineHD4100007323	9	29527424	NA	NA	NA	5.36486127906505
4_1_0_0_0	-0.92386	0.233764	-3.95210554234185	9.87210237854142e-05	4.00559034944079	0.0417	0.8842027	0.50075964	0.0842505642024129	BovineHD0900008114	9	29530654	NA	NA	NA	4.9487297589129
4_1_0_0_0	-0.98334	0.238446	-4.12395259303993	4.94721484771231e-05	4.30563922867972	0.04	0.8799509	0.49841288	0.0538196086632974	UA-IFASA-6188	9	29531874	NA	NA	NA	5.36486127906505
4_1_0_0_0	-0.92386	0.233764	-3.95210554234185	9.87210237854142e-05	4.00559034944079	0.0417	0.8842027	0.50075964	0.0842505642024129	BovineHD0900008115	9	29532622	NA	NA	NA	4.9487297589129
4_1_0_0_0	0.436915	0.10968	3.98354303428155	8.71516215606351e-05	4.05972452790816	0.3467	0.8162832	0.54669501	0.0792694487263378	BovineHD0900020441	9	72558269	NA	NA	NA	5.0238024124838
4_1_0_0_0	0.431997	0.109008	3.96298436811977	9.45616821793246e-05	4.02428481063054	0.35	0.80488219	0.55530075	0.083583070878305	BovineHD0900020443	9	72563009	NA	NA	NA	4.97465447458417
4_1_0_0_0	0.436915	0.10968	3.98354303428155	8.71516215606351e-05	4.05972452790816	0.3467	0.8162832	0.54669501	0.0792694487263378	BovineHD0900020455	9	72603098	NA	NA	NA	5.0238024124838
4_1_0_0_0	0.436915	0.10968	3.98354303428155	8.71516215606351e-05	4.05972452790816	0.3467	0.8162832	0.54669501	0.0792694487263378	BovineHD0900020467	9	72659134	NA	NA	NA	5.0238024124838
4_1_0_0_0	0.471402	0.118362	3.98271404673797	8.74394303746797e-05	4.05829268026626	0.275	0.93798951	0.4634541	0.0792694487263378	BovineHD0900020565	9	72927059	NA	NA	NA	5.02181668473608
4_1_0_0_0	0.462756	0.118238	3.91376714761752	0.000114806455570814	3.94003369085828	0.2733	0.93615657	0.46673346	0.0946057761396347	BovineHD0900020566	9	72928289	NA	NA	NA	4.85782416950417
4_1_0_0_0	0.430002	0.108653	3.95757135099813	9.66100156638833e-05	4.01497784747604	0.27	0.84874127	0.52494328	0.0836021188695308	BovineHD1000002179	10	7026046	NA	NA	NA	4.96174787913775
4_1_0_0_0	0.430002	0.108653	3.95757135099813	9.66100156638833e-05	4.01497784747604	0.27	0.84874127	0.52494328	0.0836021188695308	BovineHD4100007815	10	7030717	NA	NA	NA	4.96174787913775
4_1_0_0_0	0.430002	0.108653	3.95757135099813	9.66100156638833e-05	4.01497784747604	0.27	0.84874127	0.52494328	0.0836021188695308	BovineHD1000002182	10	7042491	NA	NA	NA	4.96174787913775
4_1_0_0_0	0.379479	0.0969554	3.9139542511299	0.000114722235961501	3.94035239709923	0.45	0.71319765	0.62216798	0.0946057761396347	BovineHD1000002498	10	7768671	782315	IQGAP2	IQ motif containing GTPase activating protein 2	4.85826608597314
4_1_0_0_0	0.383961	0.0970663	3.95565711271574	9.73444099618138e-05	4.01168898294665	0.4533	0.70100802	0.62973783	0.0837981311661538	BovineHD1000002509	10	7780925	782315	IQGAP2	IQ motif containing GTPase activating protein 2	4.9571870251469
4_1_0_0_0	0.379479	0.0969554	3.9139542511299	0.000114722235961501	3.94035239709923	0.45	0.71319765	0.62216798	0.0946057761396347	BovineHD1000002514	10	7788301	782315	IQGAP2	IQ motif containing GTPase activating protein 2	4.85826608597314
4_1_0_0_0	-0.764413	0.183034	-4.17634428576112	3.9891433322368e-05	4.39912035895684	0.0717	0.83075928	0.53062204	0.0456920784996095	Hapmap44555-BTA-65378	10	37439170	NA	NA	NA	5.49450285325346
4_1_0_0_0	-0.601365	0.15098	-3.98307722877202	8.73132294750532e-05	4.05891994813038	0.1333	0.78364985	0.56962743	0.0792694487263378	BovineHD1000011674	10	37577222	520990	VPS39	VPS39. HOPS complex subunit	5.02268659762098
4_1_0_0_0	-1.29017	0.322989	-3.99447039992074	8.34409794717266e-05	4.07862060658693	0.0233	0.76027375	0.58585567	0.0769123832082553	BovineHD1000013370	10	44537841	530910	FRMD6	FERM domain containing 6	5.05000828918583
4_1_0_0_0	-1.29017	0.322989	-3.99447039992074	8.34409794717266e-05	4.07862060658693	0.0233	0.76027375	0.58585567	0.0769123832082553	BovineHD1000013375	10	44549076	530910	FRMD6	FERM domain containing 6	5.05000828918583
4_1_0_0_0	-1.29017	0.322989	-3.99447039992074	8.34409794717266e-05	4.07862060658693	0.0233	0.76027375	0.58585567	0.0769123832082553	BovineHD1000013377	10	44555163	530910	FRMD6	FERM domain containing 6	5.05000828918583
4_1_0_0_0	-1.29017	0.322989	-3.99447039992074	8.34409794717266e-05	4.07862060658693	0.0233	0.76027375	0.58585567	0.0769123832082553	BovineHD1000013396	10	44588645	NA	NA	NA	5.05000828918583
4_1_0_0_0	-1.29017	0.322989	-3.99447039992074	8.34409794717266e-05	4.07862060658693	0.0233	0.76027375	0.58585567	0.0769123832082553	BovineHD1000013397	10	44593140	NA	NA	NA	5.05000828918583
4_1_0_0_0	-1.22252	0.310226	-3.94073997666218	0.000103251652821658	3.9861029875594	0.025	0.7914192	0.56544262	0.087066296627386	BovineHD1000013400	10	44597669	NA	NA	NA	4.92170618972198
4_1_0_0_0	-1.22252	0.310226	-3.94073997666218	0.000103251652821658	3.9861029875594	0.025	0.7914192	0.56544262	0.087066296627386	BovineHD1000013401	10	44599477	NA	NA	NA	4.92170618972198
4_1_0_0_0	-1.22252	0.310226	-3.94073997666218	0.000103251652821658	3.9861029875594	0.025	0.7914192	0.56544262	0.087066296627386	BovineHD1000013402	10	44601853	NA	NA	NA	4.92170618972198
4_1_0_0_0	-1.29017	0.322989	-3.99447039992074	8.34409794717266e-05	4.07862060658693	0.0233	0.76027375	0.58585567	0.0769123832082553	BovineHD1000013409	10	44618841	NA	NA	NA	5.05000828918583
4_1_0_0_0	-1.42375	0.343456	-4.14536359824839	4.53179546540569e-05	4.34372969948167	0.02	0.74649266	0.59094635	0.0506358069220851	BovineHD1000013441	10	44691805	281203	GNG2	G protein subunit gamma 2	5.41768728220528
4_1_0_0_0	-1.42375	0.343456	-4.14536359824839	4.53179546540569e-05	4.34372969948167	0.02	0.74649266	0.59094635	0.0506358069220851	BovineHD1000013443	10	44695345	281203	GNG2	G protein subunit gamma 2	5.41768728220528
4_1_0_0_0	-1.42375	0.343456	-4.14536359824839	4.53179546540569e-05	4.34372969948167	0.02	0.74649266	0.59094635	0.0506358069220851	BovineHD1000013446	10	44699937	281203	GNG2	G protein subunit gamma 2	5.41768728220528
4_1_0_0_0	-1.42375	0.343456	-4.14536359824839	4.53179546540569e-05	4.34372969948167	0.02	0.74649266	0.59094635	0.0506358069220851	BovineHD1000013448	10	44704731	281203	GNG2	G protein subunit gamma 2	5.41768728220528
4_1_0_0_0	-1.42375	0.343456	-4.14536359824839	4.53179546540569e-05	4.34372969948167	0.02	0.74649266	0.59094635	0.0506358069220851	BovineHD1000013464	10	44730692	281203	GNG2	G protein subunit gamma 2	5.41768728220528
4_1_0_0_0	-1.42375	0.343456	-4.14536359824839	4.53179546540569e-05	4.34372969948167	0.02	0.74649266	0.59094635	0.0506358069220851	BovineHD1000013466	10	44737471	281203	GNG2	G protein subunit gamma 2	5.41768728220528
4_1_0_0_0	-0.994238	0.252139	-3.94321386219506	0.000102249003723452	3.99034091490512	0.04	0.71222331	0.6219731	0.0866637343476869	UA-IFASA-5422	10	47007620	281544	NA	NA	4.92758295484807
4_1_0_0_0	-1.56661	0.389623	-4.02083552562349	7.5096369397391e-05	4.12438105885193	0.015	0.72114181	0.61310254	0.0709379795988515	BovineHD1000014779	10	49046424	535597	RORA	RAR related orphan receptor A	5.11347239707019
4_1_0_0_0	-1.56661	0.389623	-4.02083552562349	7.5096369397391e-05	4.12438105885193	0.015	0.72114181	0.61310254	0.0709379795988515	BovineHD1000014785	10	49056179	535597	RORA	RAR related orphan receptor A	5.11347239707019
4_1_0_0_0	-0.574153	0.13976	-4.10813537492845	5.27715281887101e-05	4.27760032908772	0.1517	0.85855473	0.51356263	0.0569086320456655	BovineHD1100010781	11	36590077	528142	PSME4	proteasome activator subunit 4	5.32597448699054
4_1_0_0_0	-0.563675	0.140094	-4.02354847459563	7.4284243476382e-05	4.12910329521581	0.1533	0.86147368	0.51416347	0.0704396781090296	BovineHD1100010782	11	36594707	528142	PSME4	proteasome activator subunit 4	5.12002165801763
4_1_0_0_0	-0.416203	0.104087	-3.99860693458357	8.20758933129687e-05	4.08578438171734	0.285	0.80979843	0.55076588	0.0769123832082553	BovineHD1300005429	13	18674529	527964	PARD3	par-3 family cell polarity regulator	5.0599434258483
4_1_0_0_0	-0.413422	0.103661	-3.98821157426612	8.55475244257433e-05	4.06779255355474	0.4	0.74430868	0.59745371	0.0782710828657156	ARS-BFGL-NGS-94979	14	61765255	NA	NA	NA	5.03499143479196
4_1_0_0_0	-0.912818	0.190173	-4.79993479621187	2.61732471254258e-06	5.58214239424305	0.0667	0.94607228	0.43182841	0.00485218672476845	BovineHD1400022746	14	78277877	516989	NA	NA	7.1320637355093
4_1_0_0_0	0.465144	0.0966131	4.81450238114707	2.44736544143206e-06	5.61130117680777	0.44	0.85227131	0.49456642	0.00455416066038273	BovineHD1400023106	14	79466161	NA	NA	NA	7.17231073466826
4_1_0_0_0	0.406309	0.103832	3.91313853147392	0.000115089839817726	3.93896301438811	0.3767	0.79388505	0.5645436	0.0946057761396347	BovineHD1600000544	16	2210365	537396	PIK3C2B	phosphatidylinositol-4-phosphate 3-kinase catalytic subunit type 2 beta	4.85633957683892
4_1_0_0_0	0.398871	0.102393	3.89549090269843	0.000123321620812984	3.90896077598649	0.3883	0.757023	0.59120851	0.0986199841618364	BovineHD1600000560	16	2263848	514225	MDM4	MDM4. p53 regulator	4.81473994615824
4_1_0_0_0	0.398871	0.102393	3.89549090269843	0.000123321620812984	3.90896077598649	0.3883	0.757023	0.59120851	0.0986199841618364	BovineHD1600000561	16	2266850	514225	MDM4	MDM4. p53 regulator	4.81473994615824
4_1_0_0_0	0.398871	0.102393	3.89549090269843	0.000123321620812984	3.90896077598649	0.3883	0.757023	0.59120851	0.0986199841618364	BovineHD1600000564	16	2276916	514225	MDM4	MDM4. p53 regulator	4.81473994615824
4_1_0_0_0	0.398169	0.101822	3.91044175129147	0.000116313110098898	3.93437133150783	0.39	0.75434215	0.59266745	0.0953197491542929	BovineHD1600000567	16	2285626	514225	MDM4	MDM4. p53 regulator	4.8499728149289
4_1_0_0_0	0.412487	0.102745	4.01466738040781	7.69743452269643e-05	4.11365399668297	0.385	0.76553184	0.5814894	0.072435492961642	BovineHD1600000568	16	2289889	514225	MDM4	MDM4. p53 regulator	5.09859511514887
4_1_0_0_0	0.410464	0.102189	4.01671412774369	7.63462899312876e-05	4.11721206275319	0.3867	0.76221201	0.58378578	0.0719813180482828	BovineHD1600000571	16	2294665	NA	NA	NA	5.10352976038635
4_1_0_0_0	0.416891	0.102122	4.08228393490139	5.86195626382793e-05	4.23195742616525	0.3883	0.76107961	0.58254149	0.0615366188153012	BovineHD1600000578	16	2304855	NA	NA	NA	5.26267187982422
4_1_0_0_0	0.416891	0.102122	4.08228393490139	5.86195626382793e-05	4.23195742616525	0.3883	0.76107961	0.58254149	0.0615366188153012	BovineHD1600000579	16	2307027	NA	NA	NA	5.26267187982422
4_1_0_0_0	0.416891	0.102122	4.08228393490139	5.86195626382793e-05	4.23195742616525	0.3883	0.76107961	0.58254149	0.0615366188153012	BovineHD1600000582	16	2320381	NA	NA	NA	5.26267187982422
4_1_0_0_0	0.703276	0.177241	3.96790810252707	9.27343702304843e-05	4.03275927302992	0.0783	0.77016689	0.57964126	0.0824170198724201	BovineHD1600010478	16	35708316	281452	RGS7	regulator of G-protein signaling 7	4.98640671387445
4_1_0_0_0	0.703276	0.177241	3.96790810252707	9.27343702304843e-05	4.03275927302992	0.0783	0.77016689	0.57964126	0.0824170198724201	BovineHD1600010481	16	35712807	281452	RGS7	regulator of G-protein signaling 7	4.98640671387445
4_1_0_0_0	0.650772	0.152482	4.26786112459175	2.72495388208048e-05	4.56464084345246	0.12	0.65624011	0.65256427	0.0349474695128881	BovineHD1600010593	16	36175677	NA	NA	NA	5.72401026557142
4_1_0_0_0	0.658033	0.151645	4.33929902073923	2.01462522458677e-05	4.69580573266538	0.1217	0.65887314	0.64823999	0.0277002014490794	BovineHD1600010594	16	36176605	NA	NA	NA	5.90582585581474
4_1_0_0_0	0.670303	0.151853	4.41415711247061	1.46189870326189e-05	4.83508271912817	0.12	0.66990735	0.63759449	0.020674756221011	BovineHD1600010595	16	36177543	NA	NA	NA	6.09881410619391
4_1_0_0_0	0.664042	0.154234	4.30541903860368	2.32602169250564e-05	4.63338623935324	0.1167	0.6734251	0.63866033	0.0307845861348452	BovineHD1600010596	16	36178270	NA	NA	NA	5.81930967176067
4_1_0_0_0	0.677585	0.151035	4.48627801502963	1.06898022965786e-05	4.9710303268117	0.1217	0.66288548	0.64029936	0.0157011308604441	BovineHD1600010597	16	36179403	NA	NA	NA	6.28710164754482
4_1_0_0_0	0.586051	0.150444	3.89547605753636	0.00012332877465974	3.9089355834368	0.1267	0.6947409	0.63616614	0.0986199841618364	BovineHD1600010598	16	36184280	NA	NA	NA	4.81470501647784
4_1_0_0_0	0.586051	0.150444	3.89547605753636	0.00012332877465974	3.9089355834368	0.1267	0.6947409	0.63616614	0.0986199841618364	BovineHD1600010601	16	36200777	NA	NA	NA	4.81470501647784
4_1_0_0_0	0.575721	0.144615	3.98106005601079	8.80163647868801e-05	4.05543657244202	0.1317	0.69063711	0.6365132	0.0796466038531427	BovineHD1600010603	16	36207724	NA	NA	NA	5.01785576012711
4_1_0_0_0	0.581398	0.143902	4.04023571597337	6.94696278893163e-05	4.15820502739669	0.1333	0.68554206	0.63837965	0.0666848522971737	BovineHD1600010604	16	36208413	NA	NA	NA	5.16038308919594
4_1_0_0_0	0.591963	0.149636	3.95601994172525	9.72048054052649e-05	4.01231226481237	0.1283	0.68951316	0.63811499	0.0837981311661538	Hapmap42534-BTA-38744	16	36211859	NA	NA	NA	4.95805136375753
4_1_0_0_0	0.586051	0.150444	3.89547605753636	0.00012332877465974	3.9089355834368	0.1267	0.6947409	0.63616614	0.0986199841618364	BovineHD1600010608	16	36231107	NA	NA	NA	4.81470501647784
4_1_0_0_0	0.586051	0.150444	3.89547605753636	0.00012332877465974	3.9089355834368	0.1267	0.6947409	0.63616614	0.0986199841618364	BovineHD1600010610	16	36242339	NA	NA	NA	4.81470501647784
4_1_0_0_0	0.511162	0.124989	4.0896558897183	5.68918410519474e-05	4.24495001199134	0.19	0.70092504	0.62558533	0.0605603248414132	BovineHD1600010782	16	36739868	NA	NA	NA	5.28069152441064
4_1_0_0_0	0.555517	0.137129	4.0510541169264	6.65085201478766e-05	4.17712271535577	0.1467	0.63587577	0.67474657	0.0658413066737531	BovineHD1600011145	16	38080776	NA	NA	NA	5.18662038036473
4_1_0_0_0	0.555517	0.137129	4.0510541169264	6.65085201478766e-05	4.17712271535577	0.1467	0.63587577	0.67474657	0.0658413066737531	BovineHD1600011150	16	38095638	614920	GORAB	golgin. RAB6 interacting	5.18662038036473
4_1_0_0_0	0.555517	0.137129	4.0510541169264	6.65085201478766e-05	4.17712271535577	0.1467	0.63587577	0.67474657	0.0658413066737531	BovineHD1600011151	16	38096533	614920	GORAB	golgin. RAB6 interacting	5.18662038036473
4_1_0_0_0	0.555517	0.137129	4.0510541169264	6.65085201478766e-05	4.17712271535577	0.1467	0.63587577	0.67474657	0.0658413066737531	BovineHD1600011152	16	38097568	614920	GORAB	golgin. RAB6 interacting	5.18662038036473
4_1_0_0_0	0.555517	0.137129	4.0510541169264	6.65085201478766e-05	4.17712271535577	0.1467	0.63587577	0.67474657	0.0658413066737531	BovineHD1600011154	16	38100020	614920	GORAB	golgin. RAB6 interacting	5.18662038036473
4_1_0_0_0	0.555517	0.137129	4.0510541169264	6.65085201478766e-05	4.17712271535577	0.1467	0.63587577	0.67474657	0.0658413066737531	BovineHD1600011157	16	38103920	614920	GORAB	golgin. RAB6 interacting	5.18662038036473
4_1_0_0_0	0.555517	0.137129	4.0510541169264	6.65085201478766e-05	4.17712271535577	0.1467	0.63587577	0.67474657	0.0658413066737531	BovineHD1600011158	16	38105136	614920	GORAB	golgin. RAB6 interacting	5.18662038036473
4_1_0_0_0	0.555517	0.137129	4.0510541169264	6.65085201478766e-05	4.17712271535577	0.1467	0.63587577	0.67474657	0.0658413066737531	BovineHD1600011159	16	38106099	614920	GORAB	golgin. RAB6 interacting	5.18662038036473
4_1_0_0_0	0.515151	0.129619	3.97434789652752	9.03949816942207e-05	4.04385567884989	0.1517	0.66875773	0.65278288	0.0810580971357466	BovineHD1600011160	16	38107328	614920	GORAB	golgin. RAB6 interacting	5.00179519453462
4_1_0_0_0	0.555517	0.137129	4.0510541169264	6.65085201478766e-05	4.17712271535577	0.1467	0.63587577	0.67474657	0.0658413066737531	BovineHD1600011161	16	38107840	614920	GORAB	golgin. RAB6 interacting	5.18662038036473
4_1_0_0_0	0.555517	0.137129	4.0510541169264	6.65085201478766e-05	4.17712271535577	0.1467	0.63587577	0.67474657	0.0658413066737531	BovineHD1600011162	16	38108304	614920	GORAB	golgin. RAB6 interacting	5.18662038036473
4_1_0_0_0	0.555517	0.137129	4.0510541169264	6.65085201478766e-05	4.17712271535577	0.1467	0.63587577	0.67474657	0.0658413066737531	BovineHD1600011163	16	38108767	614920	GORAB	golgin. RAB6 interacting	5.18662038036473
4_1_0_0_0	0.555517	0.137129	4.0510541169264	6.65085201478766e-05	4.17712271535577	0.1467	0.63587577	0.67474657	0.0658413066737531	BovineHD1600011164	16	38109473	614920	GORAB	golgin. RAB6 interacting	5.18662038036473
4_1_0_0_0	0.555517	0.137129	4.0510541169264	6.65085201478766e-05	4.17712271535577	0.1467	0.63587577	0.67474657	0.0658413066737531	BovineHD1600011165	16	38110219	614920	GORAB	golgin. RAB6 interacting	5.18662038036473
4_1_0_0_0	0.44636	0.108495	4.11410664085903	5.15020506138195e-05	4.28817547867655	0.2433	0.75652305	0.58478078	0.0557423620640871	BovineHD1600011193	16	38214299	540901	PRRX1	paired related homeobox 1	5.34064109944138
4_1_0_0_0	0.425537	0.108168	3.93403779306264	0.000106015091712287	3.97463230661416	0.245	0.74660159	0.59748213	0.088492030617394	BovineHD1600011195	16	38217393	540901	PRRX1	paired related homeobox 1	4.90579990390587
4_1_0_0_0	0.454783	0.108179	4.20398598618956	3.55782183877964e-05	4.44881580340559	0.245	0.7515425	0.58546035	0.0435907149763986	BovineHD1600011200	16	38240711	540901	PRRX1	paired related homeobox 1	5.56341598332032
4_1_0_0_0	0.454783	0.108179	4.20398598618956	3.55782183877964e-05	4.44881580340559	0.245	0.7515425	0.58546035	0.0435907149763986	BovineHD1600011201	16	38242516	540901	PRRX1	paired related homeobox 1	5.56341598332032
4_1_0_0_0	0.454783	0.108179	4.20398598618956	3.55782183877964e-05	4.44881580340559	0.245	0.7515425	0.58546035	0.0435907149763986	BovineHD1600011202	16	38244377	540901	PRRX1	paired related homeobox 1	5.56341598332032
4_1_0_0_0	0.499854	0.125887	3.97065622343848	9.17291112186125e-05	4.03749281443661	0.165	0.71029924	0.62251819	0.0821056824365889	BovineHD1600011211	16	38274004	540901	PRRX1	paired related homeobox 1	4.99297115911317
4_1_0_0_0	0.576152	0.128686	4.47719254619772	1.11221988057516e-05	4.95380934631457	0.1567	0.74298825	0.5825475	0.0160038094583318	BovineHD1600011213	16	38285981	NA	NA	NA	6.26325586829833
4_1_0_0_0	0.576152	0.128686	4.47719254619772	1.11221988057516e-05	4.95380934631457	0.1567	0.74298825	0.5825475	0.0160038094583318	BovineHD1600011284	16	38635285	NA	NA	NA	6.26325586829833
4_1_0_0_0	0.48112	0.111612	4.31064760061642	2.27512843938002e-05	4.64299408079172	0.2367	0.73155896	0.59628672	0.0301917473307796	BovineHD4100012496	16	38783848	504401	FMO2	flavin containing monooxygenase 2	5.83262746843403
4_1_0_0_0	0.502482	0.122147	4.11374818865793	5.15774284125384e-05	4.28754031504968	0.1967	0.70148858	0.62440699	0.0557423620640871	BovineHD1600011304	16	38788788	504401	FMO2	flavin containing monooxygenase 2	5.3397601970754
4_1_0_0_0	0.503186	0.116122	4.3332529580958	2.06710028582466e-05	4.68463845296935	0.2233	0.72491352	0.60031734	0.0279557805431321	BovineHD1600011305	16	38789662	504401	FMO2	flavin containing monooxygenase 2	5.89034855587163
4_1_0_0_0	0.503186	0.116122	4.3332529580958	2.06710028582466e-05	4.68463845296935	0.2233	0.72491352	0.60031734	0.0279557805431321	BovineHD1600011306	16	38791508	504401	FMO2	flavin containing monooxygenase 2	5.89034855587163
4_1_0_0_0	0.503186	0.116122	4.3332529580958	2.06710028582466e-05	4.68463845296935	0.2233	0.72491352	0.60031734	0.0279557805431321	BovineHD1600011307	16	38794545	504401	FMO2	flavin containing monooxygenase 2	5.89034855587163
4_1_0_0_0	0.503186	0.116122	4.3332529580958	2.06710028582466e-05	4.68463845296935	0.2233	0.72491352	0.60031734	0.0279557805431321	BovineHD1600011308	16	38799891	504401	FMO2	flavin containing monooxygenase 2	5.89034855587163
4_1_0_0_0	0.503186	0.116122	4.3332529580958	2.06710028582466e-05	4.68463845296935	0.2233	0.72491352	0.60031734	0.0279557805431321	BovineHD1600011309	16	38800436	NA	NA	NA	5.89034855587163
4_1_0_0_0	0.503186	0.116122	4.3332529580958	2.06710028582466e-05	4.68463845296935	0.2233	0.72491352	0.60031734	0.0279557805431321	BovineHD1600011310	16	38802982	NA	NA	NA	5.89034855587163
4_1_0_0_0	0.498599	0.116338	4.2857793670168	2.52709185720478e-05	4.59737897163287	0.225	0.7162535	0.60812684	0.033356534289244	BovineHD1600011317	16	38826083	508781	FMO1	flavin containing monooxygenase 1	5.76939588030429
4_1_0_0_0	0.533168	0.116249	4.58643085101807	6.87592893546934e-06	5.16266862050927	0.2017	0.77461086	0.55639842	0.0109436489009465	BovineHD1600011321	16	38843499	508781	FMO1	flavin containing monooxygenase 1	6.55234636479029
4_1_0_0_0	0.533168	0.116249	4.58643085101807	6.87592893546934e-06	5.16266862050927	0.2017	0.77461086	0.55639842	0.0109436489009465	BovineHD1600011322	16	38844168	508781	FMO1	flavin containing monooxygenase 1	6.55234636479029
4_1_0_0_0	0.533168	0.116249	4.58643085101807	6.87592893546934e-06	5.16266862050927	0.2017	0.77461086	0.55639842	0.0109436489009465	BovineHD1600011323	16	38845304	508781	FMO1	flavin containing monooxygenase 1	6.55234636479029
4_1_0_0_0	0.533168	0.116249	4.58643085101807	6.87592893546934e-06	5.16266862050927	0.2017	0.77461086	0.55639842	0.0109436489009465	BovineHD1600011324	16	38845806	508781	FMO1	flavin containing monooxygenase 1	6.55234636479029
4_1_0_0_0	0.533168	0.116249	4.58643085101807	6.87592893546934e-06	5.16266862050927	0.2017	0.77461086	0.55639842	0.0109436489009465	BovineHD1600011325	16	38849579	NA	NA	NA	6.55234636479029
4_1_0_0_0	0.533168	0.116249	4.58643085101807	6.87592893546934e-06	5.16266862050927	0.2017	0.77461086	0.55639842	0.0109436489009465	BovineHD1600011326	16	38851504	NA	NA	NA	6.55234636479029
4_1_0_0_0	0.720387	0.13964	5.15888713835577	4.78319266535236e-07	6.32028212554363	0.135	0.62115656	0.64685955	0.00103388813898112	BovineHD1600011327	16	38860383	NA	NA	NA	8.14848935219855
4_1_0_0_0	0.539462	0.123019	4.38519253123501	1.65588039644089e-05	4.78097103532989	0.175	0.75039239	0.58034928	0.023023435453705	BovineHD1600011328	16	38863446	NA	NA	NA	6.02384448343084
4_1_0_0_0	-0.417906	0.107319	-3.8940541749364	0.000124015802512007	3.90652297204344	0.3217	0.74479997	0.59999401	0.0986632360580036	ARS-BFGL-NGS-89773	16	45220940	NA	NA	NA	4.81135991933332
4_1_0_0_0	-0.417906	0.107319	-3.8940541749364	0.000124015802512007	3.90652297204344	0.3217	0.74479997	0.59999401	0.0986632360580036	BovineHD1600012704	16	45249955	NA	NA	NA	4.81135991933332
4_1_0_0_0	-0.426296	0.107141	-3.97883163308164	8.87993889240964e-05	4.05159002282282	0.32	0.74275808	0.59885609	0.0799168667767362	BovineHD1600012708	16	45270440	NA	NA	NA	5.01252128306704
4_1_0_0_0	-0.426296	0.107141	-3.97883163308164	8.87993889240964e-05	4.05159002282282	0.32	0.74275808	0.59885609	0.0799168667767362	BovineHD1600012709	16	45271191	NA	NA	NA	5.01252128306704
4_1_0_0_0	-0.429706	0.106553	-4.03279119311516	7.15796609569403e-05	4.14521036301333	0.3217	0.74336541	0.59674177	0.0681361286521349	BovineHD4100012517	16	45285220	NA	NA	NA	5.14236062726835
4_1_0_0_0	-0.421301	0.107673	-3.91278222024091	0.000115250761665427	3.9383561957778	0.3167	0.72527359	0.61346755	0.0946057761396347	BovineHD1600012713	16	45289211	NA	NA	NA	4.85549816763666
4_1_0_0_0	-0.421301	0.107673	-3.91278222024091	0.000115250761665427	3.9383561957778	0.3167	0.72527359	0.61346755	0.0946057761396347	BovineHD1600012718	16	45307637	NA	NA	NA	4.85549816763666
4_1_0_0_0	-0.421301	0.107673	-3.91278222024091	0.000115250761665427	3.9383561957778	0.3167	0.72527359	0.61346755	0.0946057761396347	ARS-BFGL-NGS-14980	16	45310956	NA	NA	NA	4.85549816763666
4_1_0_0_0	-0.421301	0.107673	-3.91278222024091	0.000115250761665427	3.9383561957778	0.3167	0.72527359	0.61346755	0.0946057761396347	BovineHD1600012720	16	45319094	NA	NA	NA	4.85549816763666
4_1_0_0_0	-0.421301	0.107673	-3.91278222024091	0.000115250761665427	3.9383561957778	0.3167	0.72527359	0.61346755	0.0946057761396347	BovineHD1600012764	16	45532025	NA	NA	NA	4.85549816763666
4_1_0_0_0	0.47078	0.0965606	4.8754875176832	1.84455063886767e-06	5.73410941748846	0.39	0.63626951	0.64618059	0.00362310735487807	BovineHD1600012784	16	45628162	504811	NA	NA	7.3417397362399
4_1_0_0_0	0.547761	0.103813	5.27642010152871	2.68692486551044e-07	6.57074447757518	0.2883	0.57399011	0.67778468	0.000634064789047252	BovineHD1600012786	16	45636780	504811	NA	NA	8.49211730214874
4_1_0_0_0	0.547761	0.103813	5.27642010152871	2.68692486551044e-07	6.57074447757518	0.2883	0.57399011	0.67778468	0.000634064789047252	BovineHD1600012787	16	45638218	504811	NA	NA	8.49211730214874
4_1_0_0_0	0.548506	0.104108	5.26862488953779	2.79253721357258e-07	6.55400103073105	0.29	0.58033426	0.67328201	0.000634064789047252	BovineHD1600012789	16	45645948	504811	NA	NA	8.4691673897382
4_1_0_0_0	0.548506	0.104108	5.26862488953779	2.79253721357258e-07	6.55400103073105	0.29	0.58033426	0.67328201	0.000634064789047252	BovineHD1600012790	16	45649306	504811	NA	NA	8.4691673897382
4_1_0_0_0	0.548506	0.104108	5.26862488953779	2.79253721357258e-07	6.55400103073105	0.29	0.58033426	0.67328201	0.000634064789047252	BovineHD1600012800	16	45696232	NA	NA	NA	8.4691673897382
4_1_0_0_0	0.548506	0.104108	5.26862488953779	2.79253721357258e-07	6.55400103073105	0.29	0.58033426	0.67328201	0.000634064789047252	BovineHD1600012801	16	45703645	NA	NA	NA	8.4691673897382
4_1_0_0_0	0.548506	0.104108	5.26862488953779	2.79253721357258e-07	6.55400103073105	0.29	0.58033426	0.67328201	0.000634064789047252	BovineHD1600012804	16	45713991	NA	NA	NA	8.4691673897382
4_1_0_0_0	0.548506	0.104108	5.26862488953779	2.79253721357258e-07	6.55400103073105	0.29	0.58033426	0.67328201	0.000634064789047252	BovineHD1600012806	16	45723121	NA	NA	NA	8.4691673897382
4_1_0_0_0	0.548506	0.104108	5.26862488953779	2.79253721357258e-07	6.55400103073105	0.29	0.58033426	0.67328201	0.000634064789047252	BovineHD1600012808	16	45729750	NA	NA	NA	8.4691673897382
4_1_0_0_0	0.548506	0.104108	5.26862488953779	2.79253721357258e-07	6.55400103073105	0.29	0.58033426	0.67328201	0.000634064789047252	BovineHD1600012810	16	45762412	NA	NA	NA	8.4691673897382
4_1_0_0_0	0.548506	0.104108	5.26862488953779	2.79253721357258e-07	6.55400103073105	0.29	0.58033426	0.67328201	0.000634064789047252	BovineHD1600012811	16	45763501	NA	NA	NA	8.4691673897382
4_1_0_0_0	0.548506	0.104108	5.26862488953779	2.79253721357258e-07	6.55400103073105	0.29	0.58033426	0.67328201	0.000634064789047252	BovineHD1600012812	16	45765202	NA	NA	NA	8.4691673897382
4_1_0_0_0	0.548506	0.104108	5.26862488953779	2.79253721357258e-07	6.55400103073105	0.29	0.58033426	0.67328201	0.000634064789047252	BovineHD1600012813	16	45766387	NA	NA	NA	8.4691673897382
4_1_0_0_0	0.548506	0.104108	5.26862488953779	2.79253721357258e-07	6.55400103073105	0.29	0.58033426	0.67328201	0.000634064789047252	BovineHD1600012814	16	45767264	NA	NA	NA	8.4691673897382
4_1_0_0_0	0.548506	0.104108	5.26862488953779	2.79253721357258e-07	6.55400103073105	0.29	0.58033426	0.67328201	0.000634064789047252	BovineHD1600012815	16	45767805	NA	NA	NA	8.4691673897382
4_1_0_0_0	0.548506	0.104108	5.26862488953779	2.79253721357258e-07	6.55400103073105	0.29	0.58033426	0.67328201	0.000634064789047252	BovineHD1600012816	16	45768455	NA	NA	NA	8.4691673897382
4_1_0_0_0	0.548506	0.104108	5.26862488953779	2.79253721357258e-07	6.55400103073105	0.29	0.58033426	0.67328201	0.000634064789047252	BovineHD1600012817	16	45769486	NA	NA	NA	8.4691673897382
4_1_0_0_0	0.548506	0.104108	5.26862488953779	2.79253721357258e-07	6.55400103073105	0.29	0.58033426	0.67328201	0.000634064789047252	BovineHD1600012818	16	45771157	NA	NA	NA	8.4691673897382
4_1_0_0_0	0.548506	0.104108	5.26862488953779	2.79253721357258e-07	6.55400103073105	0.29	0.58033426	0.67328201	0.000634064789047252	BovineHD1600012819	16	45771827	NA	NA	NA	8.4691673897382
4_1_0_0_0	0.548506	0.104108	5.26862488953779	2.79253721357258e-07	6.55400103073105	0.29	0.58033426	0.67328201	0.000634064789047252	BovineHD1600012820	16	45772627	NA	NA	NA	8.4691673897382
4_1_0_0_0	0.548506	0.104108	5.26862488953779	2.79253721357258e-07	6.55400103073105	0.29	0.58033426	0.67328201	0.000634064789047252	BovineHD1600012821	16	45776402	NA	NA	NA	8.4691673897382
4_1_0_0_0	0.554687	0.103468	5.36095217845131	1.76397774246875e-07	6.75350689901372	0.2883	0.56479235	0.6814739	0.000634064789047252	BovineHD1600012822	16	45758661	NA	NA	NA	8.74241802712949
4_1_0_0_0	0.649047	0.120318	5.394429761133	1.49111397449802e-07	6.82648915962964	0.2217	0.67137898	0.60087342	0.000634064789047252	BovineHD1600012823	16	45755291	NA	NA	NA	8.84226184329904
4_1_0_0_0	0.548506	0.104108	5.26862488953779	2.79253721357258e-07	6.55400103073105	0.29	0.58033426	0.67328201	0.000634064789047252	BovineHD1600012824	16	45754490	NA	NA	NA	8.4691673897382
4_1_0_0_0	0.548506	0.104108	5.26862488953779	2.79253721357258e-07	6.55400103073105	0.29	0.58033426	0.67328201	0.000634064789047252	BovineHD1600012825	16	45753682	NA	NA	NA	8.4691673897382
4_1_0_0_0	0.548506	0.104108	5.26862488953779	2.79253721357258e-07	6.55400103073105	0.29	0.58033426	0.67328201	0.000634064789047252	BovineHD1600012827	16	45752324	NA	NA	NA	8.4691673897382
4_1_0_0_0	0.548506	0.104108	5.26862488953779	2.79253721357258e-07	6.55400103073105	0.29	0.58033426	0.67328201	0.000634064789047252	BovineHD1600012828	16	45751420	NA	NA	NA	8.4691673897382
4_1_0_0_0	0.548506	0.104108	5.26862488953779	2.79253721357258e-07	6.55400103073105	0.29	0.58033426	0.67328201	0.000634064789047252	BovineHD1600012829	16	45749695	NA	NA	NA	8.4691673897382
4_1_0_0_0	0.548506	0.104108	5.26862488953779	2.79253721357258e-07	6.55400103073105	0.29	0.58033426	0.67328201	0.000634064789047252	BovineHD1600012830	16	45745019	NA	NA	NA	8.4691673897382
4_1_0_0_0	0.649047	0.120318	5.394429761133	1.49111397449802e-07	6.82648915962964	0.2217	0.67137898	0.60087342	0.000634064789047252	BovineHD1600012831	16	45743730	NA	NA	NA	8.84226184329904
4_1_0_0_0	0.649047	0.120318	5.394429761133	1.49111397449802e-07	6.82648915962964	0.2217	0.67137898	0.60087342	0.000634064789047252	BovineHD1600012832	16	45742802	NA	NA	NA	8.84226184329904
4_1_0_0_0	0.548506	0.104108	5.26862488953779	2.79253721357258e-07	6.55400103073105	0.29	0.58033426	0.67328201	0.000634064789047252	BovineHD1600012833	16	45740296	NA	NA	NA	8.4691673897382
4_1_0_0_0	0.548506	0.104108	5.26862488953779	2.79253721357258e-07	6.55400103073105	0.29	0.58033426	0.67328201	0.000634064789047252	BovineHD1600012834	16	45738607	NA	NA	NA	8.4691673897382
4_1_0_0_0	0.548506	0.104108	5.26862488953779	2.79253721357258e-07	6.55400103073105	0.29	0.58033426	0.67328201	0.000634064789047252	BovineHD1600012835	16	45738130	NA	NA	NA	8.4691673897382
4_1_0_0_0	0.548506	0.104108	5.26862488953779	2.79253721357258e-07	6.55400103073105	0.29	0.58033426	0.67328201	0.000634064789047252	BovineHD1600012836	16	45736734	NA	NA	NA	8.4691673897382
4_1_0_0_0	0.548506	0.104108	5.26862488953779	2.79253721357258e-07	6.55400103073105	0.29	0.58033426	0.67328201	0.000634064789047252	BovineHD1600012838	16	45786061	NA	NA	NA	8.4691673897382
4_1_0_0_0	0.548506	0.104108	5.26862488953779	2.79253721357258e-07	6.55400103073105	0.29	0.58033426	0.67328201	0.000634064789047252	BovineHD1600012839	16	45790078	NA	NA	NA	8.4691673897382
4_1_0_0_0	0.649047	0.120318	5.394429761133	1.49111397449802e-07	6.82648915962964	0.2217	0.67137898	0.60087342	0.000634064789047252	BovineHD1600012847	16	45821606	NA	NA	NA	8.84226184329904
4_1_0_0_0	0.646584	0.119288	5.42036080745758	1.30841855575694e-07	6.88325330541705	0.2233	0.66896429	0.60162761	0.000634064789047252	BovineHD1600012848	16	45825523	NA	NA	NA	8.91987476986048
4_1_0_0_0	0.649047	0.120318	5.394429761133	1.49111397449802e-07	6.82648915962964	0.2217	0.67137898	0.60087342	0.000634064789047252	BovineHD4100012519	16	45856163	NA	NA	NA	8.84226184329904
4_1_0_0_0	0.548506	0.104108	5.26862488953779	2.79253721357258e-07	6.55400103073105	0.29	0.58033426	0.67328201	0.000634064789047252	BovineHD1600012862	16	45869545	NA	NA	NA	8.4691673897382
4_1_0_0_0	0.649047	0.120318	5.394429761133	1.49111397449802e-07	6.82648915962964	0.2217	0.67137898	0.60087342	0.000634064789047252	BovineHD1600012863	16	45873539	NA	NA	NA	8.84226184329904
4_1_0_0_0	0.649047	0.120318	5.394429761133	1.49111397449802e-07	6.82648915962964	0.2217	0.67137898	0.60087342	0.000634064789047252	BovineHD1600012864	16	45874075	NA	NA	NA	8.84226184329904
4_1_0_0_0	0.548506	0.104108	5.26862488953779	2.79253721357258e-07	6.55400103073105	0.29	0.58033426	0.67328201	0.000634064789047252	BovineHD1600012865	16	45876002	NA	NA	NA	8.4691673897382
4_1_0_0_0	0.548506	0.104108	5.26862488953779	2.79253721357258e-07	6.55400103073105	0.29	0.58033426	0.67328201	0.000634064789047252	BovineHD1600012866	16	45881074	NA	NA	NA	8.4691673897382
4_1_0_0_0	0.548506	0.104108	5.26862488953779	2.79253721357258e-07	6.55400103073105	0.29	0.58033426	0.67328201	0.000634064789047252	BovineHD1600012867	16	45886383	NA	NA	NA	8.4691673897382
4_1_0_0_0	0.548506	0.104108	5.26862488953779	2.79253721357258e-07	6.55400103073105	0.29	0.58033426	0.67328201	0.000634064789047252	BovineHD1600012868	16	45887294	NA	NA	NA	8.4691673897382
4_1_0_0_0	0.548506	0.104108	5.26862488953779	2.79253721357258e-07	6.55400103073105	0.29	0.58033426	0.67328201	0.000634064789047252	BovineHD1600012869	16	45889409	NA	NA	NA	8.4691673897382
4_1_0_0_0	0.548506	0.104108	5.26862488953779	2.79253721357258e-07	6.55400103073105	0.29	0.58033426	0.67328201	0.000634064789047252	ARS-BFGL-NGS-119497	16	45894943	NA	NA	NA	8.4691673897382
4_1_0_0_0	0.548506	0.104108	5.26862488953779	2.79253721357258e-07	6.55400103073105	0.29	0.58033426	0.67328201	0.000634064789047252	BovineHD1600012872	16	45895731	NA	NA	NA	8.4691673897382
4_1_0_0_0	0.548506	0.104108	5.26862488953779	2.79253721357258e-07	6.55400103073105	0.29	0.58033426	0.67328201	0.000634064789047252	BovineHD1600012873	16	45896674	NA	NA	NA	8.4691673897382
4_1_0_0_0	0.548506	0.104108	5.26862488953779	2.79253721357258e-07	6.55400103073105	0.29	0.58033426	0.67328201	0.000634064789047252	BovineHD1600012874	16	45897289	NA	NA	NA	8.4691673897382
4_1_0_0_0	0.548506	0.104108	5.26862488953779	2.79253721357258e-07	6.55400103073105	0.29	0.58033426	0.67328201	0.000634064789047252	BovineHD1600012875	16	45898213	NA	NA	NA	8.4691673897382
4_1_0_0_0	0.548506	0.104108	5.26862488953779	2.79253721357258e-07	6.55400103073105	0.29	0.58033426	0.67328201	0.000634064789047252	BovineHD1600012876	16	45899069	NA	NA	NA	8.4691673897382
4_1_0_0_0	0.548506	0.104108	5.26862488953779	2.79253721357258e-07	6.55400103073105	0.29	0.58033426	0.67328201	0.000634064789047252	BovineHD1600012877	16	45900913	NA	NA	NA	8.4691673897382
4_1_0_0_0	0.548506	0.104108	5.26862488953779	2.79253721357258e-07	6.55400103073105	0.29	0.58033426	0.67328201	0.000634064789047252	BovineHD1600012878	16	45905842	NA	NA	NA	8.4691673897382
4_1_0_0_0	0.548506	0.104108	5.26862488953779	2.79253721357258e-07	6.55400103073105	0.29	0.58033426	0.67328201	0.000634064789047252	BovineHD1600012880	16	45912408	NA	NA	NA	8.4691673897382
4_1_0_0_0	0.548506	0.104108	5.26862488953779	2.79253721357258e-07	6.55400103073105	0.29	0.58033426	0.67328201	0.000634064789047252	BovineHD1600012881	16	45912914	NA	NA	NA	8.4691673897382
4_1_0_0_0	0.548506	0.104108	5.26862488953779	2.79253721357258e-07	6.55400103073105	0.29	0.58033426	0.67328201	0.000634064789047252	BovineHD1600012883	16	45917390	NA	NA	NA	8.4691673897382
4_1_0_0_0	0.554171	0.103915	5.33292594909301	2.0292195795192e-07	6.69267095591696	0.2917	0.57155153	0.67743592	0.000634064789047252	BovineHD1600012884	16	45918065	NA	NA	NA	8.65914340229576
4_1_0_0_0	0.548506	0.104108	5.26862488953779	2.79253721357258e-07	6.55400103073105	0.29	0.58033426	0.67328201	0.000634064789047252	BovineHD1600012885	16	45921489	NA	NA	NA	8.4691673897382
4_1_0_0_0	0.548506	0.104108	5.26862488953779	2.79253721357258e-07	6.55400103073105	0.29	0.58033426	0.67328201	0.000634064789047252	BovineHD1600012886	16	45922259	NA	NA	NA	8.4691673897382
4_1_0_0_0	0.548506	0.104108	5.26862488953779	2.79253721357258e-07	6.55400103073105	0.29	0.58033426	0.67328201	0.000634064789047252	BovineHD1600012887	16	45923765	NA	NA	NA	8.4691673897382
4_1_0_0_0	0.548506	0.104108	5.26862488953779	2.79253721357258e-07	6.55400103073105	0.29	0.58033426	0.67328201	0.000634064789047252	BovineHD1600012888	16	45924241	NA	NA	NA	8.4691673897382
4_1_0_0_0	0.548506	0.104108	5.26862488953779	2.79253721357258e-07	6.55400103073105	0.29	0.58033426	0.67328201	0.000634064789047252	BovineHD1600012889	16	45925140	NA	NA	NA	8.4691673897382
4_1_0_0_0	0.548506	0.104108	5.26862488953779	2.79253721357258e-07	6.55400103073105	0.29	0.58033426	0.67328201	0.000634064789047252	BovineHD1600012890	16	45925993	NA	NA	NA	8.4691673897382
4_1_0_0_0	0.548506	0.104108	5.26862488953779	2.79253721357258e-07	6.55400103073105	0.29	0.58033426	0.67328201	0.000634064789047252	BovineHD1600012891	16	45926849	NA	NA	NA	8.4691673897382
4_1_0_0_0	0.548506	0.104108	5.26862488953779	2.79253721357258e-07	6.55400103073105	0.29	0.58033426	0.67328201	0.000634064789047252	ARS-BFGL-NGS-113886	16	45928470	NA	NA	NA	8.4691673897382
4_1_0_0_0	0.649047	0.120318	5.394429761133	1.49111397449802e-07	6.82648915962964	0.2217	0.67137898	0.60087342	0.000634064789047252	BovineHD1600012892	16	45929797	NA	NA	NA	8.84226184329904
4_1_0_0_0	0.548506	0.104108	5.26862488953779	2.79253721357258e-07	6.55400103073105	0.29	0.58033426	0.67328201	0.000634064789047252	BovineHD1600012893	16	45930879	NA	NA	NA	8.4691673897382
4_1_0_0_0	0.548506	0.104108	5.26862488953779	2.79253721357258e-07	6.55400103073105	0.29	0.58033426	0.67328201	0.000634064789047252	BovineHD1600012894	16	45932595	NA	NA	NA	8.4691673897382
4_1_0_0_0	0.548506	0.104108	5.26862488953779	2.79253721357258e-07	6.55400103073105	0.29	0.58033426	0.67328201	0.000634064789047252	BovineHD1600012895	16	45934068	NA	NA	NA	8.4691673897382
4_1_0_0_0	0.548506	0.104108	5.26862488953779	2.79253721357258e-07	6.55400103073105	0.29	0.58033426	0.67328201	0.000634064789047252	BovineHD1600012897	16	45937143	NA	NA	NA	8.4691673897382
4_1_0_0_0	0.548506	0.104108	5.26862488953779	2.79253721357258e-07	6.55400103073105	0.29	0.58033426	0.67328201	0.000634064789047252	BovineHD1600012898	16	45938063	NA	NA	NA	8.4691673897382
4_1_0_0_0	0.548506	0.104108	5.26862488953779	2.79253721357258e-07	6.55400103073105	0.29	0.58033426	0.67328201	0.000634064789047252	BovineHD1600012899	16	45939441	NA	NA	NA	8.4691673897382
4_1_0_0_0	0.548506	0.104108	5.26862488953779	2.79253721357258e-07	6.55400103073105	0.29	0.58033426	0.67328201	0.000634064789047252	BovineHD1600012900	16	45940496	NA	NA	NA	8.4691673897382
4_1_0_0_0	0.548506	0.104108	5.26862488953779	2.79253721357258e-07	6.55400103073105	0.29	0.58033426	0.67328201	0.000634064789047252	BovineHD1600012901	16	45944044	NA	NA	NA	8.4691673897382
4_1_0_0_0	0.548506	0.104108	5.26862488953779	2.79253721357258e-07	6.55400103073105	0.29	0.58033426	0.67328201	0.000634064789047252	BovineHD1600012902	16	45945492	NA	NA	NA	8.4691673897382
4_1_0_0_0	0.548506	0.104108	5.26862488953779	2.79253721357258e-07	6.55400103073105	0.29	0.58033426	0.67328201	0.000634064789047252	BovineHD1600012903	16	45946402	NA	NA	NA	8.4691673897382
4_1_0_0_0	0.548506	0.104108	5.26862488953779	2.79253721357258e-07	6.55400103073105	0.29	0.58033426	0.67328201	0.000634064789047252	BovineHD1600012904	16	45947039	NA	NA	NA	8.4691673897382
4_1_0_0_0	0.548506	0.104108	5.26862488953779	2.79253721357258e-07	6.55400103073105	0.29	0.58033426	0.67328201	0.000634064789047252	BovineHD1600012905	16	45947815	NA	NA	NA	8.4691673897382
4_1_0_0_0	0.548506	0.104108	5.26862488953779	2.79253721357258e-07	6.55400103073105	0.29	0.58033426	0.67328201	0.000634064789047252	BovineHD1600012906	16	45948334	NA	NA	NA	8.4691673897382
4_1_0_0_0	0.548506	0.104108	5.26862488953779	2.79253721357258e-07	6.55400103073105	0.29	0.58033426	0.67328201	0.000634064789047252	BovineHD1600012907	16	45949117	NA	NA	NA	8.4691673897382
4_1_0_0_0	0.548506	0.104108	5.26862488953779	2.79253721357258e-07	6.55400103073105	0.29	0.58033426	0.67328201	0.000634064789047252	BovineHD1600012908	16	45950314	NA	NA	NA	8.4691673897382
4_1_0_0_0	0.548506	0.104108	5.26862488953779	2.79253721357258e-07	6.55400103073105	0.29	0.58033426	0.67328201	0.000634064789047252	BovineHD1600012909	16	45952448	NA	NA	NA	8.4691673897382
4_1_0_0_0	0.548506	0.104108	5.26862488953779	2.79253721357258e-07	6.55400103073105	0.29	0.58033426	0.67328201	0.000634064789047252	BovineHD1600012910	16	45953326	NA	NA	NA	8.4691673897382
4_1_0_0_0	0.548506	0.104108	5.26862488953779	2.79253721357258e-07	6.55400103073105	0.29	0.58033426	0.67328201	0.000634064789047252	BovineHD1600012911	16	45955012	NA	NA	NA	8.4691673897382
4_1_0_0_0	0.548506	0.104108	5.26862488953779	2.79253721357258e-07	6.55400103073105	0.29	0.58033426	0.67328201	0.000634064789047252	BovineHD1600012912	16	45955948	NA	NA	NA	8.4691673897382
4_1_0_0_0	0.548506	0.104108	5.26862488953779	2.79253721357258e-07	6.55400103073105	0.29	0.58033426	0.67328201	0.000634064789047252	BovineHD1600012913	16	45956852	NA	NA	NA	8.4691673897382
4_1_0_0_0	0.548506	0.104108	5.26862488953779	2.79253721357258e-07	6.55400103073105	0.29	0.58033426	0.67328201	0.000634064789047252	BovineHD1600012914	16	45957978	NA	NA	NA	8.4691673897382
4_1_0_0_0	0.548506	0.104108	5.26862488953779	2.79253721357258e-07	6.55400103073105	0.29	0.58033426	0.67328201	0.000634064789047252	BovineHD1600012915	16	45959799	NA	NA	NA	8.4691673897382
4_1_0_0_0	0.548506	0.104108	5.26862488953779	2.79253721357258e-07	6.55400103073105	0.29	0.58033426	0.67328201	0.000634064789047252	BovineHD1600012916	16	45969054	NA	NA	NA	8.4691673897382
4_1_0_0_0	0.649047	0.120318	5.394429761133	1.49111397449802e-07	6.82648915962964	0.2217	0.67137898	0.60087342	0.000634064789047252	BovineHD1600012917	16	45971941	NA	NA	NA	8.84226184329904
4_1_0_0_0	0.649047	0.120318	5.394429761133	1.49111397449802e-07	6.82648915962964	0.2217	0.67137898	0.60087342	0.000634064789047252	BovineHD1600012918	16	45974216	NA	NA	NA	8.84226184329904
4_1_0_0_0	0.649047	0.120318	5.394429761133	1.49111397449802e-07	6.82648915962964	0.2217	0.67137898	0.60087342	0.000634064789047252	BovineHD1600012920	16	45980109	NA	NA	NA	8.84226184329904
4_1_0_0_0	0.548506	0.104108	5.26862488953779	2.79253721357258e-07	6.55400103073105	0.29	0.58033426	0.67328201	0.000634064789047252	BovineHD1600012921	16	45983774	NA	NA	NA	8.4691673897382
4_1_0_0_0	0.547954	0.104741	5.23151392482409	3.35315683176707e-07	6.47454613354458	0.2883	0.58313345	0.67259868	0.000751022163445878	BovineHD1600012923	16	45990257	NA	NA	NA	8.36021732477521
[truncated: 4,999 more rows]
